# Supplementary material for: The Impacts of Essential Gcp/TsaD Protein on Cell Morphology, Virulence Expression, and Antibiotic Susceptibility in Staphylococcus aureus
Source: Microorganisms. 2025 Sep 10;13(9):2111. doi: 10.3390/microorganisms13092111 (PMC12472773; doi:10.3390/microorganisms13092111)
Supplement: Supplementary file 1 [file microorganisms-13-02111-s001.zip]

Archive with 5 entries (5 files):
- Table S1.XLSX
- Table S2.XLSX
- Table S3.XLSX
- Table S4.XLSX
- Table S5.XLSX
