# Supplementary material for: The Impacts of Essential Gcp/TsaD Protein on Cell Morphology, Virulence Expression, and Antibiotic Susceptibility in Staphylococcus aureus
Source: Microorganisms. 2025 Sep 10;13(9):2111. doi: 10.3390/microorganisms13092111 (PMC12472773; doi:10.3390/microorganisms13092111)
Supplement: Supplementary file 1 [file microorganisms-13-02111-s001.zip › Table S1.XLSX]

## Sheet: gcp_02_vs_gcp02_DE
Gene id	MeanTPM (gcp_02)	MeanTPM (gcp02)	log2FoldChange	pValue	qValue	result	Name	Des.	GO	KEGG	COG
E5491_RS11530	1183.85	0.356667	11.6966	4.75285e-154	1.32747e-151	up	ilvC	ketol-acid reductoisomerase	GO:0009097;GO:0004455;GO:0016853;GO:0009099	K00053-ko00290 Valine, leucine and isoleucine biosynthesis;ko01230 Biosynthesis of amino acids;ko00770 Pantothenate and CoA biosynthesis;ko01210 2-Oxocarboxylic acid metabolism	COG0059-Ketol-acid reductoisomerase[EH]
E5491_RS11535	1455.36	0.803333	10.8231	0	0	up	E5491_RS11535	2-isopropylmalate synthase	GO:0009098;GO:0003852	K01649-ko00290 Valine, leucine and isoleucine biosynthesis;ko01230 Biosynthesis of amino acids;ko00620 Pyruvate metabolism;ko01210 2-Oxocarboxylic acid metabolism	COG0119-Isopropylmalate/homocitrate/citramalate synthases[E]
E5491_RS11525	347.193	0.196667	10.7858	7.53713e-23	2.66471e-21	up	E5491_RS11525	ACT domain-containing protein	GO:0005829;GO:0005948;GO:0008152;GO:0009099;GO:0009097;GO:0003984;GO:0016597	K01653-ko00660 C5-Branched dibasic acid metabolism;ko00770 Pantothenate and CoA biosynthesis;ko01230 Biosynthesis of amino acids;ko01210 2-Oxocarboxylic acid metabolism;ko00290 Valine, leucine and isoleucine biosynthesis;ko00650 Butanoate metabolism	COG0440-Acetolactate synthase, small (regulatory) subunit[E]
E5491_RS11520	1789.28	1.29667	10.4304	0	0	up	ilvB	biosynthetic-type acetolactate synthase large subunit	GO:0050660;GO:0000287;GO:0030976;GO:0009099;GO:0009097;GO:0003984	K01652-ko00660 C5-Branched dibasic acid metabolism;ko00770 Pantothenate and CoA biosynthesis;ko01230 Biosynthesis of amino acids;ko01210 2-Oxocarboxylic acid metabolism;ko00290 Valine, leucine and isoleucine biosynthesis;ko00650 Butanoate metabolism	COG0028-Thiamine pyrophosphate-requiring enzymes [acetolactate synthase, pyruvate dehydrogenase (cytochrome), glyoxylate carboligase, phosphonopyruvate decarboxylase][EH]
E5491_RS11545	2326.02	1.77333	10.3572	0	0	up	leuC	3-isopropylmalate dehydratase large subunit	GO:0003861;GO:0046872;GO:0051539;GO:0009098	K01703-ko00290 Valine, leucine and isoleucine biosynthesis;ko01230 Biosynthesis of amino acids;ko00660 C5-Branched dibasic acid metabolism;ko01210 2-Oxocarboxylic acid metabolism	COG0065-3-isopropylmalate dehydratase large subunit[E]
E5491_RS11540	3390.71	2.9	10.1913	0	0	up	leuB	3-isopropylmalate dehydrogenase	GO:0005737;GO:0051287;GO:0000287;GO:0009098;GO:0003862	K00052-ko00290 Valine, leucine and isoleucine biosynthesis;ko01230 Biosynthesis of amino acids;ko00660 C5-Branched dibasic acid metabolism;ko01210 2-Oxocarboxylic acid metabolism	COG0473-Isocitrate/isopropylmalate dehydrogenase[CE]
E5491_RS11515	2168.24	2.23333	9.92311	0	0	up	ilvD	dihydroxy-acid dehydratase	GO:0009097;GO:0051539;GO:0046872;GO:0004160;GO:0009099	K01687-ko00290 Valine, leucine and isoleucine biosynthesis;ko01230 Biosynthesis of amino acids;ko00770 Pantothenate and CoA biosynthesis;ko01210 2-Oxocarboxylic acid metabolism	COG0129-Dihydroxyacid dehydratase/phosphogluconate dehydratase[EG]
E5491_RS11555	1168.74	1.39667	9.70875	0	0	up	ilvA	threonine ammonia-lyase IlvA	GO:0006566;GO:0004794;GO:0030170;GO:0009097	K01754-ko00260 Glycine, serine and threonine metabolism;ko01230 Biosynthesis of amino acids;ko01200 Carbon metabolism;ko00290 Valine, leucine and isoleucine biosynthesis	COG1171-Threonine dehydratase[E]
E5491_RS11550	3075.91	4.52333	9.40941	0	0	up	leuD	3-isopropylmalate dehydratase small subunit	GO:0003861;GO:0009316;GO:0009098	K01704-ko00290 Valine, leucine and isoleucine biosynthesis;ko01230 Biosynthesis of amino acids;ko00660 C5-Branched dibasic acid metabolism;ko01210 2-Oxocarboxylic acid metabolism	COG0066-3-isopropylmalate dehydratase small subunit[E]
E5491_RS14610	1155.57	14.83	6.28394	1.02295e-264	3.57137e-262	up	betB	betaine-aldehyde dehydrogenase	GO:0046872;GO:0008802;GO:0004029;GO:0019285	K00130-ko00260 Glycine, serine and threonine metabolism	COG1012-NAD-dependent aldehyde dehydrogenases[C]
E5491_RS00665	134.3	1.8	6.22132	7.8114e-76	7.79188e-74	up	E5491_RS00665	type 8 capsular polysaccharide synthesis protein Cap8C	GO:0004725;GO:0030145;GO:0045227	-	COG4464-Capsular polysaccharide biosynthesis protein[GM]
E5491_RS14605	2456.95	34.9633	6.13488	6.08114e-128	1.30651e-125	up	betA	choline dehydrogenase	GO:0019285;GO:0008802;GO:0050660;GO:0008812	K00108-ko00260 Glycine, serine and threonine metabolism	COG2303-Choline dehydrogenase and related flavoproteins[E]
E5491_RS00660	281.457	4.79667	5.87474	5.85013e-105	8.5997e-103	up	E5491_RS00660	type 8 capsular polysaccharide synthesis protein Cap8B	GO:0045226;GO:0045227;GO:0004715;GO:0005524	-	COG0489-ATPases involved in chromosome partitioning[D]
E5491_RS00670	99.0267	1.72667	5.84176	6.69521e-124	1.33569e-121	up	E5491_RS00670	type 8 capsular polysaccharide synthesis protein Cap8D	GO:0016021;GO:0045227;GO:0005886	-	COG1086-Predicted nucleoside-diphosphate sugar epimerases[MG]
E5491_RS07265	264.217	5.54	5.57569	2.76595e-147	6.43775e-145	up	E5491_RS07265	4-hydroxy-tetrahydrodipicolinate reductase	GO:0005737;GO:0050661;GO:0016726;GO:0051287;GO:0019877;GO:0009089;GO:0008839	K00215-ko00300 Lysine biosynthesis;ko01230 Biosynthesis of amino acids;ko00261 Monobactam biosynthesis	COG0289-Dihydrodipicolinate reductase[E]
E5491_RS07270	305.993	6.86667	5.47775	1.36881e-154	4.24789e-152	up	dapD	2,3,4,5-tetrahydropyridine-2,6-dicarboxylate N-acetyltransferase	GO:0009089;GO:0047200;GO:0019877	K05822-ko00300 Lysine biosynthesis;ko01230 Biosynthesis of amino acids	COG2171-Tetrahydrodipicolinate N-succinyltransferase[E]
E5491_RS07260	269.847	6.45333	5.38595	3.13946e-99	4.17549e-97	up	E5491_RS07260	4-hydroxy-tetrahydrodipicolinate synthase	GO:0005737;GO:0008840;GO:0009089;GO:0019877	K01714-ko00300 Lysine biosynthesis;ko01230 Biosynthesis of amino acids;ko00261 Monobactam biosynthesis	COG0329-Dihydrodipicolinate synthase/N-acetylneuraminate lyase[EM]
E5491_RS07255	155.477	4.17333	5.21935	1.72872e-86	2.09927e-84	up	E5491_RS07255	aspartate-semialdehyde dehydrogenase	GO:0005737;GO:0050661;GO:0051287;GO:0071266;GO:0019877;GO:0009089;GO:0009088;GO:0003942;GO:0009097;GO:0004073	K00133-ko00260 Glycine, serine and threonine metabolism;ko00270 Cysteine and methionine metabolism;ko00300 Lysine biosynthesis;ko01230 Biosynthesis of amino acids;ko00261 Monobactam biosynthesis;ko01210 2-Oxocarboxylic acid metabolism	COG0136-Aspartate-semialdehyde dehydrogenase[E]
E5491_RS00655	20.6633	0.606667	5.09003	1.7204e-23	6.16035e-22	up	capA	capsular polysaccharide type 5/8 biosynthesis protein CapA	GO:0016021;GO:0006859;GO:0005576;GO:0009405;GO:0005886;GO:0009103	-	COG3944-Capsular polysaccharide biosynthesis protein[M]
E5491_RS00675	32.63	1.03	4.98548	7.05835e-49	4.58464e-47	up	E5491_RS00675	type 8 capsular polysaccharide synthesis protein Cap8E	GO:0016829;GO:0003978;GO:0009103	K15894-ko00520 Amino sugar and nucleotide sugar metabolism	COG1086-Predicted nucleoside-diphosphate sugar epimerases[MG]
E5491_RS06885	25.8733	0.853333	4.92221	2.74241e-50	1.86819e-48	up	E5491_RS06885	aspartate kinase	GO:0019877;GO:0009089;GO:0009088;GO:0016597;GO:0004072;GO:0005524	K00928-ko00260 Glycine, serine and threonine metabolism;ko00270 Cysteine and methionine metabolism;ko00300 Lysine biosynthesis;ko01230 Biosynthesis of amino acids;ko00261 Monobactam biosynthesis;ko01210 2-Oxocarboxylic acid metabolism	COG0527-Aspartokinases[E]
E5491_RS00680	68.7	2.29	4.90689	1.54439e-81	1.72539e-79	up	E5491_RS00680	type 8 capsular polysaccharide synthesis protein Cap8F	GO:0009243;GO:0003824;GO:0050662;GO:0016491	-	COG0451-Nucleoside-diphosphate-sugar epimerases[MG]
E5491_RS15100	12.18	0.413333	4.88106	2.89536e-13	5.90274e-12	up	E5491_RS15100	ECF-type riboflavin transporter substrate-binding protein	GO:0016021;GO:0005886	-	COG4720-Predicted membrane protein[S]
E5491_RS11780	94.2667	3.21667	4.87311	1.56037e-40	9.07941e-39	up	sceD	lytic transglycosylase SceD	GO:0005576;GO:0016798;GO:0008152	-	-
E5491_RS07250	94.8433	3.44333	4.78367	3.80186e-65	3.31831e-63	up	E5491_RS07250	aspartate kinase	GO:0019877;GO:0009089;GO:0009088;GO:0016597;GO:0004072;GO:0005524	K00928-ko00260 Glycine, serine and threonine metabolism;ko00270 Cysteine and methionine metabolism;ko00300 Lysine biosynthesis;ko01230 Biosynthesis of amino acids;ko00261 Monobactam biosynthesis;ko01210 2-Oxocarboxylic acid metabolism	COG0527-Aspartokinases[E]
E5491_RS00685	76.44	2.97	4.68579	1.5953e-75	1.53644e-73	up	wecB	type 8 capsular polysaccharide synthesis protein Cap8G	GO:0005737;GO:0008761	-	COG0381-UDP-N-acetylglucosamine 2-epimerase[M]
E5491_RS06890	133.65	5.20333	4.68288	1.82186e-61	1.45385e-59	up	E5491_RS06890	homoserine dehydrogenase	GO:0050661;GO:0004412;GO:0009088;GO:0009097;GO:0009086;GO:0016597	K00003-ko00300 Lysine biosynthesis;ko00260 Glycine, serine and threonine metabolism;ko01230 Biosynthesis of amino acids;ko00270 Cysteine and methionine metabolism	COG0460-Homoserine dehydrogenase[E]
E5491_RS14560	111.213	4.43667	4.64771	3.69849e-86	4.30412e-84	up	E5491_RS14560	aspartate aminotransferase family protein	GO:0008483;GO:0016853;GO:0030170	K00823-ko00650 Butanoate metabolism;ko00410 beta-Alanine metabolism;ko00250 Alanine, aspartate and glutamate metabolism;ko00640 Propanoate metabolism	COG0160-4-aminobutyrate aminotransferase and related aminotransferases[E]
E5491_RS06900	753.32	31.24	4.5918	2.76383e-119	4.82461e-117	up	E5491_RS06900	homoserine kinase	GO:0005737;GO:0005524;GO:0004413;GO:0009088	K00872-ko00260 Glycine, serine and threonine metabolism;ko01230 Biosynthesis of amino acids	COG0083-Homoserine kinase[E]
E5491_RS00690	33.36	1.42667	4.5474	3.75563e-32	1.69185e-30	up	E5491_RS00690	O-acetyltransferase	GO:0016746;GO:0008811;GO:0046677	-	COG0110-Acetyltransferase (isoleucine patch superfamily)[R]
E5491_RS09300	138.077	6.03333	4.51637	2.93548e-111	4.82283e-109	up	E5491_RS09300	phosphoglycerate dehydrogenase	GO:0009070;GO:0006564;GO:0004617;GO:0016597;GO:0051287	K00058-ko00680 Methane metabolism;ko01230 Biosynthesis of amino acids;ko01200 Carbon metabolism;ko00260 Glycine, serine and threonine metabolism	COG0111-Phosphoglycerate dehydrogenase and related dehydrogenases[HE]
E5491_RS09295	151.413	6.66667	4.50538	1.19543e-120	2.22588e-118	up	E5491_RS09295	alanine--glyoxylate aminotransferase family protein	GO:0005737;GO:0003824;GO:0016491	-	COG0075-Serine-pyruvate aminotransferase/archaeal aspartate aminotransferase[E]
E5491_RS00700	24.6567	1.08667	4.504	4.53835e-42	2.88082e-40	up	E5491_RS00700	O-antigen ligase family protein	GO:0016021	-	-
E5491_RS14050	166.583	7.83333	4.41047	5.74678e-35	3.02845e-33	up	E5491_RS14050	DUF2188 domain-containing protein	-	-	COG4876-Uncharacterized protein conserved in bacteria[S]
E5491_RS06895	418.113	19.6867	4.4086	1.61842e-147	4.10932e-145	up	E5491_RS06895	threonine synthase	GO:0005737;GO:0004795;GO:0009088;GO:0030170	K01733-ko00260 Glycine, serine and threonine metabolism;ko01230 Biosynthesis of amino acids;ko00750 Vitamin B6 metabolism	COG0498-Threonine synthase[E]
E5491_RS00705	9.25	0.46	4.32975	6.96755e-19	2.04846e-17	up	E5491_RS00705	capsular polysaccharide biosynthesis protein	GO:0016021	-	-
E5491_RS01740	62.83	3.16	4.31346	1.0055e-57	7.20091e-56	up	E5491_RS01740	PLP-dependent transferase	GO:0004121;GO:0005737;GO:0016829;GO:0009086;GO:0030170	K01760-ko01230 Biosynthesis of amino acids;ko00450 Selenocompound metabolism;ko00270 Cysteine and methionine metabolism	COG0626-Cystathionine beta-lyases/cystathionine gamma-synthases[E]
E5491_RS11205	6.29333	0.323333	4.28273	0.00585606	0.0197536	up	E5491_RS11205	transcriptional regulator	GO:0006355;GO:0006351	-	-
E5491_RS01735	86.5733	4.45	4.28205	2.09345e-106	3.24834e-104	up	E5491_RS01735	bifunctional homocysteine S-methyltransferase/methylenetetrahydrofolate reductase	GO:0009086;GO:0006555;GO:0035999;GO:0004489;GO:0008168;GO:0046872	-	COG0646-Methionine synthase I (cobalamin-dependent), methyltransferase domain[E]
E5491_RS00695	16.5233	0.88	4.23086	7.51196e-19	2.18551e-17	up	E5491_RS00695	glycosyltransferase	-	-	-
E5491_RS01745	100.563	5.39	4.22168	1.09643e-88	1.39197e-86	up	E5491_RS01745	aminotransferase class I/II-fold pyridoxal phosphate-dependent enzyme	GO:0005737;GO:0003824;GO:0016740;GO:0009086;GO:0030170	K01739-ko01230 Biosynthesis of amino acids;ko00450 Selenocompound metabolism;ko00920 Sulfur metabolism;ko00270 Cysteine and methionine metabolism	COG0626-Cystathionine beta-lyases/cystathionine gamma-synthases[E]
E5491_RS06660	7.23	0.463333	3.96387	0.00765586	0.0247208	up	E5491_RS06660	hypothetical protein	-	-	-
E5491_RS13845	218.117	14.06	3.95543	4.14512e-100	5.78866e-98	up	E5491_RS13845	AbgT family transporter	GO:0016021;GO:0015814;GO:0015291;GO:0015558;GO:0005886	-	COG2978-Putative p-aminobenzoyl-glutamate transporter[H]
E5491_RS14565	4.46	0.306667	3.8623	0.000178717	0.000948967	up	E5491_RS14565	hypothetical protein	GO:0016021	-	-
E5491_RS15105	14.92	1.05333	3.82421	5.39129e-17	1.40728e-15	up	E5491_RS15105	S-adenosyl-l-methionine hydroxide adenosyltransferase family protein	GO:0016740	-	COG1912-Uncharacterized conserved protein[S]
E5491_RS04715	603.917	42.7533	3.82024	1.63329e-61	1.3417e-59	up	E5491_RS04715	ATP-binding cassette domain-containing protein	GO:0030420;GO:0030435;GO:0015833;GO:0016887;GO:0005886;GO:0015031;GO:0005524	K10823-ko02024 Quorum sensing;ko01501 beta-Lactam resistance;ko02010 ABC transporters	COG4608-ABC-type oligopeptide transport system, ATPase component[E]
E5491_RS02305	148.423	10.6567	3.79989	4.42803e-70	4.1225e-68	up	E5491_RS02305	ABC transporter permease	GO:0048473;GO:0016021;GO:0006810;GO:0042626;GO:0005886	K02072-ko02010 ABC transporters	COG2011-ABC-type metal ion transport system, permease component[P]
E5491_RS02310	119.607	8.78667	3.76684	2.76228e-32	1.26476e-30	up	gmpC	dipeptide ABC transporter glycylmethionine-binding lipoprotein	GO:0006865;GO:0009279	K02073-ko02010 ABC transporters	COG1464-ABC-type metal ion transport system, periplasmic component/surface antigen[P]
E5491_RS15095	56.7333	4.22667	3.7466	4.03445e-59	3.13006e-57	up	E5491_RS15095	ABC transporter ATP-binding protein	GO:0016887;GO:0005524;GO:0005886	-	COG4172-ABC-type uncharacterized transport system, duplicated ATPase component[R]
E5491_RS14625	457.553	34.9633	3.71003	3.92364e-80	4.21489e-78	up	E5491_RS14625	BCCT family transporter	GO:0071705;GO:0005215;GO:0015077;GO:0016021;GO:0005886	-	COG1292-Choline-glycine betaine transporter[M]
E5491_RS07275	154.593	12.21	3.66234	9.04386e-41	5.37436e-39	up	E5491_RS07275	amidohydrolase	GO:0016787;GO:0008152	-	COG1473-Metal-dependent amidase/aminoacylase/carboxypeptidase[R]
E5491_RS04720	274.933	22.05	3.64023	3.568e-33	1.71817e-31	up	E5491_RS04720	peptide ABC transporter substrate-binding protein	GO:0015031;GO:0030435;GO:0043190;GO:0055085;GO:0030288	K15580-ko02024 Quorum sensing;ko01501 beta-Lactam resistance;ko02010 ABC transporters	COG4166-ABC-type oligopeptide transport system, periplasmic component[E]
E5491_RS02300	161.23	12.9833	3.63439	2.28874e-55	1.59811e-53	up	E5491_RS02300	methionine ABC transporter ATP-binding protein	GO:0043190;GO:0015424;GO:0015821;GO:0005524	K02071-ko02010 ABC transporters	COG1135-ABC-type metal ion transport system, ATPase component[P]
E5491_RS00715	50.7733	4.19667	3.59676	1.0478e-30	4.57266e-29	up	E5491_RS00715	type 8 capsular polysaccharide synthesis protein Cap8M	GO:0016021;GO:0005976;GO:0000271;GO:0016780;GO:0005886	-	COG2148-Sugar transferases involved in lipopolysaccharide synthesis[M]
E5491_RS00710	248.27	20.96	3.5662	5.22503e-59	3.94419e-57	up	E5491_RS00710	type 8 capsular polysaccharide synthesis protein Cap8L	GO:0009243;GO:0016757	-	COG0438-Glycosyltransferase[M]
E5491_RS04705	297.453	25.4767	3.54541	1.67377e-40	9.54048e-39	up	E5491_RS04705	ABC transporter permease	GO:0030420;GO:0016021;GO:0006810;GO:0022857;GO:0030435;GO:0015833;GO:0005887;GO:0005886;GO:0015031;GO:0055085	K15582-ko02024 Quorum sensing;ko01501 beta-Lactam resistance;ko02010 ABC transporters	COG1173-ABC-type dipeptide/oligopeptide/nickel transport systems, permease components[EP]
E5491_RS13710	53.2867	4.72667	3.49488	2.93188e-39	1.63775e-37	up	E5491_RS13710	ABC transporter ATP-binding protein	GO:0031460;GO:0016020;GO:0016887;GO:0005524;GO:0015418	K05847-ko02010 ABC transporters	COG1125-ABC-type proline/glycine betaine transport systems, ATPase components[E]
E5491_RS07280	110.24	9.96	3.46836	4.02681e-63	3.40815e-61	up	E5491_RS07280	alanine racemase	GO:0030632;GO:0008784;GO:0030170	K01775-ko00473 D-Alanine metabolism;ko01502 Vancomycin resistance	COG0787-Alanine racemase[M]
E5491_RS01730	108.203	9.80667	3.46384	1.8208e-79	1.88351e-77	up	metE	5-methyltetrahydropteroyltriglutamate-- homocysteine S-methyltransferase	GO:0003871;GO:0009086;GO:0008270	K00549-ko01230 Biosynthesis of amino acids;ko00450 Selenocompound metabolism;ko00270 Cysteine and methionine metabolism	COG0620-Methionine synthase II (cobalamin-independent)[E]
E5491_RS15075	11.35	1.05333	3.42966	6.10993e-15	1.42209e-13	up	E5491_RS15075	ATP phosphoribosyltransferase regulatory subunit	GO:0005737;GO:0000105	-	-
E5491_RS12875	28.8233	2.68333	3.42514	4.72177e-07	4.54755e-06	up	E5491_RS12875	hypothetical protein	-	-	-
E5491_RS07125	11.8967	1.11667	3.41329	5.54941e-12	1.05439e-10	up	trpC	indole-3-glycerol phosphate synthase TrpC	GO:0000162;GO:0004425	K01609-ko01230 Biosynthesis of amino acids;ko00400 Phenylalanine, tyrosine and tryptophan biosynthesis	COG0134-Indole-3-glycerol phosphate synthase[E]
E5491_RS07130	11.47	1.08	3.40876	5.89241e-09	7.41329e-08	up	E5491_RS07130	phosphoribosylanthranilate isomerase	GO:0004640;GO:0000162	K01817-ko01230 Biosynthesis of amino acids;ko00400 Phenylalanine, tyrosine and tryptophan biosynthesis	COG0135-Phosphoribosylanthranilate isomerase[E]
E5491_RS00720	188.043	18.32	3.35957	1.27081e-30	5.46059e-29	up	capN	capsular polysaccharide type 5/8 biosynthesis epimerase CapN	GO:0009243;GO:0003824;GO:0050662;GO:0003978;GO:0006012	K01784-ko00520 Amino sugar and nucleotide sugar metabolism;ko00052 Galactose metabolism	COG0451-Nucleoside-diphosphate-sugar epimerases[MG]
E5491_RS13705	183.353	18.35	3.32077	1.0919e-22	3.8121e-21	up	E5491_RS13705	ABC transporter permease	GO:0016021;GO:0006810;GO:0005886	K05846-ko02010 ABC transporters	COG1174-ABC-type proline/glycine betaine transport systems, permease component[E]
E5491_RS04710	268.183	29.6967	3.17485	1.88648e-11	3.35602e-10	up	E5491_RS04710	ABC transporter ATP-binding protein	GO:0030420;GO:0030435;GO:0015833;GO:0016887;GO:0005886;GO:0015031;GO:0005524	K15583-ko02024 Quorum sensing;ko01501 beta-Lactam resistance;ko02010 ABC transporters	COG0444-ABC-type dipeptide/oligopeptide/nickel transport system, ATPase component[EP]
E5491_RS07135	9.35333	1.03667	3.17353	1.10621e-14	2.5119e-13	up	trpB	tryptophan synthase subunit beta	GO:0004834	K01696-ko00260 Glycine, serine and threonine metabolism;ko01230 Biosynthesis of amino acids;ko00400 Phenylalanine, tyrosine and tryptophan biosynthesis	COG0133-Tryptophan synthase beta chain[E]
E5491_RS04725	1.65333	0.183333	3.17284	2.69211e-05	0.000177756	up	E5491_RS04725	oligopeptide ABC transporter substrate-binding protein	GO:0043190;GO:0030420;GO:0030435;GO:0030288;GO:0015031;GO:0055085	K02035-ko02024 Quorum sensing	COG0747-ABC-type dipeptide transport system, periplasmic component[E]
E5491_RS12285	341.887	38.0367	3.16806	1.0079e-19	2.99475e-18	up	E5491_RS12285	BCCT family transporter	GO:0031460;GO:0005215;GO:0015077;GO:0016021;GO:0005886	-	COG1292-Choline-glycine betaine transporter[M]
E5491_RS04245	106.157	11.9067	3.15635	2.72345e-27	1.07135e-25	up	E5491_RS04245	organic hydroperoxide resistance protein	GO:0006979	-	COG1764-Predicted redox protein, regulator of disulfide bond formation[O]
E5491_RS13025	364.483	41.4433	3.13664	5.81386e-42	3.60847e-40	up	E5491_RS13025	SDR family oxidoreductase	GO:0016491	-	COG1028-Dehydrogenases with different specificities (related to short-chain alcohol dehydrogenases)[IQR]
E5491_RS14265	112.557	12.9067	3.12446	1.17574e-34	6.0812e-33	up	clpL	ATP-dependent Clp protease ATP-binding subunit ClpL	GO:0005524	-	COG0542-ATPases with chaperone activity, ATP-binding subunit[O]
E5491_RS15090	24.0533	2.76667	3.12002	2.99311e-18	8.35975e-17	up	E5491_RS15090	energy-coupling factor transporter transmembrane protein EcfT	GO:0016021;GO:0006810;GO:0005886	K16785-ko02010 ABC transporters	COG0619-ABC-type cobalt transport system, permease component CbiQ and related transporters[P]
E5491_RS04235	62.35	7.25333	3.10367	1.93425e-33	9.47783e-32	up	E5491_RS04235	amino acid transporter	GO:1902023;GO:0016021;GO:0006865;GO:0015181;GO:0005886	-	COG1279-Lysine efflux permease[R]
E5491_RS00725	153.067	17.8967	3.0964	1.17214e-58	8.61524e-57	up	E5491_RS00725	type 8 capsular polysaccharide synthesis protein Cap8O	GO:0051287;GO:0000271;GO:0016628;GO:0016616;GO:0089714	K02472-ko00520 Amino sugar and nucleotide sugar metabolism	COG0677-UDP-N-acetyl-D-mannosaminuronate dehydrogenase[M]
E5491_RS13030	123.513	15.33	3.01024	1.66593e-27	6.64706e-26	up	E5491_RS13030	amidohydrolase	GO:0016787;GO:0008152	-	COG1473-Metal-dependent amidase/aminoacylase/carboxypeptidase[R]
E5491_RS14960	2.17667	0.273333	2.99339	0.0162091	0.0468171	up	hisF	imidazole glycerol phosphate synthase subunit HisF	GO:0000107;GO:0005737;GO:0000105;GO:0016829	K02500-ko01230 Biosynthesis of amino acids;ko00340 Histidine metabolism	COG0107-Imidazoleglycerol-phosphate synthase[E]
E5491_RS02350	158.217	19.88	2.99251	2.18544e-28	8.97636e-27	up	gltB	glutamate synthase large subunit	GO:0005737;GO:0015930;GO:0051538;GO:0019676;GO:0097054;GO:0004355;GO:0006537;GO:0046872	K00265-ko01230 Biosynthesis of amino acids;ko00250 Alanine, aspartate and glutamate metabolism;ko00910 Nitrogen metabolism	COG0069-Glutamate synthase domain 2[E]
E5491_RS01945	435.203	55.0467	2.98296	1.62965e-26	6.3217e-25	up	E5491_RS01945	PepSY domain-containing protein	-	-	COG3212-Predicted membrane protein[S]
E5491_RS11285	12.1467	1.58333	2.93952	0.000548725	0.00247992	up	E5491_RS11285	DUF1270 domain-containing protein	-	-	-
E5491_RS01660	50.1733	6.55	2.93735	7.05698e-21	2.21462e-19	up	E5491_RS01660	GNAT family N-acetyltransferase	GO:0005737;GO:0017198;GO:0008080	-	COG1670-Acetyltransferases, including N-acetylases of ribosomal proteins[J]
E5491_RS06095	19.1467	2.54	2.91419	8.2165e-06	6.21916e-05	up	E5491_RS06095	helix-turn-helix transcriptional regulator	-	-	-
E5491_RS13700	136.857	18.4067	2.89437	6.55284e-32	2.90509e-30	up	E5491_RS13700	osmoprotectant ABC transporter substrate-binding protein	GO:0005215;GO:0005886	K05845-ko02010 ABC transporters	COG1732-Periplasmic glycine betaine/choline-binding (lipo)protein of an ABC-type transport system (osmoprotectant binding protein)[M]
E5491_RS15085	21.1267	2.84333	2.89341	6.99595e-11	1.16308e-09	up	E5491_RS15085	GNAT family N-acetyltransferase	GO:0006284;GO:0008080;GO:0003922;GO:0006541;GO:0008725;GO:0016462;GO:0006177;GO:0005524	-	-
E5491_RS14555	195.223	26.2833	2.89291	4.12662e-49	2.7442e-47	up	E5491_RS14555	amino acid permease	GO:0015297;GO:0016021;GO:0015171;GO:0005887;GO:0015179	-	COG1113-Gamma-aminobutyrate permease and related permeases[E]
E5491_RS11230	9.94	1.34	2.89101	0.000695123	0.00303356	up	E5491_RS11230	DUF1024 family protein	-	-	-
E5491_RS02355	209.007	28.3533	2.88196	1.84538e-32	8.59023e-31	up	E5491_RS02355	glutamate synthase subunit beta	GO:0005737;GO:0097054;GO:0051536;GO:0004355;GO:0016491	K00266-ko01230 Biosynthesis of amino acids;ko00250 Alanine, aspartate and glutamate metabolism;ko00910 Nitrogen metabolism	COG0493-NADPH-dependent glutamate synthase beta chain and related oxidoreductases[ER]
E5491_RS04700	132.643	18.2	2.86554	9.50405e-16	2.32849e-14	up	E5491_RS04700	ABC transporter permease	GO:0030420;GO:0015421;GO:0016021;GO:0006810;GO:0042937;GO:0030435;GO:0005887;GO:0005886;GO:0015031;GO:0035672	K15581-ko02024 Quorum sensing;ko01501 beta-Lactam resistance;ko02010 ABC transporters	COG0601-ABC-type dipeptide/oligopeptide/nickel transport systems, permease components[EP]
E5491_RS02245	18.37	2.66	2.78785	0.0144784	0.0427918	up	E5491_RS02245	phenol-soluble modulin PSM-alpha-2	GO:0019835;GO:0009405	-	-
E5491_RS06185	24.77	3.61333	2.77719	2.90532e-11	5.0401e-10	up	E5491_RS06185	hypothetical protein	-	-	-
E5491_RS08790	8.13333	1.19333	2.76885	0.00909574	0.0286408	up	E5491_RS08790	hypothetical protein	-	-	-
E5491_RS13695	476.587	69.94	2.76855	9.45529e-16	2.32849e-14	up	E5491_RS13695	ABC transporter permease	GO:0016021;GO:0006810;GO:0005886	K05846-ko02010 ABC transporters	COG1174-ABC-type proline/glycine betaine transport systems, permease component[E]
E5491_RS04305	127.697	18.8567	2.75957	1.55933e-17	4.22835e-16	up	E5491_RS04305	MetQ/NlpA family ABC transporter substrate-binding protein	GO:0006865;GO:0005886	K02073-ko02010 ABC transporters	COG1464-ABC-type metal ion transport system, periplasmic component/surface antigen[P]
E5491_RS12990	68.17	10.1167	2.7524	1.87272e-34	9.51e-33	up	E5491_RS12990	bile acid:sodium symporter family protein	GO:0016021;GO:0005342;GO:0015293;GO:0005887;GO:0006814	-	COG0385-Predicted Na+-dependent transporter[R]
E5491_RS07285	195.727	29.2467	2.7425	6.78835e-41	4.12171e-39	up	lysA	diaminopimelate decarboxylase	GO:0008836;GO:0009089;GO:0030170;GO:0046677	K01586-ko00300 Lysine biosynthesis;ko01230 Biosynthesis of amino acids	COG0019-Diaminopimelate decarboxylase[E]
E5491_RS00945	10.2733	1.56667	2.71313	3.29333e-14	7.30022e-13	up	E5491_RS00945	ABC transporter permease	-	-	-
E5491_RS06160	6.20333	0.956667	2.69696	0.00285853	0.0105467	up	E5491_RS06160	DUF1064 domain-containing protein	GO:0004536;GO:0003677	-	-
E5491_RS02155	23.6733	3.71667	2.67118	2.34977e-09	3.14015e-08	up	spn	myeloperoxidase inhibitor SPIN	-	-	-
E5491_RS14325	115.293	18.3567	2.65093	2.00585e-25	7.3715e-24	up	E5491_RS14325	D-lactate dehydrogenase	GO:0051287;GO:0008720;GO:0016616	K03778-ko00620 Pyruvate metabolism	COG1052-Lactate dehydrogenase and related dehydrogenases[CHR]
E5491_RS14330	118.71	19.01	2.64261	1.13329e-22	3.90777e-21	up	E5491_RS14330	aminotransferase class I/II-fold pyridoxal phosphate-dependent enzyme	GO:0008483;GO:0009058;GO:0019509;GO:0030170	K08969-ko00270 Cysteine and methionine metabolism	COG0436-Aspartate/tyrosine/aromatic aminotransferase[E]
E5491_RS05385	276.07	44.9133	2.61982	4.42259e-24	1.6042e-22	up	E5491_RS05385	pyruvate carboxylase	GO:0046872;GO:0004736;GO:0009374;GO:0003677;GO:0004075;GO:0006090;GO:0005524;GO:0006094	K01958-ko00720 Carbon fixation pathways in prokaryotes;ko01230 Biosynthesis of amino acids;ko00620 Pyruvate metabolism;ko01200 Carbon metabolism;ko00020 Citrate cycle (TCA cycle)	COG1038-Pyruvate carboxylase[C]
E5491_RS12275	463.257	76.2933	2.60218	1.70806e-22	5.81781e-21	up	E5491_RS12275	DUF2273 domain-containing protein	GO:0016021	-	COG5547-Small integral membrane protein[S]
E5491_RS04135	7.42333	1.23	2.59341	0.000661589	0.00290081	up	E5491_RS04135	hypothetical protein	-	-	-
E5491_RS09310	43.7633	7.29333	2.58507	5.38963e-21	1.73026e-19	up	E5491_RS09310	HAD family hydrolase	-	-	COG0637-Predicted phosphatase/phosphohexomutase[R]
E5491_RS14380	138.573	23.3067	2.57184	1.36742e-32	6.47321e-31	up	E5491_RS14380	PTS transporter subunit IIC	GO:0009401;GO:0016021;GO:0008982	-	COG3641-Predicted membrane protein, putative toxin regulator[R]
E5491_RS01090	11.33	1.90667	2.57102	5.73976e-14	1.23317e-12	up	E5491_RS01090	acyl CoA:acetate/3-ketoacid CoA transferase	GO:0008410;GO:0046952;GO:0016782	-	COG4670-Acyl CoA:acetate/3-ketoacid CoA transferase[I]
E5491_RS04215	6.30333	1.07667	2.54954	0.00611738	0.0204132	up	E5491_RS04215	hypothetical protein	GO:0016021	-	-
E5491_RS12390	3.35333	0.576667	2.53979	0.00823814	0.0263368	up	E5491_RS12390	MAP domain-containing protein	GO:0005576;GO:0009405	-	-
E5491_RS12270	1196.24	210.043	2.50974	1.09957e-14	2.5119e-13	up	E5491_RS12270	Asp23/Gls24 family envelope stress response protein	-	-	COG1302-Uncharacterized protein conserved in bacteria[S]
E5491_RS00730	127.677	22.5033	2.50428	1.38091e-33	6.88727e-32	up	wecB	type 8 capsular polysaccharide synthesis protein Cap8P	GO:0005737;GO:0019350;GO:0008761;GO:0071555	K01791-ko00520 Amino sugar and nucleotide sugar metabolism	COG0381-UDP-N-acetylglucosamine 2-epimerase[M]
E5491_RS12105	130.593	23.08	2.50037	4.50279e-14	9.90258e-13	up	E5491_RS12105	mannitol-1-phosphate 5-dehydrogenase	GO:0050662;GO:0019594;GO:0008926	K00009-ko00051 Fructose and mannose metabolism	COG0246-Mannitol-1-phosphate/altronate dehydrogenases[G]
E5491_RS12280	1691.46	300.46	2.49303	4.13414e-13	8.30694e-12	up	amaP	alkaline shock response membrane anchor protein AmaP	GO:0016021	-	-
E5491_RS12100	96.5267	17.2167	2.48712	2.10657e-06	1.82722e-05	up	E5491_RS12100	PTS sugar transporter subunit IIA	GO:0005737;GO:0016301;GO:0008982;GO:0005215;GO:0103111;GO:0009401	K02798-ko02060 Phosphotransferase system (PTS);ko00051 Fructose and mannose metabolism	COG4668-Mannitol/fructose-specific phosphotransferase system, IIA domain[G]
E5491_RS00950	26.1067	4.73333	2.46349	1.82458e-21	6.06671e-20	up	E5491_RS00950	ABC transporter permease	GO:0015031;GO:0015833;GO:0006810;GO:0016021;GO:0005886	K02034-ko02024 Quorum sensing	COG1173-ABC-type dipeptide/oligopeptide/nickel transport systems, permease components[EP]
E5491_RS00955	37.46	6.79333	2.46316	1.16447e-27	4.71355e-26	up	E5491_RS00955	peptide ABC transporter substrate-binding protein	-	K02035-ko02024 Quorum sensing	-
E5491_RS06150	56.2733	10.3067	2.44887	1.95948e-08	2.28035e-07	up	E5491_RS06150	hypothetical protein	-	-	-
E5491_RS11235	26.0633	4.79333	2.44292	1.95246e-09	2.68631e-08	up	E5491_RS11235	RusA family crossover junction endodeoxyribonuclease	-	-	-
E5491_RS06125	27.9833	5.14667	2.44286	1.00529e-13	2.1111e-12	up	E5491_RS06125	single-stranded DNA-binding protein	-	-	-
E5491_RS04835	80.6067	14.87	2.43849	1.92043e-38	1.05172e-36	up	E5491_RS04835	alanine:cation symporter family protein	GO:0015655;GO:0016021;GO:0005886	-	COG1115-Na+/alanine symporter[E]
E5491_RS06235	10.2867	2.01333	2.35312	0.00010415	0.000584116	up	E5491_RS06235	terminase small subunit	GO:0019076;GO:0006323;GO:0003677	-	COG3728-Phage terminase, small subunit[L]
E5491_RS01955	767.457	150.667	2.34873	3.29518e-18	9.11231e-17	up	E5491_RS01955	GlsB/YeaQ/YmgE family stress response membrane protein	GO:0016021;GO:0005886	-	-
E5491_RS04300	507.377	100.14	2.34104	4.71693e-14	1.02925e-12	up	E5491_RS04300	ABC transporter permease	GO:0048473;GO:0016021;GO:0006810;GO:0005886	K02072-ko02010 ABC transporters	COG2011-ABC-type metal ion transport system, permease component[P]
E5491_RS06220	60.7433	12.1	2.32772	1.06679e-13	2.22353e-12	up	E5491_RS06220	hypothetical protein	GO:0016021	-	-
E5491_RS06225	117.06	23.5467	2.31365	6.37527e-08	6.98279e-07	up	E5491_RS06225	hypothetical protein	-	-	-
E5491_RS04555	77.8267	15.9133	2.29003	6.2972e-21	1.99865e-19	up	E5491_RS04555	NADH-dependent flavin oxidoreductase	GO:0003959;GO:0016491;GO:0010181;GO:0055114;GO:0005622	-	COG1902-NADH:flavin oxidoreductases, Old Yellow Enzyme family[C]
E5491_RS06110	41.9633	8.60667	2.2856	4.48584e-06	3.58996e-05	up	E5491_RS06110	DUF1108 family protein	-	-	-
E5491_RS05840	1622.97	333.333	2.2836	3.39143e-37	1.82159e-35	up	ileS	isoleucine--tRNA ligase	GO:0005737;GO:0004822;GO:0006428;GO:0008270;GO:0002161;GO:0005524	K01870-ko00970 Aminoacyl-tRNA biosynthesis	COG0060-Isoleucyl-tRNA synthetase[J]
E5491_RS06275	18.4967	3.88333	2.2519	3.46084e-06	2.85136e-05	up	E5491_RS06275	phage head-tail connector protein	-	-	-
E5491_RS09365	10.3333	2.18	2.24491	2.10119e-05	0.000144192	up	E5491_RS09365	hypothetical protein	GO:0034078;GO:0031669;GO:0019152;GO:0008080;GO:0043894;GO:0042149;GO:0045150	-	-
E5491_RS06100	56.5667	11.97	2.24053	5.96898e-17	1.54365e-15	up	E5491_RS06100	phage repressor protein	-	-	COG3617-Prophage antirepressor[K]
E5491_RS03785	114.713	24.2967	2.2392	1.32451e-29	5.60509e-28	up	hisC	histidinol-phosphate transaminase	GO:0080130;GO:0000105;GO:0030170;GO:0004400	K00817-ko00340 Histidine metabolism;ko00400 Phenylalanine, tyrosine and tryptophan biosynthesis;ko01230 Biosynthesis of amino acids;ko00360 Phenylalanine metabolism;ko00350 Tyrosine metabolism;ko00401 Novobiocin biosynthesis;ko00960 Tropane, piperidine and pyridine alkaloid biosynthesis	COG0079-Histidinol-phosphate/aromatic aminotransferase and cobyric acid decarboxylase[E]
E5491_RS09385	554.177	118.02	2.23131	4.80686e-29	2.00381e-27	up	E5491_RS09385	bifunctional 3-deoxy-7-phosphoheptulonate synthase/chorismate mutase	GO:0004106;GO:0009423;GO:0016832;GO:0016740;GO:0003849;GO:0046417;GO:0009073	K13853-ko01230 Biosynthesis of amino acids;ko00400 Phenylalanine, tyrosine and tryptophan biosynthesis	COG2876-3-deoxy-D-arabino-heptulosonate 7-phosphate (DAHP) synthase[E]
E5491_RS03800	105.903	22.7767	2.21712	5.21187e-15	1.22326e-13	up	E5491_RS03800	diacylglycerol kinase family lipid kinase	GO:0003951;GO:0046872;GO:0016301;GO:0005524;GO:0008654	-	COG1597-Sphingosine kinase and enzymes related to eukaryotic diacylglycerol kinase[IR]
E5491_RS08795	834.66	182.9	2.19013	1.28791e-09	1.82595e-08	up	E5491_RS08795	CsbD family protein	-	-	COG3237-Uncharacterized protein conserved in bacteria[S]
E5491_RS06115	29.2367	6.41667	2.18788	0.000175854	0.00093733	up	E5491_RS06115	DUF2483 family protein	-	-	-
E5491_RS04165	723.257	159.577	2.18026	8.20383e-20	2.4638e-18	up	clfA	MSCRAMM family adhesin clumping factor ClfA	GO:0005618;GO:0007155;GO:0016020;GO:0005576;GO:0009405	K14201-ko05150 Staphylococcus aureus infection	-
E5491_RS11270	17.8467	3.95667	2.1733	0.00037317	0.00179391	up	E5491_RS11270	hypothetical protein	-	-	-
E5491_RS03010	196.223	43.67	2.16778	2.54024e-22	8.54805e-21	up	E5491_RS03010	MFS transporter	GO:0005215;GO:0016021;GO:0055085;GO:0015293;GO:0005886	-	-
E5491_RS04290	18.1567	4.05	2.16451	0.000736378	0.00317883	up	E5491_RS04290	thioredoxin family protein	GO:0005737;GO:0006457;GO:0015035;GO:0045454;GO:0005623;GO:0016671;GO:0006662;GO:0000103;GO:0034599;GO:0055114	-	-
E5491_RS06230	57	12.7733	2.15783	7.88412e-11	1.28774e-09	up	E5491_RS06230	RinA family phage transcriptional activator	GO:0006355;GO:0006351;GO:0003677	-	-
E5491_RS04310	50.58	11.3367	2.15757	0.000573106	0.00256932	up	E5491_RS04310	CsbD family protein	-	-	COG3237-Uncharacterized protein conserved in bacteria[S]
E5491_RS11245	40.5333	9.09667	2.1557	6.50523e-11	1.08797e-09	up	E5491_RS11245	DnaD domain-containing protein	-	-	COG3935-Putative primosome component and related proteins[L]
E5491_RS11300	56.6467	12.8567	2.13947	5.03721e-08	5.62757e-07	up	E5491_RS11300	hypothetical protein	-	-	-
E5491_RS13835	60.5533	13.8367	2.12971	2.44482e-18	6.89735e-17	up	E5491_RS13835	MBL fold metallo-hydrolase	GO:0016787	-	COG2220-Predicted Zn-dependent hydrolases of the beta-lactamase fold[R]
E5491_RS11220	22.06	5.05333	2.12613	5.96757e-08	6.58791e-07	up	E5491_RS11220	dUTP diphosphatase	GO:0004170	-	-
E5491_RS11240	16.97	3.89333	2.12391	0.000810942	0.00349531	up	E5491_RS11240	hypothetical protein	-	-	-
E5491_RS01815	15.47	3.55667	2.12088	0.00692938	0.0226625	up	E5491_RS01815	helix-turn-helix transcriptional regulator	GO:0043565	-	-
E5491_RS14120	41.6933	9.64333	2.11221	8.82602e-08	9.48118e-07	up	E5491_RS14120	N-acetyltransferase	-	-	COG2388-Predicted acetyltransferase[R]
E5491_RS06130	36.99	8.57667	2.10865	4.02857e-09	5.20917e-08	up	E5491_RS06130	hypothetical protein	-	-	-
E5491_RS04945	2.24	0.52	2.10692	0.000533631	0.00241561	up	E5491_RS04945	bacteriocin-associated integral membrane family protein	GO:0016021	-	COG4652-Uncharacterized protein conserved in bacteria[S]
E5491_RS06285	11.5567	2.68333	2.10663	0.000957814	0.00402888	up	E5491_RS06285	HK97 gp10 family phage protein	-	-	-
E5491_RS06120	35.4833	8.27333	2.1006	6.46269e-05	0.000384868	up	E5491_RS06120	ATP-binding protein	-	-	-
E5491_RS11255	40.89	9.61	2.08914	1.07767e-13	2.22957e-12	up	E5491_RS11255	MBL fold metallo-hydrolase	-	-	COG1235-Metal-dependent hydrolases of the beta-lactamase superfamily I[R]
E5491_RS06260	16.1	3.78667	2.08806	0.00019503	0.00101876	up	E5491_RS06260	DUF4355 domain-containing protein	-	-	-
E5491_RS02895	297.56	70.3733	2.08008	3.51008e-17	9.24872e-16	up	hchA	protein deglycase HchA	GO:0005737;GO:0016790;GO:0016829;GO:0016811;GO:0042026;GO:0030091	K05523-ko00620 Pyruvate metabolism	-
E5491_RS00840	135.203	31.9867	2.07959	2.00414e-17	5.38228e-16	up	brnQ	branched-chain amino acid transport system II carrier protein	GO:0016021;GO:0015658;GO:0005886	-	COG1114-Branched-chain amino acid permeases[E]
E5491_RS13840	24.1033	5.72	2.07515	5.71386e-11	9.61374e-10	up	E5491_RS13840	SDR family oxidoreductase	GO:0016491	-	COG1028-Dehydrogenases with different specificities (related to short-chain alcohol dehydrogenases)[IQR]
E5491_RS09220	570.903	135.613	2.07375	1.84965e-11	3.31159e-10	up	E5491_RS09220	universal stress protein	GO:0005737;GO:0006950	-	COG0589-Universal stress protein UspA and related nucleotide-binding proteins[T]
E5491_RS06300	10.0667	2.39333	2.07249	0.00073129	0.00316665	up	E5491_RS06300	tail assembly chaperone	-	-	-
E5491_RS05040	140.183	33.3467	2.0717	4.01922e-21	1.30531e-19	up	E5491_RS05040	aminotransferase class I/II-fold pyridoxal phosphate-dependent enzyme	GO:0005737;GO:0019877;GO:0008483;GO:0009058;GO:0009089;GO:0030170	K00841-ko00300 Lysine biosynthesis;ko01230 Biosynthesis of amino acids	COG0436-Aspartate/tyrosine/aromatic aminotransferase[E]
E5491_RS09980	41.5533	9.92333	2.06607	1.0015e-07	1.07173e-06	up	E5491_RS09980	phage head-tail connector protein	-	-	-
E5491_RS06135	25.3633	6.06333	2.06456	4.23852e-06	3.43136e-05	up	E5491_RS06135	AP2 domain-containing protein	GO:0003700;GO:0003677	-	-
E5491_RS04295	149.327	35.8333	2.0591	3.00316e-12	5.86561e-11	up	E5491_RS04295	methionine ABC transporter ATP-binding protein	GO:0043190;GO:0015424;GO:0015821;GO:0005524	K02071-ko02010 ABC transporters	COG1135-ABC-type metal ion transport system, ATPase component[P]
E5491_RS06215	55.1	13.2833	2.05244	2.40827e-05	0.00016169	up	E5491_RS06215	transcriptional activator RinB	GO:0006355;GO:0006351	-	-
E5491_RS06265	14.3333	3.45667	2.05192	2.9576e-07	2.93971e-06	up	E5491_RS06265	phage major capsid protein	GO:0019028	-	-
E5491_RS07100	67.3567	16.27	2.04961	3.05513e-20	9.27497e-19	up	E5491_RS07100	prephenate dehydrogenase	GO:0006571;GO:0004665;GO:0016597;GO:0008977	K04517-ko01230 Biosynthesis of amino acids;ko00401 Novobiocin biosynthesis;ko00400 Phenylalanine, tyrosine and tryptophan biosynthesis	COG0287-Prephenate dehydrogenase[E]
E5491_RS04940	6.37	1.54	2.04836	0.0165479	0.0475986	up	E5491_RS04940	lactococcin 972 family bacteriocin	-	-	-
E5491_RS11315	53.64	13.2933	2.01261	9.27531e-05	0.000529774	up	E5491_RS11315	transcriptional regulator	-	-	-
E5491_RS13730	79.45	19.8067	2.00406	8.33519e-09	1.03468e-07	up	E5491_RS13730	APC family permease	GO:0015297;GO:0015293;GO:0016021;GO:0015179;GO:0005887;GO:0015171	-	COG1113-Gamma-aminobutyrate permease and related permeases[E]
E5491_RS06270	46.7967	11.7067	1.99908	1.38667e-08	1.64109e-07	up	E5491_RS06270	hypothetical protein	-	-	-
E5491_RS12095	90.57	22.71	1.99571	4.45869e-18	1.2209e-16	up	E5491_RS12095	BglG family transcription antiterminator	GO:0008982;GO:0016301;GO:0009401;GO:0006355;GO:0006351;GO:0003677	-	COG3711-Transcriptional antiterminator[K]
E5491_RS01160	2.06667	0.523333	1.9815	0.00941798	0.0294893	up	E5491_RS01160	PTS galactitol transporter subunit IIC	GO:0015577;GO:0016021;GO:0009401;GO:0015796;GO:0019402;GO:0005886;GO:0090584	K02775-ko02060 Phosphotransferase system (PTS);ko00052 Galactose metabolism	COG3775-Phosphotransferase system, galactitol-specific IIC component[G]
E5491_RS06180	16.08	4.10667	1.96923	0.0111422	0.0339369	up	E5491_RS06180	hypothetical protein	-	-	-
E5491_RS01375	19.9167	5.10333	1.96446	0.000240956	0.00121919	up	esxB	WXG100 family type VII secretion effector EsxB	GO:0005576;GO:0009405	-	-
E5491_RS11260	35.33	9.06333	1.96278	1.16395e-11	2.15292e-10	up	E5491_RS11260	recombinase RecT	GO:0032508;GO:0043150;GO:0003697;GO:0032993;GO:0003677	-	COG3723-Recombinational DNA repair protein (RecE pathway)[L]
E5491_RS07850	6.20333	1.59667	1.95798	0.00276192	0.0102173	up	E5491_RS07850	Ig domain-containing protein	GO:0019012	-	COG5492-Bacterial surface proteins containing Ig-like domains[N]
E5491_RS09200	106.25	27.42	1.95416	3.07116e-12	5.95677e-11	up	E5491_RS09200	metal-dependent hydrolase	GO:0016787	-	COG2220-Predicted Zn-dependent hydrolases of the beta-lactamase fold[R]
E5491_RS03575	115.777	30.1467	1.94127	1.89328e-08	2.21253e-07	up	E5491_RS03575	hypothetical protein	-	-	-
E5491_RS09905	15.0233	3.92	1.93828	3.53605e-10	5.39682e-09	up	E5491_RS09905	glucosaminidase domain-containing protein	GO:0004040;GO:0008745;GO:0033925;GO:0071555;GO:0005576;GO:0008152;GO:0009253	-	COG4193-Beta- N-acetylglucosaminidase[G]
E5491_RS13850	5.56	1.45333	1.93572	0.0111961	0.034027	up	E5491_RS13850	carboxymuconolactone decarboxylase family protein	GO:0004601;GO:0051920	-	COG2128-Uncharacterized conserved protein[S]
E5491_RS06925	422.543	110.547	1.93444	3.52561e-15	8.34495e-14	up	E5491_RS06925	catalase	GO:0046872;GO:0042744;GO:0006979;GO:0020037;GO:0004096	K03781-ko04146 Peroxisome;ko00380 Tryptophan metabolism;ko04011 MAPK signaling pathway - yeast;ko04212 Longevity regulating pathway - worm;ko04213 Longevity regulating pathway - multiple species;ko04068 FoxO signaling pathway;ko01200 Carbon metabolism;ko00630 Glyoxylate and dicarboxylate metabolism;ko05014 Amyotrophic lateral sclerosis (ALS);ko04211 Longevity regulating pathway - mammal	COG0753-Catalase[P]
E5491_RS06140	68.0667	17.83	1.93264	1.15373e-13	2.36939e-12	up	E5491_RS06140	conserved phage C-terminal domain-containing protein	-	-	-
E5491_RS00960	66.14	17.37	1.92893	7.27416e-17	1.86392e-15	up	ggt	gamma-glutamyltransferase	GO:0006750;GO:0005576;GO:0036374;GO:0006749	K00681-ko00460 Cyanoamino acid metabolism;ko00480 Glutathione metabolism;ko00430 Taurine and hypotaurine metabolism	COG0405-Gamma-glutamyltransferase[E]
E5491_RS11250	15.9067	4.19	1.92461	0.00010065	0.00056906	up	ssb	single-stranded DNA-binding protein	GO:0006260;GO:0003697	K03111-ko03030 DNA replication;ko03430 Mismatch repair;ko03440 Homologous recombination	COG0629-Single-stranded DNA-binding protein[L]
E5491_RS04210	38.8567	10.39	1.90297	0.00291815	0.0107242	up	E5491_RS04210	hypothetical protein	GO:0016021	-	-
E5491_RS14435	417.017	111.54	1.90254	1.38531e-08	1.64109e-07	up	E5491_RS14435	alpha/beta hydrolase	GO:0016787	-	-
E5491_RS11975	77.0767	20.7367	1.89411	3.00797e-08	3.45731e-07	up	E5491_RS11975	M20 family metallopeptidase	GO:0016787;GO:0032268;GO:0070062;GO:0016805;GO:0005654;GO:0008152;GO:0006508	-	COG1473-Metal-dependent amidase/aminoacylase/carboxypeptidase[R]
E5491_RS13020	5.86667	1.58667	1.88654	0.0163813	0.0472168	up	E5491_RS13020	hypothetical protein	GO:0016021	-	-
E5491_RS12035	90.1633	24.4333	1.88369	1.09724e-15	2.64188e-14	up	E5491_RS12035	SDR family oxidoreductase	GO:0016829	-	-
E5491_RS04910	78.3767	21.24	1.88364	2.65247e-05	0.000175554	up	E5491_RS04910	IDEAL domain-containing protein	-	-	-
E5491_RS02915	63.6267	17.3067	1.8783	3.43349e-07	3.37667e-06	up	E5491_RS02915	HAD family hydrolase	GO:0000287;GO:0008152;GO:0004427	K01091-ko00630 Glyoxylate and dicarboxylate metabolism	COG0637-Predicted phosphatase/phosphohexomutase[R]
E5491_RS01385	30.2	8.25667	1.87092	3.34916e-05	0.000214546	up	E5491_RS01385	hypothetical protein	-	-	-
E5491_RS06245	17.8967	4.91667	1.86394	4.98413e-11	8.43677e-10	up	E5491_RS06245	phage portal protein	GO:0046718;GO:0046729;GO:0019012;GO:0019028;GO:0019076	-	-
E5491_RS15265	13.28	3.65	1.86329	0.00101568	0.00423403	up	E5491_RS15265	transposase	GO:0006310;GO:0015074;GO:0032196;GO:0003677	-	-
E5491_RS13055	60.2267	16.5567	1.86299	1.12065e-08	1.37279e-07	up	E5491_RS13055	formimidoylglutamase	GO:0050415;GO:0019556;GO:0019557;GO:0030145	K01479-ko00340 Histidine metabolism	COG0010-Arginase/agmatinase/formimionoglutamate hydrolase, arginase family[E]
E5491_RS01380	7.93333	2.18667	1.85919	0.00960485	0.0299067	up	E5491_RS01380	DUF5081 family protein	-	-	-
E5491_RS11970	66.3	18.2867	1.85822	4.35073e-07	4.2047e-06	up	E5491_RS11970	hypothetical protein	-	-	-
E5491_RS11275	58.0533	16.0433	1.8554	7.18242e-05	0.000423217	up	E5491_RS11275	DUF1108 family protein	-	-	-
E5491_RS07110	5.91667	1.63667	1.85402	2.60501e-05	0.000172821	up	E5491_RS07110	anthranilate synthase component I	GO:0046872;GO:0009058;GO:0000162;GO:0016833;GO:0004049	K01657-ko02024 Quorum sensing;ko01230 Biosynthesis of amino acids;ko00400 Phenylalanine, tyrosine and tryptophan biosynthesis	COG0147-Anthranilate/para-aminobenzoate synthases component I[EH]
E5491_RS06290	7.03667	1.95	1.85142	0.015051	0.0441569	up	E5491_RS06290	hypothetical protein	-	-	-
E5491_RS06240	28.53	7.92667	1.84769	2.45784e-10	3.83505e-09	up	E5491_RS06240	PBSX family phage terminase large subunit	GO:0006323;GO:0019076	-	COG1783-Phage terminase large subunit[R]
E5491_RS06145	61.8167	17.1833	1.84699	2.90581e-09	3.84641e-08	up	E5491_RS06145	ATP-binding protein	GO:0043565;GO:0006260;GO:0005524	-	COG1484-DNA replication protein[L]
E5491_RS07075	269.437	75.25	1.84018	1.57687e-05	0.000111499	up	mprF	bifunctional lysylphosphatidylglycerol flippase/synthetase MprF	GO:0006629;GO:0016021;GO:0005886;GO:0046677;GO:0050071;GO:0009405	K14205-ko02020 Two-component system;ko05150 Staphylococcus aureus infection;ko01503 Cationic antimicrobial peptide (CAMP) resistance	COG2898-Uncharacterized conserved protein[S]
E5491_RS03790	53.3933	14.97	1.83459	1.34505e-09	1.89733e-08	up	E5491_RS03790	5'-3'-deoxyribonucleotidase	GO:0046872;GO:0008253;GO:0009264	-	COG4502-Uncharacterized protein conserved in bacteria[S]
E5491_RS07910	6.31667	1.77667	1.82999	0.0130321	0.0390126	up	E5491_RS07910	transcriptional regulator	-	-	-
E5491_RS07205	13.2233	3.72	1.82971	0.000137036	0.000757905	up	phoU	phosphate signaling complex protein PhoU	GO:0005737;GO:2000186;GO:0045936;GO:0006817;GO:0030643;GO:0042803	-	COG0704-Phosphate uptake regulator[P]
E5491_RS07915	6.56667	1.85	1.82764	0.000280166	0.00138988	up	E5491_RS07915	DEAD/DEAH box helicase	GO:0005524	-	COG0553-Superfamily II DNA/RNA helicases, SNF2 family[KL]
E5491_RS00535	211.617	59.9733	1.81906	6.16257e-10	9.01154e-09	up	E5491_RS00535	(S)-acetoin forming diacetyl reductase	GO:0000721;GO:0052587;GO:0052588;GO:0045150	K03366-ko00650 Butanoate metabolism	COG1028-Dehydrogenases with different specificities (related to short-chain alcohol dehydrogenases)[IQR]
E5491_RS02110	3.37333	0.956667	1.81809	0.0112253	0.0340785	up	E5491_RS02110	superantigen-like protein SSL7	GO:0005576;GO:0009405	-	-
E5491_RS09990	36.49	10.4533	1.80354	5.03655e-09	6.3652e-08	up	E5491_RS09990	N4-gp56 family major capsid protein	GO:0019028	-	-
E5491_RS07685	661.053	189.877	1.7997	1.41163e-18	4.02315e-17	up	rpsA	30S ribosomal protein S1	GO:0003735;GO:0006412;GO:0003723;GO:0005840	K02945-ko03010 Ribosome	COG0539-Ribosomal protein S1[J]
E5491_RS00935	14.35	4.12667	1.798	0.016442	0.0473429	up	E5491_RS00935	helix-turn-helix transcriptional regulator	GO:0006355;GO:0006351;GO:0043565	-	COG1476-Predicted transcriptional regulators[K]
E5491_RS06250	14.7433	4.24	1.79793	2.79782e-06	2.35371e-05	up	E5491_RS06250	minor capsid protein	-	-	-
E5491_RS03275	31.6167	9.1	1.79675	4.77571e-06	3.78936e-05	up	E5491_RS03275	Na+/H+ antiporter Mnh2 subunit B	GO:0006811;GO:0016021;GO:0015297;GO:0005886	-	-
E5491_RS09950	19.6467	5.67333	1.79202	5.60065e-05	0.000339319	up	E5491_RS09950	hypothetical protein	-	-	-
E5491_RS06210	34.1633	9.88667	1.78889	0.000729559	0.00316406	up	E5491_RS06210	DUF1381 domain-containing protein	-	-	-
E5491_RS08430	1272.55	369.57	1.7838	1.09176e-08	1.34483e-07	up	E5491_RS08430	superoxide dismutase	GO:0004784;GO:0046872	K04564-ko04146 Peroxisome;ko04212 Longevity regulating pathway - worm;ko05016 Huntington's disease;ko04213 Longevity regulating pathway - multiple species;ko04068 FoxO signaling pathway;ko04013 MAPK signaling pathway - fly;ko04211 Longevity regulating pathway - mammal	COG0605-Superoxide dismutase[P]
E5491_RS11305	152.543	44.35	1.78221	8.25706e-11	1.34081e-09	up	E5491_RS11305	phage antirepressor KilAC domain-containing protein	GO:0003677	-	COG3561-Phage anti-repressor protein[K]
E5491_RS01365	41.9433	12.1967	1.78195	7.65826e-11	1.25821e-09	up	essC	type VII secretion protein EssC	GO:0016021;GO:0005886;GO:0009405;GO:0005524;GO:0003677	-	COG1674-DNA segregation ATPase FtsK/SpoIIIE and related proteins[D]
E5491_RS05065	44.93	13.07	1.78142	6.25036e-07	5.93784e-06	up	E5491_RS05065	GNAT family N-acetyltransferase	GO:0016747;GO:0008080	-	COG2153-Predicted acyltransferase[R]
E5491_RS03240	81.7733	23.8133	1.77986	3.03444e-08	3.47344e-07	up	E5491_RS03240	alpha/beta hydrolase	GO:0005737;GO:0003824;GO:0004177	-	COG0596-Predicted hydrolases or acyltransferases (alpha/beta hydrolase superfamily)[R]
E5491_RS14890	118.96	34.8133	1.77276	7.33097e-11	1.21156e-09	up	E5491_RS14890	flavin reductase family protein	GO:0016491;GO:0055114;GO:0010181	-	COG1853-Conserved protein/domain typically associated with flavoprotein oxygenases, DIM6/NTAB family[R]
E5491_RS09960	36.19	10.6033	1.77107	2.31295e-09	3.1208e-08	up	E5491_RS09960	hypothetical protein	-	-	-
E5491_RS06315	11.8433	3.47333	1.76968	9.65571e-05	0.000550288	up	E5491_RS06315	phage tail family protein	-	-	-
E5491_RS11265	32.0767	9.42667	1.7667	2.60326e-09	3.46234e-08	up	E5491_RS11265	AAA family ATPase	-	-	-
E5491_RS03470	33.4467	9.91	1.75491	0.000439578	0.00207389	up	E5491_RS03470	ABC transporter permease VraG	GO:0016021;GO:0006810;GO:0046677;GO:0005886	K19080-ko02020 Two-component system;ko05150 Staphylococcus aureus infection;ko02010 ABC transporters;ko01503 Cationic antimicrobial peptide (CAMP) resistance	-
E5491_RS04580	23.35	6.92	1.75458	5.45256e-08	6.06733e-07	up	E5491_RS04580	argininosuccinate synthase	GO:0004055;GO:0005737;GO:0006526;GO:0005524	K01940-ko01230 Biosynthesis of amino acids;ko00220 Arginine biosynthesis;ko00250 Alanine, aspartate and glutamate metabolism	COG0137-Argininosuccinate synthase[E]
E5491_RS10025	11.5067	3.41667	1.75181	0.0031781	0.011498	up	E5491_RS10025	hypothetical protein	-	-	-
E5491_RS10380	255.49	76.6433	1.73703	4.44813e-06	3.57001e-05	up	E5491_RS10380	glucosamine-6-phosphate isomerase	-	-	-
E5491_RS06165	120.34	36.13	1.73585	9.14163e-07	8.51086e-06	up	E5491_RS06165	DUF3113 family protein	-	-	-
E5491_RS09995	11.0967	3.37667	1.71645	0.000240787	0.00121919	up	E5491_RS09995	phage scaffolding protein	GO:0019076;GO:0005198	-	-
E5491_RS01725	124.06	37.76	1.71611	9.40142e-11	1.50909e-09	up	E5491_RS01725	cyclase family protein	GO:0004061;GO:0019441	-	COG1878-Predicted metal-dependent hydrolase[R]
E5491_RS02910	87.22	26.5767	1.7145	1.70971e-12	3.36284e-11	up	E5491_RS02910	branched-chain amino acid aminotransferase	GO:0052654;GO:0052655;GO:0052656;GO:0009098;GO:0009099;GO:0009097	K00826-ko00270 Cysteine and methionine metabolism;ko00280 Valine, leucine and isoleucine degradation;ko00770 Pantothenate and CoA biosynthesis;ko01230 Biosynthesis of amino acids;ko01210 2-Oxocarboxylic acid metabolism;ko00290 Valine, leucine and isoleucine biosynthesis	COG0115-Branched-chain amino acid aminotransferase/4-amino-4-deoxychorismate lyase[EH]
E5491_RS15170	8.74333	2.68333	1.70416	0.00430195	0.0150568	up	E5491_RS15170	HdeD family acid-resistance protein	GO:0016021	-	-
E5491_RS09925	4.6	1.41333	1.70253	8.43607e-05	0.000488837	up	E5491_RS09925	BppU family phage baseplate upper protein	-	-	-
E5491_RS06105	53.3467	16.4	1.7017	0.00071173	0.00310119	up	E5491_RS06105	DUF1270 domain-containing protein	GO:0016021	-	-
E5491_RS12985	275.303	85.2667	1.69097	1.10677e-11	2.06081e-10	up	E5491_RS12985	HAD family hydrolase	GO:0016787;GO:0008152	-	COG0637-Predicted phosphatase/phosphohexomutase[R]
E5491_RS08690	94.92	29.5	1.686	4.98682e-14	1.07971e-12	up	E5491_RS08690	divalent metal cation transporter	GO:0005215;GO:0016021;GO:0005886	-	COG1914-Mn2+ and Fe2+ transporters of the NRAMP family[P]
E5491_RS09985	53.5033	16.6433	1.68468	2.29904e-06	1.9697e-05	up	E5491_RS09985	Rho termination factor N-terminal domain-containing protein	GO:0006353	-	-
E5491_RS12890	8.99	2.8	1.68289	0.00348016	0.0124687	up	E5491_RS12890	DUF4870 domain-containing protein	GO:0016021	-	COG3296-Uncharacterized protein conserved in bacteria[S]
E5491_RS06305	10.6667	3.34	1.67519	0.00829389	0.0264439	up	E5491_RS06305	hypothetical protein	-	-	-
E5491_RS11320	22.2333	6.97	1.67349	0.00293858	0.0107851	up	E5491_RS11320	helix-turn-helix transcriptional regulator	GO:0043565	-	-
E5491_RS07210	8.06333	2.53	1.67224	0.00104024	0.00432351	up	E5491_RS07210	phosphate ABC transporter ATP-binding protein	GO:0043190;GO:0015415;GO:0005315;GO:0005524	K02036-ko02010 ABC transporters	COG1117-ABC-type phosphate transport system, ATPase component[P]
E5491_RS00415	43.8533	13.7667	1.67151	1.29786e-08	1.55577e-07	up	E5491_RS00415	MFS transporter	GO:0016021;GO:0046677;GO:0055085;GO:0005886	-	-
E5491_RS04490	163.92	51.58	1.66811	9.06248e-07	8.46539e-06	up	E5491_RS04490	Na+/H+ antiporter family protein	GO:0016021;GO:0015293;GO:0005886	-	COG2056-Predicted permease[R]
E5491_RS03685	30.2867	9.54667	1.66561	1.91139e-06	1.67877e-05	up	csbB	lipoteichoic acid-specific glycosylation protein CsbB	GO:0016021;GO:0016740;GO:0016757;GO:0005886	-	COG0463-Glycosyltransferases involved in cell wall biogenesis[M]
E5491_RS00835	26.2767	8.32333	1.65855	4.7099e-08	5.34746e-07	up	rocD	ornithine--oxo-acid transaminase	GO:0004587;GO:0005737;GO:0055129;GO:0030170;GO:0006525	K00819-ko00330 Arginine and proline metabolism	COG4992-Ornithine/acetylornithine aminotransferase[E]
E5491_RS09965	26.2333	8.32333	1.65617	4.14408e-05	0.000261274	up	E5491_RS09965	DUF3168 domain-containing protein	-	-	-
E5491_RS01395	19.7867	6.30667	1.64958	6.91547e-05	0.000408349	up	E5491_RS01395	TIGR01741 family protein	-	-	-
E5491_RS03295	141.683	45.1867	1.6487	8.66347e-07	8.11982e-06	up	E5491_RS03295	Na+/H+ antiporter Mnh2 subunit F	GO:0015075;GO:0015297;GO:0016021;GO:0005886	-	COG2212-Multisubunit Na+/H+ antiporter, MnhF subunit[P]
E5491_RS09975	185.987	59.3767	1.64723	6.71246e-10	9.76453e-09	up	E5491_RS09975	phage head closure protein	-	-	-
E5491_RS13975	7.57	2.44667	1.62948	4.75225e-05	0.000295229	up	E5491_RS13975	MFS transporter	-	-	-
E5491_RS07895	3.58667	1.16	1.62852	0.000561837	0.00253099	up	E5491_RS07895	terminase large subunit	GO:0019076	-	COG4626-Phage terminase-like protein, large subunit[R]
E5491_RS11785	21.0933	6.82667	1.62753	0.0095251	0.0297579	up	E5491_RS11785	single-stranded DNA-binding protein	GO:0006260;GO:0003697	K03111-ko03030 DNA replication;ko03430 Mismatch repair;ko03440 Homologous recombination	COG0629-Single-stranded DNA-binding protein[L]
E5491_RS04575	92.48	29.96	1.6261	1.63996e-12	3.24853e-11	up	argH	argininosuccinate lyase	GO:0005737;GO:0042450;GO:0004056	K01755-ko01230 Biosynthesis of amino acids;ko00220 Arginine biosynthesis;ko00250 Alanine, aspartate and glutamate metabolism	COG0165-Argininosuccinate lyase[E]
E5491_RS14345	71.48	23.1633	1.6257	2.55066e-10	3.95778e-09	up	E5491_RS14345	4,4'-diaponeurosporenoate glycosyltransferase	GO:0016117;GO:0016021;GO:0016757;GO:0005886	K10211-ko00906 Carotenoid biosynthesis	COG1215-Glycosyltransferases, probably involved in cell wall biogenesis[M]
E5491_RS00060	575.803	186.813	1.62398	1.41778e-05	0.000101696	up	E5491_RS00060	AzlD domain-containing protein	GO:0016021	-	COG4392-Predicted membrane protein[S]
E5491_RS10070	11.9667	3.89333	1.61994	0.00245608	0.00924506	up	E5491_RS10070	hypothetical protein	-	-	-
E5491_RS15275	21.96	7.16	1.61685	0.00272282	0.010086	up	E5491_RS15275	hypothetical protein	-	-	-
E5491_RS03300	53.43	17.4433	1.61497	2.04074e-06	1.77563e-05	up	E5491_RS03300	Na+/H+ antiporter Mnh2 subunit G	GO:0016021;GO:0005451;GO:0005886	-	COG1320-Multisubunit Na+/H+ antiporter, MnhG subunit[P]
E5491_RS01670	5.23	1.71	1.61281	0.00146997	0.00581532	up	efeB	deferrochelatase/peroxidase EfeB	GO:0033212;GO:0020037;GO:0016021;GO:0005623;GO:0005576;GO:0015684;GO:0046872;GO:0004601	-	COG2837-Predicted iron-dependent peroxidase[P]
E5491_RS11365	62.8667	20.5967	1.60988	2.08377e-10	3.28813e-09	up	E5491_RS11365	ArgE/DapE family deacylase	GO:0016813;GO:0019877;GO:0009014;GO:0009089;GO:0046872;GO:0008237	K01439-ko00300 Lysine biosynthesis;ko01230 Biosynthesis of amino acids	COG0624-Acetylornithine deacetylase/Succinyl-diaminopimelate desuccinylase and related deacylases[E]
E5491_RS03000	613.103	201.12	1.60807	5.89181e-06	4.60948e-05	up	hxlB	6-phospho-3-hexuloisomerase	GO:0005975;GO:0016853;GO:0004360;GO:0030246;GO:0009636;GO:0019647;GO:0006047;GO:0006002	K08094-ko00030 Pentose phosphate pathway;ko00680 Methane metabolism;ko01230 Biosynthesis of amino acids;ko01200 Carbon metabolism	COG0794-Predicted sugar phosphate isomerase involved in capsule formation[M]
E5491_RS03465	77.7233	25.51	1.60728	3.75687e-08	4.28283e-07	up	E5491_RS03465	ABC transporter ATP-binding protein VraF	GO:0006810;GO:0046677;GO:0016887;GO:0005524	K19079-ko02020 Two-component system;ko05150 Staphylococcus aureus infection;ko02010 ABC transporters;ko01503 Cationic antimicrobial peptide (CAMP) resistance	COG1136-ABC-type antimicrobial peptide transport system, ATPase component[V]
E5491_RS06280	18.9133	6.23333	1.60133	0.00189707	0.00735907	up	E5491_RS06280	hypothetical protein	-	-	-
E5491_RS14475	13.9533	4.62	1.59465	2.47786e-05	0.000165963	up	E5491_RS14475	fructosamine kinase family protein	GO:0016301	-	COG3001-Fructosamine-3-kinase[G]
E5491_RS05845	114.907	38.0533	1.59437	1.23615e-08	1.49281e-07	up	E5491_RS05845	VOC family protein	GO:0008198;GO:0018577;GO:0009636;GO:0019439	K07104-ko00622 Xylene degradation;ko00361 Chlorocyclohexane and chlorobenzene degradation;ko01220 Degradation of aromatic compounds;ko00643 Styrene degradation;ko00362 Benzoate degradation	COG2514-Predicted ring-cleavage extradiol dioxygenase[R]
E5491_RS03680	46.8733	15.5367	1.59309	5.71206e-08	6.33087e-07	up	E5491_RS03680	aldo/keto reductase	GO:0005737;GO:0036131;GO:0047017;GO:0001516;GO:0000166;GO:0016491	-	COG0656-Aldo/keto reductases, related to diketogulonate reductase[R]
E5491_RS10960	354.52	118.72	1.5783	1.76589e-07	1.81997e-06	up	E5491_RS10960	thioredoxin family protein	-	-	-
E5491_RS00055	361.353	121.05	1.57781	2.0632e-09	2.79735e-08	up	E5491_RS00055	AzlC family ABC transporter permease	GO:0016021;GO:0006810;GO:0005886	-	COG1296-Predicted branched-chain amino acid permease (azaleucine resistance)[E]
E5491_RS11385	56.0767	18.7933	1.57718	0.00588037	0.0197878	up	groES	co-chaperone GroES	GO:0005737;GO:0006457;GO:0005524	-	COG0234-Co-chaperonin GroES (HSP10)[O]
E5491_RS14340	28.9967	9.77	1.56946	7.95335e-06	6.05278e-05	up	E5491_RS14340	phytoene/squalene synthase family protein	GO:0016117;GO:0016765;GO:0009058	K10208-ko00906 Carotenoid biosynthesis	COG1562-Phytoene/squalene synthetase[I]
E5491_RS12815	18.7567	6.33	1.56713	0.0011658	0.00476733	up	E5491_RS12815	urease subunit beta	GO:0005737;GO:0009039;GO:0043419	K01429-ko00230 Purine metabolism;ko00791 Atrazine degradation;ko00220 Arginine biosynthesis	COG0832-Urea amidohydrolase (urease) beta subunit[E]
E5491_RS11465	183.33	61.9033	1.56635	9.75452e-16	2.36908e-14	up	E5491_RS11465	YeeE/YedE family protein	GO:0016021;GO:0005886	-	-
E5491_RS06905	440.08	148.777	1.56462	1.33589e-06	1.21141e-05	up	E5491_RS06905	Cof-type HAD-IIB family hydrolase	GO:0005737;GO:0046872;GO:0016791;GO:0044283	-	COG0561-Predicted hydrolases of the HAD superfamily[R]
E5491_RS07120	7.92667	2.68667	1.5609	0.00191847	0.00742143	up	trpD	anthranilate phosphoribosyltransferase	GO:0000287;GO:0000162;GO:0004048	K00766-ko01230 Biosynthesis of amino acids;ko00400 Phenylalanine, tyrosine and tryptophan biosynthesis	COG0547-Anthranilate phosphoribosyltransferase[E]
E5491_RS08700	59.27	20.1	1.56011	1.19916e-09	1.70881e-08	up	E5491_RS08700	acetyl-CoA carboxylase biotin carboxylase subunit	GO:0006633;GO:0003989;GO:0004075;GO:0046872;GO:0005524;GO:2001295	K01961-ko00620 Pyruvate metabolism;ko00253 Tetracycline biosynthesis;ko00640 Propanoate metabolism;ko01200 Carbon metabolism;ko00720 Carbon fixation pathways in prokaryotes;ko01212 Fatty acid metabolism;ko00061 Fatty acid biosynthesis	COG0439-Biotin carboxylase[I]
E5491_RS03155	149.483	51.02	1.55085	2.02253e-09	2.75557e-08	up	E5491_RS03155	aldo/keto reductase	GO:0016491	-	COG0667-Predicted oxidoreductases (related to aryl-alcohol dehydrogenases)[C]
E5491_RS06675	76.1067	26.0133	1.54877	6.1361e-08	6.7473e-07	up	E5491_RS06675	2-oxoacid:ferredoxin oxidoreductase subunit beta	GO:0030976;GO:0005618;GO:0005829;GO:0000287;GO:0047553;GO:0003824;GO:0006099	K00175-ko00020 Citrate cycle (TCA cycle);ko00010 Glycolysis / Gluconeogenesis;ko01200 Carbon metabolism;ko00720 Carbon fixation pathways in prokaryotes;ko00650 Butanoate metabolism;ko00620 Pyruvate metabolism	COG1013-Pyruvate:ferredoxin oxidoreductase and related 2-oxoacid:ferredoxin oxidoreductases, beta subunit[C]
E5491_RS03290	23.0933	7.93	1.54208	0.0017696	0.00690294	up	E5491_RS03290	Na+/H+ antiporter Mnh2 subunit E	GO:0015297;GO:0008324;GO:0016021;GO:0005886	-	COG1863-Multisubunit Na+/H+ antiporter, MnhE subunit[P]
E5491_RS09285	38.7633	13.3233	1.54074	3.19165e-06	2.64519e-05	up	E5491_RS09285	glycerophosphoryl diester phosphodiesterase	GO:0046872;GO:0006071;GO:0006629;GO:0008889	K01126-ko00564 Glycerophospholipid metabolism	COG0584-Glycerophosphoryl diester phosphodiesterase[C]
E5491_RS14350	59.3067	20.4167	1.53845	2.13896e-10	3.35624e-09	up	E5491_RS14350	NAD(P)/FAD-dependent oxidoreductase	GO:0016117;GO:0016491	K10210-ko00906 Carotenoid biosynthesis	COG1233-Phytoene dehydrogenase and related proteins[Q]
E5491_RS03270	72.8467	25.1	1.53718	0.000558839	0.00252155	up	E5491_RS03270	Na+/H+ antiporter Mnh2 subunit A	GO:0006811;GO:0016021;GO:0015297;GO:0005886	-	COG1009-NADH:ubiquinone oxidoreductase subunit 5 (chain L)/Multisubunit Na+/H+ antiporter, MnhA subunit[CP]
E5491_RS01480	68.36	23.5733	1.536	3.28918e-06	2.71796e-05	up	E5491_RS01480	ABC transporter ATP-binding protein	GO:0006810;GO:0016887;GO:0005524;GO:0005886	-	COG1136-ABC-type antimicrobial peptide transport system, ATPase component[V]
E5491_RS10685	280.743	96.9	1.53468	8.99534e-05	0.000516954	up	E5491_RS10685	YihY/virulence factor BrkB family protein	GO:0004527;GO:0016021;GO:0005886	-	COG1295-Predicted membrane protein[S]
E5491_RS06350	5.57667	1.92667	1.5333	0.00599082	0.0200633	up	E5491_RS06350	glucosaminidase domain-containing protein	GO:0004040;GO:0008745;GO:0033925;GO:0071555;GO:0005576;GO:0009253	-	COG4193-Beta- N-acetylglucosaminidase[G]
E5491_RS03285	110.673	38.2767	1.53177	2.3164e-06	1.9785e-05	up	E5491_RS03285	Na+/H+ antiporter Mnh2 subunit D	GO:0015297;GO:0008137;GO:0006811;GO:0042773;GO:0005886;GO:0016021	-	COG0651-Formate hydrogenlyase subunit 3/Multisubunit Na+/H+ antiporter, MnhD subunit[CP]
E5491_RS03555	40.9867	14.2167	1.52757	0.00106727	0.00442925	up	E5491_RS03555	hypothetical protein	-	-	-
E5491_RS10375	37.6633	13.0667	1.52727	0.00714859	0.0232163	up	E5491_RS10375	hypothetical protein	-	-	-
E5491_RS07995	21.1467	7.34667	1.52527	0.00752212	0.0243727	up	E5491_RS07995	DUF3310 domain-containing protein	-	-	-
E5491_RS04495	257.663	89.9533	1.51824	1.9197e-11	3.39349e-10	up	E5491_RS04495	PaaI family thioesterase	GO:0016787	-	COG2050-Uncharacterized protein, possibly involved in aromatic compounds catabolism[Q]
E5491_RS02335	58.3633	20.3767	1.51814	2.9929e-06	2.49528e-05	up	E5491_RS02335	YibE/F family protein	GO:0016021	-	COG5438-Predicted multitransmembrane protein[S]
E5491_RS11920	294.353	103.14	1.51295	2.92562e-06	2.44649e-05	up	E5491_RS11920	aldehyde dehydrogenase family protein	GO:0004030;GO:0004029;GO:0006081	K00128-ko00380 Tryptophan metabolism;ko00561 Glycerolipid metabolism;ko00340 Histidine metabolism;ko00071 Fatty acid degradation;ko00280 Valine, leucine and isoleucine degradation;ko00620 Pyruvate metabolism;ko00010 Glycolysis / Gluconeogenesis;ko00330 Arginine and proline metabolism;ko00625 Chloroalkane and chloroalkene degradation;ko00903 Limonene and pinene degradation;ko00410 beta-Alanine met…	COG1012-NAD-dependent aldehyde dehydrogenases[C]
E5491_RS10675	146.937	51.7	1.50696	1.42442e-06	1.28336e-05	up	E5491_RS10675	low molecular weight phosphotyrosine protein phosphatase	GO:0004725	-	COG0394-Protein-tyrosine-phosphatase[T]
E5491_RS09970	58.1667	20.47	1.50668	1.13135e-06	1.03943e-05	up	E5491_RS09970	HK97 gp10 family phage protein	-	-	-
E5491_RS11455	4.25667	1.50333	1.50156	0.00348214	0.0124687	up	E5491_RS11455	ammonium transporter	GO:0019740;GO:0008519;GO:0016021;GO:0072488;GO:0015695;GO:0005887	-	COG0004-Ammonia permease[P]
E5491_RS10000	15.1167	5.34333	1.50033	0.000921501	0.00389859	up	E5491_RS10000	minor capsid protein	GO:0046729;GO:0019012	-	COG2369-Uncharacterized protein, homolog of phage Mu protein gp30[S]
E5491_RS15080	30.1033	10.6467	1.49952	2.64435e-07	2.6663e-06	up	E5491_RS15080	polysaccharide deacetylase family protein	GO:0016810;GO:0005975	-	-
E5491_RS07220	19.7333	6.99667	1.4959	1.09233e-05	7.97006e-05	up	pstC	phosphate ABC transporter permease subunit PstC	GO:0005315;GO:0016021;GO:0006817;GO:0005887;GO:0005886;GO:0015415	K02037-ko02010 ABC transporters	COG0573-ABC-type phosphate transport system, permease component[P]
E5491_RS01250	5.13667	1.82333	1.49425	0.00990812	0.030646	up	E5491_RS01250	PTS glucose transporter subunit IIA	GO:0005355;GO:0008982;GO:0016021;GO:0016301;GO:0009401;GO:0005886	K02755-ko02060 Phosphotransferase system (PTS)	COG2190-Phosphotransferase system IIA components[G]
E5491_RS03570	196.047	69.6833	1.49231	5.29532e-07	5.08242e-06	up	E5491_RS03570	YaiI/YqxD family protein	-	-	COG1671-Uncharacterized protein conserved in bacteria[S]
E5491_RS03565	380.077	135.207	1.49112	6.09497e-05	0.000363745	up	E5491_RS03565	TIGR00730 family Rossman fold protein	GO:0005829;GO:0016799;GO:0009691	-	COG1611-Predicted Rossmann fold nucleotide-binding protein[R]
E5491_RS12830	19.73	7.05667	1.48333	0.000253272	0.00127457	up	E5491_RS12830	urease accessory protein UreF	GO:0005737;GO:0016151;GO:0006807	-	COG0830-Urease accessory protein UreF[O]
E5491_RS03065	821.807	294.143	1.48228	1.15401e-06	1.05677e-05	up	E5491_RS03065	APC family permease	GO:0015297;GO:0016021;GO:0015171;GO:0005887;GO:0015179	-	COG1113-Gamma-aminobutyrate permease and related permeases[E]
E5491_RS14335	89.7033	32.2067	1.4778	1.36818e-06	1.23668e-05	up	E5491_RS14335	NAD(P)/FAD-dependent oxidoreductase	GO:0016117;GO:0016491	K10209-ko00906 Carotenoid biosynthesis	COG1233-Phytoene dehydrogenase and related proteins[Q]
E5491_RS08695	44.3467	15.9233	1.47768	0.00572547	0.0193833	up	pxpA	5-oxoprolinase subunit PxpA	GO:0003824;GO:0005975	-	COG1540-Uncharacterized proteins, homologs of lactam utilization protein B[R]
E5491_RS06330	3.7	1.33	1.4761	0.0126583	0.0380976	up	E5491_RS06330	phage baseplate upper protein	-	-	-
E5491_RS09395	65.32	23.5567	1.47139	0.000470481	0.00218644	up	E5491_RS09395	hypothetical protein	GO:0016021	-	-
E5491_RS01165	4.46333	1.61667	1.4651	0.00554293	0.0188798	up	E5491_RS01165	zinc-binding dehydrogenase	GO:0008270;GO:0003939	K00008-ko00040 Pentose and glucuronate interconversions;ko00051 Fructose and mannose metabolism	COG1064-Zn-dependent alcohol dehydrogenases[R]
E5491_RS13820	9.21333	3.35	1.45956	0.000489426	0.00226319	up	cntM	staphylopine dehydrogenase CntM	GO:0016491	-	COG4408-Uncharacterized protein conserved in bacteria[S]
E5491_RS07215	15.5567	5.69667	1.44934	0.000322118	0.00157012	up	pstA	phosphate ABC transporter permease PstA	GO:0015415;GO:0005315;GO:0035435;GO:0005887	K02038-ko02010 ABC transporters	COG0581-ABC-type phosphate transport system, permease component[P]
E5491_RS12895	185.373	67.8967	1.44902	4.40921e-09	5.64905e-08	up	E5491_RS12895	CHAP domain-containing protein	GO:0005576;GO:0009405	-	COG3942-Surface antigen[R]
E5491_RS03040	86.6433	31.92	1.44063	0.00020666	0.00106889	up	E5491_RS03040	protein VraX	-	-	-
E5491_RS07140	16.3	6.01667	1.43784	0.0024114	0.00908913	up	E5491_RS07140	tryptophan synthase subunit alpha	GO:0004834	K01695-ko00260 Glycine, serine and threonine metabolism;ko01230 Biosynthesis of amino acids;ko00400 Phenylalanine, tyrosine and tryptophan biosynthesis	COG0159-Tryptophan synthase alpha chain[E]
E5491_RS09370	13.1467	4.86	1.43567	9.79903e-05	0.000555146	up	E5491_RS09370	acetoin utilization protein AcuC	GO:0045150	-	COG0123-Deacetylases, including yeast histone deacetylase and acetoin utilization protein[BQ]
E5491_RS02995	362.207	134.83	1.42567	4.93143e-08	5.54185e-07	up	hxlA	3-hexulose-6-phosphate synthase	GO:0005975;GO:0006207;GO:0006730;GO:0019647;GO:0004590;GO:0043801	K08093-ko00030 Pentose phosphate pathway;ko00680 Methane metabolism;ko01230 Biosynthesis of amino acids;ko01200 Carbon metabolism	COG0269-3-hexulose-6-phosphate synthase and related proteins[G]
E5491_RS07710	140.383	52.27	1.42532	0.00146058	0.00578638	up	E5491_RS07710	asparaginase	GO:0005737;GO:0006520;GO:0004067	K01424-ko00460 Cyanoamino acid metabolism;ko00250 Alanine, aspartate and glutamate metabolism	COG0252-L-asparaginase/archaeal Glu-tRNAGln amidotransferase subunit D[EJ]
E5491_RS02885	92.3833	34.4367	1.42369	2.28749e-05	0.000155078	up	E5491_RS02885	amidohydrolase	GO:0016787;GO:0046872;GO:0008152	-	COG1473-Metal-dependent amidase/aminoacylase/carboxypeptidase[R]
E5491_RS11190	26.7433	9.97	1.42351	0.00312789	0.0113457	up	E5491_RS11190	hypothetical protein	-	-	-
E5491_RS12980	56.0933	21.03	1.41538	0.000273559	0.00136195	up	E5491_RS12980	hypothetical protein	GO:0016021	-	-
E5491_RS12820	44.51	16.7733	1.40796	3.68646e-06	3.00183e-05	up	ureC	urease subunit alpha	GO:0005737;GO:0009039;GO:0016151;GO:0043419	K01428-ko00230 Purine metabolism;ko00791 Atrazine degradation;ko05120 Epithelial cell signaling in Helicobacter pylori infection;ko00220 Arginine biosynthesis	COG0804-Urea amidohydrolase (urease) alpha subunit[E]
E5491_RS00830	32.3967	12.22	1.4066	0.000290855	0.00142769	up	E5491_RS00830	N-acetyl-gamma-glutamyl-phosphate reductase	GO:0003942;GO:0005737;GO:0006526;GO:0051287	K00145-ko01230 Biosynthesis of amino acids;ko00220 Arginine biosynthesis;ko01210 2-Oxocarboxylic acid metabolism	COG0002-Acetylglutamate semialdehyde dehydrogenase[E]
E5491_RS15120	164.9	62.2467	1.40552	1.19483e-06	1.09058e-05	up	E5491_RS15120	rhodanese-related sulfurtransferase	GO:0016740	-	COG1054-Predicted sulfurtransferase[R]
E5491_RS07835	5.35667	2.03333	1.39749	2.5775e-05	0.000171813	up	E5491_RS07835	phage tail tape measure protein	GO:0016021;GO:0033644;GO:0019076	-	COG0739-Membrane proteins related to metalloendopeptidases[M]
E5491_RS12360	28.3867	10.7833	1.39641	1.76343e-05	0.000122668	up	E5491_RS12360	aldo/keto reductase	GO:0005737;GO:0036131;GO:0047017;GO:0001516;GO:0000166;GO:0016491	-	COG0656-Aldo/keto reductases, related to diketogulonate reductase[R]
E5491_RS01550	95.0067	36.12	1.39523	1.50056e-07	1.57559e-06	up	E5491_RS01550	NADH-dependent flavin oxidoreductase	GO:0016491;GO:0010181	-	COG1902-NADH:flavin oxidoreductases, Old Yellow Enzyme family[C]
E5491_RS10095	33.1733	12.6333	1.39279	0.000147057	0.000808522	up	E5491_RS10095	DNA N-6-adenine-methyltransferase	GO:0009007;GO:0003677	-	-
E5491_RS12015	25.9367	9.89667	1.38998	0.000451372	0.00211879	up	E5491_RS12015	thiol-disulfide oxidoreductase DCC family protein	GO:0010287	-	COG3011-Uncharacterized protein conserved in bacteria[S]
E5491_RS11660	9.58	3.66	1.38818	0.0117799	0.035646	up	E5491_RS11660	K(+)-transporting ATPase subunit C	GO:0008556;GO:0005887;GO:0005524	K01548-ko02020 Two-component system	COG2156-K+-transporting ATPase, c chain[P]
E5491_RS15140	19.9833	7.65667	1.38401	0.00137535	0.00549549	up	bstA	bacillithiol transferase BstA	-	-	-
E5491_RS03430	80.2	30.77	1.38208	1.24e-08	1.49281e-07	up	E5491_RS03430	alpha/beta hydrolase	GO:0016787;GO:0016021;GO:0019012;GO:0008152	-	COG0657-Esterase/lipase[I]
E5491_RS04365	93.42	35.89	1.38015	1.64282e-06	1.44745e-05	up	E5491_RS04365	nitronate monooxygenase	GO:0018580	K00459-ko00910 Nitrogen metabolism	COG2070-Dioxygenases related to 2-nitropropane dioxygenase[R]
E5491_RS03280	49.8767	19.1867	1.37826	0.000816998	0.00351599	up	E5491_RS03280	Na+/H+ antiporter Mnh2 subunit C	GO:0015297;GO:0006811;GO:0042773;GO:0016651;GO:0005886;GO:0016021	-	COG1006-Multisubunit Na+/H+ antiporter, MnhC subunit[P]
E5491_RS09930	6.59667	2.54667	1.37313	0.00308235	0.0112389	up	E5491_RS09930	hypothetical protein	GO:0019350;GO:0071555	-	-
E5491_RS00520	10.2267	3.95333	1.37119	0.00510758	0.0175683	up	sbnI	bifunctional transcriptional regulator/O-phospho-L-serine synthase SbnI	-	-	-
E5491_RS01360	4.24	1.64	1.37037	0.00976429	0.0302347	up	essB	type VII secretion protein EssB	GO:0016021;GO:0009405;GO:0005886	-	COG4499-Predicted membrane protein[S]
E5491_RS08020	12.81	4.96	1.36886	0.000216118	0.00110959	up	E5491_RS08020	DUF2800 domain-containing protein	-	-	-
E5491_RS15155	17.3433	6.72667	1.36642	0.00192471	0.00743529	up	E5491_RS15155	DNA-binding protein	-	-	-
E5491_RS11460	67.88	26.5067	1.35663	0.00129455	0.00519493	up	E5491_RS11460	sulfurtransferase TusA family protein	-	-	COG0425-Predicted redox protein, regulator of disulfide bond formation[O]
E5491_RS00410	41.6367	16.34	1.34945	8.93958e-05	0.000514809	up	E5491_RS00410	amidohydrolase	GO:0016787;GO:0046872;GO:0008152	-	COG1473-Metal-dependent amidase/aminoacylase/carboxypeptidase[R]
E5491_RS04055	106.223	41.9067	1.34185	5.98095e-07	5.7013e-06	up	E5491_RS04055	TIGR01777 family oxidoreductase	GO:0003824;GO:0050662	-	COG1090-Predicted nucleoside-diphosphate sugar epimerase[R]
E5491_RS10005	22.3133	8.81333	1.34015	7.32342e-06	5.6348e-05	up	E5491_RS10005	phage portal protein	GO:0046718;GO:0046729;GO:0019012;GO:0019028;GO:0019076	-	-
E5491_RS10110	41.0567	16.2333	1.33866	6.82772e-06	5.31192e-05	up	E5491_RS10110	AAA family ATPase	GO:0005829;GO:1990077;GO:0003677;GO:0003678;GO:0006268;GO:0006269;GO:0005524	-	COG0305-Replicative DNA helicase[L]
E5491_RS03840	543.563	215.11	1.33737	2.1998e-06	1.89631e-05	up	nrdE	class 1b ribonucleoside-diphosphate reductase subunit alpha	GO:0005971;GO:0004748;GO:0009263;GO:0006260;GO:0005524	K00525-ko00230 Purine metabolism;ko00240 Pyrimidine metabolism	COG0209-Ribonucleotide reductase, alpha subunit[F]
E5491_RS08705	103.42	40.9733	1.33576	0.0103828	0.0319374	up	E5491_RS08705	acetyl-CoA carboxylase biotin carboxyl carrier protein subunit	GO:0006633;GO:0009317;GO:0003989	K02160-ko00620 Pyruvate metabolism;ko00253 Tetracycline biosynthesis;ko00640 Propanoate metabolism;ko01200 Carbon metabolism;ko00720 Carbon fixation pathways in prokaryotes;ko01212 Fatty acid metabolism;ko00061 Fatty acid biosynthesis	COG0511-Biotin carboxyl carrier protein[I]
E5491_RS12775	50.0233	19.8733	1.33177	0.00022746	0.0011593	up	fdhD	formate dehydrogenase accessory sulfurtransferase FdhD	GO:0005737;GO:0006777;GO:0016783;GO:0097163	-	COG1526-Uncharacterized protein required for formate dehydrogenase activity[C]
E5491_RS09945	25.0767	9.97667	1.32972	1.3553e-07	1.43627e-06	up	E5491_RS09945	terminase	GO:0046718;GO:0016021;GO:0019012	-	-
E5491_RS06830	5.54	2.20667	1.32802	0.0117123	0.0354798	up	E5491_RS06830	low specificity L-threonine aldolase	GO:0006567;GO:0016829;GO:0006520;GO:0004793	K01620-ko00260 Glycine, serine and threonine metabolism;ko01230 Biosynthesis of amino acids	COG2008-Threonine aldolase[E]
E5491_RS00425	19.3467	7.71667	1.32604	4.90894e-05	0.000303334	up	E5491_RS00425	oleate hydratase	GO:0006631;GO:0009636;GO:0050151;GO:0005504;GO:0016491;GO:0071949;GO:0042803	-	COG4716-Myosin-crossreactive antigen[S]
E5491_RS13315	113.567	45.4133	1.32235	2.80999e-05	0.000184232	up	E5491_RS13315	pyridoxamine 5'-phosphate oxidase family protein	GO:0016491;GO:0004733;GO:0010181	-	COG3871-Uncharacterized stress protein (general stress protein 26)[R]
E5491_RS04285	31.5933	12.6567	1.31972	0.00694503	0.0226871	up	E5491_RS04285	toprim domain-containing protein	-	-	COG1658-Small primase-like proteins (Toprim domain)[L]
E5491_RS07080	57.6667	23.13	1.31797	0.00012696	0.000704968	up	msrA	peptide-methionine (S)-S-oxide reductase MsrA	GO:0008113;GO:0006979;GO:0006464;GO:0030091	-	COG0225-Peptide methionine sulfoxide reductase[O]
E5491_RS12080	46.0667	18.4967	1.31646	4.9668e-06	3.92982e-05	up	E5491_RS12080	ABC transporter ATP-binding protein	GO:0006810;GO:0016887;GO:0005524	K02013-ko02010 ABC transporters	COG1119-ABC-type molybdenum transport system, ATPase component/photorepair protein PhrA[P]
E5491_RS06670	153.047	61.46	1.31625	1.94997e-09	2.68631e-08	up	E5491_RS06670	2-oxoacid:acceptor oxidoreductase subunit alpha	GO:0016903;GO:0047553	K00174-ko00020 Citrate cycle (TCA cycle);ko00010 Glycolysis / Gluconeogenesis;ko01200 Carbon metabolism;ko00720 Carbon fixation pathways in prokaryotes;ko00650 Butanoate metabolism;ko00620 Pyruvate metabolism	COG0674-Pyruvate:ferredoxin oxidoreductase and related 2-oxoacid:ferredoxin oxidoreductases, alpha subunit[C]
E5491_RS09465	41.17	16.55	1.31476	0.0108717	0.0332986	up	E5491_RS09465	YtxH domain-containing protein	-	-	-
E5491_RS14650	35.32	14.2167	1.3129	7.28385e-06	5.61983e-05	up	E5491_RS14650	CitMHS family transporter	GO:0015293;GO:0005215;GO:0016021;GO:0015137;GO:0006101;GO:0005886;GO:0098656	-	COG2851-H+/citrate symporter[C]
E5491_RS00790	348.63	140.737	1.3087	5.46313e-05	0.000333268	up	E5491_RS00790	DUF2294 domain-containing protein	-	-	COG5609-Uncharacterized conserved protein[S]
E5491_RS01175	26.3933	10.6633	1.30752	0.000946485	0.00398723	up	E5491_RS01175	galactitol-1-phosphate 5-dehydrogenase	-	-	-
E5491_RS06325	11.4367	4.63667	1.30251	0.00133635	0.00534733	up	E5491_RS06325	hypothetical protein	GO:0019350;GO:0071555	-	-
E5491_RS08010	4.68333	1.9	1.30154	0.00270213	0.010036	up	E5491_RS08010	DNA polymerase	GO:0003887;GO:0039693;GO:0004527;GO:0006260;GO:0003677	-	COG0749-DNA polymerase I - 3'-5' exonuclease and polymerase domains[L]
E5491_RS04360	42.6633	17.3333	1.29945	1.69312e-05	0.000118816	up	E5491_RS04360	HlyC/CorC family transporter	GO:0031969;GO:0009941;GO:0009536;GO:0016614;GO:0016021;GO:0006810;GO:0050660	-	COG4536-Putative Mg2+ and Co2+ transporter CorB[P]
E5491_RS06320	23.5867	9.62333	1.29336	0.00647462	0.0214261	up	E5491_RS06320	phage tail protein	-	-	-
E5491_RS14640	16.9133	6.92667	1.28793	0.0150502	0.0441569	up	nrdG	anaerobic ribonucleoside-triphosphate reductase activating protein	GO:0005737;GO:0051539;GO:0008998;GO:0009265;GO:0046872;GO:0043365	-	COG0602-Organic radical activating enzymes[O]
E5491_RS08710	78.0833	32.0333	1.28544	2.73393e-06	2.30691e-05	up	E5491_RS08710	biotin-dependent carboxyltransferase family protein	GO:0030435	-	COG1984-Allophanate hydrolase subunit 2[E]
E5491_RS07365	122.777	50.4167	1.28406	3.60292e-05	0.000229748	up	arlR	response regulator transcription factor ArlR	GO:0005737;GO:0000160;GO:0005622;GO:0006355;GO:0009405;GO:0006351;GO:0003677	-	COG0745-Response regulators consisting of a CheY-like receiver domain and a winged-helix DNA-binding domain[TK]
E5491_RS10125	28.1767	11.5767	1.28328	0.00350187	0.0124913	up	E5491_RS10125	hypothetical protein	-	-	-
E5491_RS04675	19.74	8.14	1.27802	0.00599968	0.0200684	up	E5491_RS04675	MAP domain-containing protein	-	-	-
E5491_RS03485	1414.46	583.37	1.27777	2.9934e-07	2.96474e-06	up	E5491_RS03485	LysM peptidoglycan-binding domain-containing protein	GO:0019835;GO:0051301;GO:0008745;GO:0009986;GO:0071555;GO:0005576;GO:0009405;GO:0042742;GO:0008152;GO:0007049	-	COG3942-Surface antigen[R]
E5491_RS11485	27.59	11.3933	1.27596	1.65641e-05	0.000116827	up	E5491_RS11485	MutS family DNA mismatch repair protein	GO:0016021;GO:0030983;GO:0003684;GO:0005524;GO:0006298	-	COG0249-Mismatch repair ATPase (MutS family)[L]
E5491_RS14645	34.7567	14.36	1.27523	4.41638e-06	3.55474e-05	up	nrdD	anaerobic ribonucleoside-triphosphate reductase	GO:0008998;GO:0006260;GO:0005524	-	COG1328-Oxygen-sensitive ribonucleoside-triphosphate reductase[F]
E5491_RS13430	67.69	28.05	1.27094	0.000195669	0.00101876	up	E5491_RS13430	SRPBCC domain-containing protein	GO:0006950	-	COG3832-Uncharacterized conserved protein[S]
E5491_RS15165	38.09	15.8067	1.26888	0.000288445	0.00141836	up	E5491_RS15165	arylamine N-acetyltransferase	GO:0016407;GO:0008152	-	COG2162-Arylamine N-acetyltransferase[Q]
E5491_RS07635	116.437	48.3467	1.26806	1.70642e-07	1.7652e-06	up	aroC	chorismate synthase	GO:0009423;GO:0004107;GO:0009073	K01736-ko01230 Biosynthesis of amino acids;ko00400 Phenylalanine, tyrosine and tryptophan biosynthesis	COG0082-Chorismate synthase[E]
E5491_RS14205	24.93	10.3533	1.26779	0.00639088	0.0212081	up	E5491_RS14205	thioredoxin family protein	GO:0006662;GO:0015035;GO:0045454;GO:0005623	-	-
E5491_RS05215	53.17	22.1167	1.26548	0.000878969	0.00375376	up	E5491_RS05215	hypothetical protein	-	-	-
E5491_RS14665	41.83	17.4733	1.25938	0.000174613	0.000932492	up	E5491_RS14665	assimilatory sulfite reductase (NADPH) flavoprotein subunit	GO:0050660;GO:0070814;GO:0019344;GO:0010181;GO:0000103;GO:0004783	K00380-ko00920 Sulfur metabolism	COG0369-Sulfite reductase, alpha subunit (flavoprotein)[P]
E5491_RS10130	34.3833	14.3833	1.25731	0.00268559	0.0100012	up	ssb	single-stranded DNA-binding protein	GO:0006310;GO:0006260;GO:0003697;GO:0006281	K03111-ko03030 DNA replication;ko03430 Mismatch repair;ko03440 Homologous recombination	COG0629-Single-stranded DNA-binding protein[L]
E5491_RS05710	37.5567	15.74	1.25463	2.95107e-05	0.000193029	up	E5491_RS05710	YfcC family protein	GO:0098656;GO:0005215;GO:0016021;GO:0005886	-	COG1288-Predicted membrane protein[S]
E5491_RS10135	29.59	12.42	1.25244	0.000327378	0.00158744	up	E5491_RS10135	ERF family protein	-	-	-
E5491_RS06310	22.9067	9.61667	1.25216	1.72595e-05	0.000120514	up	E5491_RS06310	hypothetical protein	GO:0046718;GO:0019012	-	-
E5491_RS09940	23.0467	9.69667	1.249	0.000531404	0.00240944	up	E5491_RS09940	phage tail family protein	-	-	-
E5491_RS10295	1523.33	644.943	1.23999	8.00892e-06	6.07851e-05	up	E5491_RS10295	YtxH domain-containing protein	-	-	COG4980-Gas vesicle protein[R]
E5491_RS02295	144.227	61.0933	1.23925	8.36861e-06	6.31265e-05	up	E5491_RS02295	bifunctional cystathionine gamma-lyase/homocysteine desulfhydrase	GO:0004123;GO:0080146;GO:0044540;GO:0003824;GO:0047982;GO:0030170	K17217-ko00260 Glycine, serine and threonine metabolism;ko01230 Biosynthesis of amino acids;ko00920 Sulfur metabolism;ko00270 Cysteine and methionine metabolism	COG0626-Cystathionine beta-lyases/cystathionine gamma-synthases[E]
E5491_RS03950	29.37	12.4433	1.23897	0.00661805	0.0217718	up	raiA	ribosome-associated translation inhibitor RaiA	GO:0005737;GO:0006417;GO:0044238	-	COG1544-Ribosome-associated protein Y (PSrp-1)[J]
E5491_RS03640	203.52	86.27	1.23824	0.000616714	0.00273844	up	norA	multidrug efflux MFS transporter NorA	GO:0016021;GO:0015238;GO:0005886	-	-
E5491_RS00825	42.8167	18.2067	1.23371	5.74334e-05	0.000345714	up	argJ	bifunctional glutamate N-acetyltransferase/amino-acid acetyltransferase ArgJ	GO:0005737;GO:0004042;GO:0006526;GO:0004358	K00620-ko01230 Biosynthesis of amino acids;ko00220 Arginine biosynthesis;ko01210 2-Oxocarboxylic acid metabolism	COG1364-N-acetylglutamate synthase (N-acetylornithine aminotransferase)[E]
E5491_RS12050	34.06	14.5033	1.23169	0.00115077	0.00473357	up	E5491_RS12050	hypothetical protein	-	-	-
E5491_RS12940	24.8133	10.57	1.23114	0.00413943	0.0145427	up	E5491_RS12940	inositol monophosphatase	GO:0005737;GO:0008934;GO:0052832;GO:0000287;GO:0052833;GO:0007165;GO:0046855;GO:0046854;GO:0006020	-	COG0483-Archaeal fructose-1,6-bisphosphatase and related enzymes of inositol monophosphatase family[G]
E5491_RS07930	16.28	6.93667	1.23079	3.00005e-05	0.000195775	up	E5491_RS07930	virulence-associated E family protein	-	-	COG5545-Predicted P-loop ATPase and inactivated derivatives[R]
E5491_RS01475	53.9933	23.0233	1.22968	0.000108511	0.000603728	up	E5491_RS01475	ABC transporter permease	GO:0016021;GO:0006810;GO:0005886	-	-
E5491_RS12660	36.5367	15.58	1.22965	0.00118962	0.00483128	up	E5491_RS12660	AEC family transporter	GO:0016021;GO:0055085;GO:0005886	-	-
E5491_RS14430	142.963	61.04	1.22782	0.00395364	0.013925	up	E5491_RS14430	amidohydrolase	GO:0016787;GO:0050150;GO:0043640	-	COG2159-Predicted metal-dependent hydrolase of the TIM-barrel fold[R]
E5491_RS03495	10.5233	4.5	1.22559	0.0099599	0.0307721	up	E5491_RS03495	helix-turn-helix transcriptional regulator	GO:0003700;GO:0043565;GO:0005975;GO:0006351	-	COG2207-AraC-type DNA-binding domain-containing proteins[K]
E5491_RS01390	31.1867	13.35	1.22409	0.000158336	0.000862051	up	E5491_RS01390	ribonuclease YeeF family protein	GO:0004518	-	COG5444-Uncharacterized conserved protein[S]
E5491_RS01255	24.3233	10.4167	1.22345	0.000199839	0.00103553	up	E5491_RS01255	6-phospho-beta-glucosidase	GO:0005975;GO:0005829;GO:0004553;GO:0008422;GO:1901657;GO:0008706	K01223-ko00010 Glycolysis / Gluconeogenesis	COG2723-Beta-glucosidase/6-phospho-beta-glucosidase/beta-galactosidase[G]
E5491_RS12835	25.8933	11.1867	1.2108	0.000638393	0.00281485	up	ureG	urease accessory protein UreG	GO:0005737;GO:0016151;GO:0006807;GO:0003924;GO:0005525	-	COG0378-Ni2+-binding GTPase involved in regulation of expression and maturation of urease and hydrogenase[OK]
E5491_RS01050	34.5067	14.9267	1.20898	4.22232e-05	0.000265607	up	E5491_RS01050	glycerophosphoryl diester phosphodiesterase membrane domain-containing protein	GO:0005783;GO:0008889;GO:0016021;GO:0034479;GO:0005739;GO:0031966;GO:0046475;GO:0006629	K01126-ko00564 Glycerophospholipid metabolism	COG4781-Membrane domain of membrane-anchored glycerophosphoryl diester phosphodiesterase[C]
E5491_RS15160	48.0967	20.81	1.20866	0.000186038	0.000980383	up	E5491_RS15160	HoxN/HupN/NixA family nickel/cobalt transporter	GO:0015099;GO:0046872;GO:0016021;GO:0005886	-	COG3376-High-affinity nickel permease[P]
E5491_RS01310	109.88	47.58	1.2075	1.77474e-05	0.000122999	up	lytM	glycine-glycine endopeptidase LytM	GO:0046872;GO:0005576;GO:0009405;GO:0008237;GO:0071555	-	COG0739-Membrane proteins related to metalloendopeptidases[M]
E5491_RS02340	157.583	68.3	1.20616	0.00063809	0.00281485	up	E5491_RS02340	YibE/F family protein	GO:0016021	-	COG5438-Predicted multitransmembrane protein[S]
E5491_RS00465	275.537	119.447	1.20588	0.000367698	0.00177066	up	sirC	staphyloferrin B ABC transporter permease subunit SirC	GO:0005215;GO:0006811;GO:0055072;GO:0016021;GO:0005886	K02015-ko02010 ABC transporters	COG0609-ABC-type Fe3+-siderophore transport system, permease component[P]
E5491_RS00845	177.427	77.4167	1.19651	0.0019923	0.00766458	up	E5491_RS00845	isochorismatase family protein	GO:0008152;GO:0008908	-	COG1335-Amidases related to nicotinamidase[Q]
E5491_RS00940	111.923	48.93	1.19372	0.000219998	0.00112744	up	E5491_RS00940	ABC transporter ATP-binding protein	GO:0015833;GO:0016887;GO:0005524;GO:0005886	K02031-ko02024 Quorum sensing	COG1123-ATPase components of various ABC-type transport systems, contain duplicated ATPase[R]
E5491_RS00365	14.5333	6.36	1.19227	1.02666e-05	7.58585e-05	up	E5491_RS00365	DNA2/NAM7 family helicase	GO:0016787	-	COG1112-Superfamily I DNA and RNA helicases and helicase subunits[L]
E5491_RS08155	130.067	56.94	1.19174	5.64223e-05	0.000340668	up	E5491_RS08155	aldo/keto reductase	GO:0016491	-	COG0667-Predicted oxidoreductases (related to aryl-alcohol dehydrogenases)[C]
E5491_RS08715	64.53	28.41	1.18357	0.00122253	0.00492748	up	pxpB	5-oxoprolinase subunit PxpB	GO:0004860;GO:0016787;GO:0005524;GO:0030435	-	COG2049-Allophanate hydrolase subunit 1[E]
E5491_RS14885	138.527	61.2933	1.17636	7.97366e-05	0.000464936	up	E5491_RS14885	hypothetical protein	-	-	-
E5491_RS14100	206.813	91.7567	1.17244	2.51199e-05	0.000167847	up	E5491_RS14100	membrane protein	GO:0016021;GO:0005886	-	COG3949-Uncharacterized membrane protein[S]
E5491_RS04435	1316.89	585.057	1.17049	7.24263e-07	6.85717e-06	up	dltA	D-alanine--poly(phosphoribitol) ligase subunit DltA	GO:0005737;GO:0070395;GO:0047473;GO:0005524	K03367-ko02020 Two-component system;ko00473 D-Alanine metabolism;ko05150 Staphylococcus aureus infection;ko01503 Cationic antimicrobial peptide (CAMP) resistance	COG1020-Non-ribosomal peptide synthetase modules and related proteins[Q]
E5491_RS04160	107.957	48.3167	1.15986	0.000253251	0.00127457	up	E5491_RS04160	N-acetyltransferase	GO:0031248;GO:0006474;GO:0004596	-	COG3153-Predicted acetyltransferase[R]
E5491_RS13745	141.677	63.5267	1.15717	0.000418987	0.00198681	up	fetB	iron export ABC transporter permease subunit FetB	GO:0015075;GO:0016021;GO:0006879;GO:0005887;GO:0005886	-	COG0390-ABC-type uncharacterized transport system, permease component[R]
E5491_RS13685	68.0767	30.5333	1.15678	5.35748e-05	0.000328146	up	E5491_RS13685	2-dehydropantoate 2-reductase	GO:0005737;GO:0015940;GO:0050661;GO:0008677	K00077-ko00770 Pantothenate and CoA biosynthesis	COG1893-Ketopantoate reductase[H]
E5491_RS15125	59.69	26.86	1.15203	0.00350139	0.0124913	up	pcp	pyroglutamyl-peptidase I	GO:0005829;GO:0008234;GO:0016920	-	COG2039-Pyrrolidone-carboxylate peptidase (N-terminal pyroglutamyl peptidase)[O]
E5491_RS01210	723.587	325.673	1.15174	0.000352726	0.00170149	up	E5491_RS01210	CDP-glycerol glycerophosphotransferase family protein	GO:0071555;GO:0016020;GO:0019350;GO:0047356;GO:0047355;GO:0016757	-	COG1887-Putative glycosyl/glycerophosphate transferases involved in teichoic acid biosynthesis TagF/TagB/EpsJ/RodC[M]
E5491_RS02290	182.64	82.3033	1.14998	0.000211726	0.00109106	up	E5491_RS02290	cysteine synthase family protein	GO:0005737;GO:0006535;GO:0016829;GO:0030170	K17216-ko01230 Biosynthesis of amino acids;ko00270 Cysteine and methionine metabolism	COG0031-Cysteine synthase[E]
E5491_RS09400	1292.21	582.74	1.14892	3.3359e-05	0.000214188	up	E5491_RS09400	DUF948 domain-containing protein	GO:0016021;GO:0005886	-	COG4768-Uncharacterized protein containing a divergent version of the methyl-accepting chemotaxis-like domain[R]
E5491_RS04560	74.9633	33.81	1.14874	0.000346687	0.00167525	up	E5491_RS04560	ornithine--oxo-acid transaminase	GO:0004587;GO:0005737;GO:0055129;GO:0030170;GO:0006525	K00819-ko00330 Arginine and proline metabolism	COG4992-Ornithine/acetylornithine aminotransferase[E]
E5491_RS08170	241.63	109.107	1.14706	0.000105034	0.000587896	up	proC	pyrroline-5-carboxylate reductase	GO:0005737;GO:0055129;GO:0004735	K00286-ko01230 Biosynthesis of amino acids;ko00330 Arginine and proline metabolism	COG0345-Pyrroline-5-carboxylate reductase[E]
E5491_RS07475	9.64667	4.35667	1.14681	0.00377598	0.0134177	up	norB	multidrug efflux MFS transporter NorB	GO:0016021;GO:0046677;GO:0055085;GO:0005886	-	-
E5491_RS04440	542.917	245.387	1.14567	7.30216e-05	0.000429367	up	dltB	PG:teichoic acid D-alanyltransferase DltB	GO:0016021;GO:0006810;GO:0070395;GO:0005886	K03739-ko02020 Two-component system;ko05150 Staphylococcus aureus infection;ko01503 Cationic antimicrobial peptide (CAMP) resistance	COG1696-Predicted membrane protein involved in D-alanine export[M]
E5491_RS07360	47.36	21.46	1.14202	0.000139178	0.000768228	up	arlS	sensor histidine kinase ArlS	GO:0000155;GO:0016021;GO:0005622;GO:0009405;GO:0005886;GO:0005524	K18940-ko02020 Two-component system	COG5002-Signal transduction histidine kinase[T]
E5491_RS07380	60.24	27.3367	1.13988	0.000233147	0.00118397	up	E5491_RS07380	phosphatase PAP2 family protein	GO:0016787;GO:0016021;GO:0005886	K19302-ko00550 Peptidoglycan biosynthesis	-
E5491_RS12255	66.88	30.3933	1.13782	0.00563531	0.0191244	up	sfaB	staphyloferrin A synthetase SfaB	GO:0015343;GO:0019290;GO:0005623	-	COG4264-Siderophore synthetase component[Q]
E5491_RS13255	112.127	50.9867	1.13694	0.0106538	0.032735	up	E5491_RS13255	oxidoreductase	GO:0005737;GO:0008270;GO:0016491	-	COG1064-Zn-dependent alcohol dehydrogenases[R]
E5491_RS00820	41.64	19.07	1.12667	0.00193044	0.00744714	up	argB	acetylglutamate kinase	GO:0005737;GO:0003991;GO:0006526;GO:0005524	K00930-ko01230 Biosynthesis of amino acids;ko00220 Arginine biosynthesis;ko01210 2-Oxocarboxylic acid metabolism	COG0548-Acetylglutamate kinase[E]
E5491_RS12090	23.6767	10.85	1.12577	0.00142794	0.0056651	up	E5491_RS12090	PTS mannitol transporter subunit IICB	GO:0103111;GO:0016021;GO:0016301;GO:0022872;GO:0009401;GO:0005886	K02800-ko02060 Phosphotransferase system (PTS);ko00051 Fructose and mannose metabolism	COG2213-Phosphotransferase system, mannitol-specific IIBC component[G]
E5491_RS13690	93.39	42.9167	1.12173	4.57058e-05	0.000286868	up	E5491_RS13690	MFS transporter	GO:0016021;GO:0046677;GO:0055085;GO:0005886	-	-
E5491_RS14660	242.657	111.717	1.11907	0.00237443	0.008974	up	E5491_RS14660	NAD(P)-binding protein	GO:0009236;GO:0043115;GO:0019354	K02304-ko00860 Porphyrin and chlorophyll metabolism	COG1648-Siroheme synthase (precorrin-2 oxidase/ferrochelatase domain)[H]
E5491_RS12935	146.623	67.5767	1.11752	0.000638961	0.00281485	up	E5491_RS12935	LCP family protein	GO:0003700;GO:0016021;GO:0045892;GO:0006351;GO:0005886	-	COG1316-Transcriptional regulator[K]
E5491_RS04450	1395.17	645.903	1.11105	0.00165845	0.00650568	up	dltD	D-alanyl-lipoteichoic acid biosynthesis protein DltD	GO:0016021;GO:0070395	K03740-ko02020 Two-component system;ko05150 Staphylococcus aureus infection;ko01503 Cationic antimicrobial peptide (CAMP) resistance	COG3966-Protein involved in D-alanine esterification of lipoteichoic acid and wall teichoic acid (D-alanine transfer protein)[M]
E5491_RS02940	88.9933	41.36	1.10546	0.000484827	0.00224564	up	E5491_RS02940	NAD(P)H-dependent oxidoreductase	GO:0008770;GO:0016491	-	COG0431-Predicted flavoprotein[R]
E5491_RS05810	305.627	142.203	1.10382	0.00291804	0.0107242	up	pgeF	peptidoglycan editing factor PgeF	-	-	COG1496-Uncharacterized conserved protein[S]
E5491_RS02075	58.4567	27.26	1.10058	0.000408079	0.00194104	up	E5491_RS02075	SDR family oxidoreductase	GO:0016655;GO:0005829;GO:0003955	-	COG0702-Predicted nucleoside-diphosphate-sugar epimerases[MG]
E5491_RS01130	41.5367	19.4833	1.09214	0.00598494	0.0200633	up	E5491_RS01130	PTS transporter subunit EIIC	GO:0005355;GO:0008982;GO:0016021;GO:0016301;GO:0009401;GO:0005886	K02791-ko00500 Starch and sucrose metabolism;ko00520 Amino sugar and nucleotide sugar metabolism;ko00010 Glycolysis / Gluconeogenesis;ko02060 Phosphotransferase system (PTS)	COG1263-Phosphotransferase system IIC components, glucose/maltose/N-acetylglucosamine-specific[G]
E5491_RS14590	185.78	87.4067	1.08778	4.67064e-05	0.000291837	up	E5491_RS14590	AMP-binding protein	GO:0016874;GO:0008152;GO:0005524	K01895-ko00620 Pyruvate metabolism;ko00010 Glycolysis / Gluconeogenesis;ko00640 Propanoate metabolism;ko01200 Carbon metabolism;ko00720 Carbon fixation pathways in prokaryotes;ko00680 Methane metabolism	COG0365-Acyl-coenzyme A synthetases/AMP-(fatty) acid ligases[I]
E5491_RS01455	176.04	83.0633	1.08362	0.00238072	0.00898561	up	brnQ	branched-chain amino acid transport system II carrier protein	GO:0015818;GO:0016021;GO:0015658;GO:0005304;GO:0015820;GO:0015188;GO:0005886;GO:0015190	-	COG1114-Branched-chain amino acid permeases[E]
E5491_RS11980	87.03	41.13	1.08132	0.00156827	0.00616928	up	E5491_RS11980	S-ribosylhomocysteine lyase	GO:0009372;GO:0005506;GO:0043768	K07173-ko02024 Quorum sensing;ko01230 Biosynthesis of amino acids;ko05111 Vibrio cholerae pathogenic cycle;ko00270 Cysteine and methionine metabolism	COG1854-LuxS protein involved in autoinducer AI2 synthesis[T]
E5491_RS06920	665.71	314.847	1.08024	0.00207283	0.00791984	up	E5491_RS06920	amino acid permease	GO:0015297;GO:0016021;GO:0051260;GO:0015179;GO:0005887;GO:0005886;GO:0046982;GO:0015171;GO:0042802	-	COG0833-Amino acid transporters[E]
E5491_RS01195	116.43	55.17	1.07751	6.08226e-05	0.000363745	up	E5491_RS01195	CDP-glycerol glycerophosphotransferase family protein	GO:0019350;GO:0071555;GO:0047355;GO:0016757;GO:0005886	-	COG1887-Putative glycosyl/glycerophosphate transferases involved in teichoic acid biosynthesis TagF/TagB/EpsJ/RodC[M]
E5491_RS11115	25.1467	11.9433	1.07416	0.000521364	0.00238716	up	E5491_RS11115	phage tail tape measure protein	GO:0016021;GO:0033644;GO:0019076	-	COG5412-Phage-related protein[S]
E5491_RS03265	52.44	24.9267	1.07298	0.0151561	0.0443721	up	E5491_RS03265	tyrosine-type recombinase/integrase	GO:0006310;GO:0015074;GO:0046718;GO:0075713;GO:0003677	-	COG4974-Site-specific recombinase XerD[L]
E5491_RS01200	137.797	65.75	1.06748	0.000184572	0.000974497	up	E5491_RS01200	D-ribitol-5-phosphate cytidylyltransferase	GO:0019288;GO:0016114;GO:0050518	-	COG1211-4-diphosphocytidyl-2-methyl-D-erithritol synthase[I]
E5491_RS07630	122.943	58.6667	1.06738	1.67546e-05	0.000117873	up	E5491_RS07630	3-dehydroquinate synthase	GO:0005737;GO:0009423;GO:0003856;GO:0009073	K01735-ko01230 Biosynthesis of amino acids;ko00400 Phenylalanine, tyrosine and tryptophan biosynthesis	COG0337-3-dehydroquinate synthetase[E]
E5491_RS10645	3020.56	1445.03	1.06372	0.00116578	0.00476733	up	E5491_RS10645	type 1 glutamine amidotransferase	GO:0019172;GO:0008233;GO:0016798;GO:0019243	-	COG0693-Putative intracellular protease/amidase[R]
E5491_RS08840	848.237	405.8	1.0637	0.000139852	0.000770426	up	E5491_RS08840	D-tyrosyl-tRNA(Tyr) deacylase	GO:0005737;GO:0019478;GO:0016788	-	COG1490-D-Tyr-tRNAtyr deacylase[J]
E5491_RS04785	52.2633	25.0767	1.05945	0.00639357	0.0212081	up	E5491_RS04785	truncated hemoglobin	GO:0046872;GO:0019825;GO:0020037;GO:0015671	-	COG2346-Truncated hemoglobins[R]
E5491_RS04610	115.107	55.51	1.05215	3.5759e-06	2.92888e-05	up	addA	helicase-exonuclease AddAB subunit AddA	GO:0004003;GO:0003690;GO:0008408;GO:0005524;GO:0000724	-	COG1074-ATP-dependent exoDNAse (exonuclease V) beta subunit (contains helicase and exonuclease domains)[L]
E5491_RS00850	304.36	146.863	1.0513	0.00190623	0.00738432	up	E5491_RS00850	alpha-keto acid decarboxylase family protein	GO:0030976;GO:0000287;GO:0016831;GO:0047434;GO:0009851	-	COG3961-Pyruvate decarboxylase and related thiamine pyrophosphate-requiring enzymes[GHR]
E5491_RS12840	23.78	11.5033	1.0477	0.00599098	0.0200633	up	E5491_RS12840	urease accessory protein UreD	GO:0005737;GO:0016151;GO:0006807	-	COG0829-Urease accessory protein UreH[O]
E5491_RS13245	82.6667	40.0133	1.04682	0.00098755	0.00413527	up	E5491_RS13245	hypothetical protein	GO:0005886	-	-
E5491_RS12010	198.167	95.9333	1.04661	0.00302398	0.011084	up	E5491_RS12010	DNA starvation/stationary phase protection protein	GO:0008199;GO:0006950;GO:0006879;GO:0016722;GO:0005623	-	COG0783-DNA-binding ferritin-like protein (oxidative damage protectant)[P]
E5491_RS04605	57.6067	27.9667	1.04253	5.6473e-05	0.000340668	up	addB	helicase-exonuclease AddAB subunit AddB	GO:0008409;GO:0051539;GO:0000724;GO:0004386;GO:0003690;GO:0046872;GO:0005524	-	COG3857-ATP-dependent nuclease, subunit B[L]
E5491_RS04035	74.7067	36.4367	1.03585	0.000568106	0.00255306	up	E5491_RS04035	YvcK family protein	GO:0005737;GO:0008360	-	COG0391-Uncharacterized conserved protein[S]
E5491_RS05595	110.973	54.25	1.03252	0.0050564	0.0174352	up	E5491_RS05595	XTP/dITP diphosphatase	GO:0009143;GO:0017111;GO:0000166;GO:0006163;GO:0047429;GO:0046872	K02428-ko00230 Purine metabolism	COG0127-Xanthosine triphosphate pyrophosphatase[F]
E5491_RS14200	163.197	80.0267	1.02806	0.00498959	0.0172474	up	E5491_RS14200	alpha/beta hydrolase	GO:0016787;GO:0005576;GO:0052689;GO:0008152	-	COG0657-Esterase/lipase[I]
E5491_RS08985	540.25	265.583	1.02446	0.000497797	0.0022943	up	hemL	glutamate-1-semialdehyde 2,1-aminomutase	GO:0005737;GO:0006782;GO:0042286;GO:0030170;GO:0008483	K01845-ko00860 Porphyrin and chlorophyll metabolism	COG0001-Glutamate-1-semialdehyde aminotransferase[H]
E5491_RS08205	177.683	87.73	1.01817	0.00888395	0.0280371	up	E5491_RS08205	VOC family protein	-	-	-
E5491_RS08220	72.6867	35.9567	1.01543	0.00381838	0.0135287	up	E5491_RS08220	M20/M25/M40 family metallo-hydrolase	GO:0046872;GO:0008237	-	COG2195-Di- and tripeptidases[E]
E5491_RS01205	328.723	163.377	1.00867	0.00582193	0.019686	up	E5491_RS01205	alcohol dehydrogenase catalytic domain-containing protein	GO:0019350;GO:0050256;GO:0008270;GO:0071555;GO:0016491	K05352-ko00040 Pentose and glucuronate interconversions	-
E5491_RS12880	174.727	87.1033	1.0043	0.000215125	0.00110653	up	nhaC	Na+/H+ antiporter NhaC	GO:0015297;GO:0006814;GO:0016021;GO:0005886	-	COG1757-Na+/H+ antiporter[C]
E5491_RS11350	21.2533	42.6133	-1.00362	3.20885e-14	7.16984e-13	down	sph	sphingomyelin phosphodiesterase	-	-	-
E5491_RS09695	15.49	31.1633	-1.00851	1.99957e-07	2.04572e-06	down	E5491_RS09695	hypothetical protein	-	-	-
E5491_RS12165	973.827	1962.06	-1.01063	1.64817e-07	1.71766e-06	down	rrf	5S ribosomal RNA	-	-	-
E5491_RS10500	1542.29	3109.22	-1.01148	6.78302e-06	5.2919e-05	down	E5491_RS10500	tRNA-Pro	-	-	-
E5491_RS02270	9.91667	20.0967	-1.01903	0.000845014	0.00361982	down	E5491_RS02270	hypothetical protein	GO:0016021	-	-
E5491_RS07465	4.49667	9.12	-1.02018	0.000388468	0.00185786	down	E5491_RS07465	ribonuclease HI family protein	GO:0005618;GO:0004523;GO:0071555;GO:0005576;GO:0003676;GO:0046872	K03469-ko03030 DNA replication	COG0328-Ribonuclease HI[L]
E5491_RS12000	30.9033	63.72	-1.04398	2.05346e-10	3.2587e-09	down	deoC	deoxyribose-phosphate aldolase	GO:0005737;GO:0004139;GO:0016052;GO:0009264;GO:0046386	K01619-ko00030 Pentose phosphate pathway	COG0274-Deoxyribose-phosphate aldolase[F]
E5491_RS13205	4.01	8.31667	-1.0524	5.22303e-05	0.000320613	down	E5491_RS13205	ABC transporter permease	GO:0016021;GO:0006810;GO:0005886	K09813-ko02010 ABC transporters	-
E5491_RS05110	124.577	258.373	-1.05242	1.95624e-06	1.71278e-05	down	E5491_RS05110	DUF5011 domain-containing protein	-	-	-
E5491_RS10485	323.487	671.597	-1.05389	2.75432e-10	4.25018e-09	down	E5491_RS10485	tRNA-Ile	-	-	-
E5491_RS10435	510.317	1073.55	-1.07292	3.04853e-09	3.99744e-08	down	E5491_RS10435	tRNA-His	-	-	-
E5491_RS10420	266.063	564.053	-1.08406	1.7009e-07	1.7652e-06	down	E5491_RS10420	tRNA-Gly	-	-	-
E5491_RS15190	3915.73	8339.52	-1.09068	1.70289e-05	0.000119203	down	E5491_RS15190	cold-shock protein	GO:0005737;GO:0006355;GO:0006351;GO:0003677	-	COG1278-Cold shock proteins[K]
E5491_RS10525	3777.63	8197.43	-1.11769	8.52311e-07	8.01517e-06	down	E5491_RS10525	tRNA-Lys	-	-	-
E5491_RS10520	476.61	1038.11	-1.12308	2.63954e-07	2.6663e-06	down	E5491_RS10520	tRNA-Leu	-	-	-
E5491_RS09740	2.11333	4.63667	-1.13357	0.000661185	0.00290081	down	splF	serine protease SplF	GO:0005576;GO:0008236	K01318-ko02024 Quorum sensing	COG3591-V8-like Glu-specific endopeptidase[E]
E5491_RS13535	0.83	1.83	-1.14066	0.00712912	0.02318	down	hlgA	bi-component gamma-hemolysin HlgAB subunit A	GO:0051715;GO:0005576;GO:0009405;GO:0044179	K11038-ko05150 Staphylococcus aureus infection	-
E5491_RS02655	441.517	974.393	-1.14204	1.09301e-08	1.34483e-07	down	E5491_RS02655	tRNA-Gly	-	-	-
E5491_RS10430	709.227	1576.16	-1.15209	2.95596e-13	5.98261e-12	down	E5491_RS10430	tRNA-Gln	-	-	-
E5491_RS12155	69.49	154.93	-1.15674	2.40761e-05	0.00016169	down	E5491_RS12155	tRNA-Glu	-	-	-
E5491_RS06405	506.483	1129.45	-1.15703	4.80913e-11	8.24043e-10	down	trmD	tRNA (guanosine(37)-N1)-methyltransferase TrmD	GO:0005737;GO:0052906	-	COG0336-tRNA-(guanine-N1)-methyltransferase[J]
E5491_RS01810	3.72333	8.35	-1.16518	2.17054e-05	0.000148223	down	E5491_RS01810	helix-turn-helix transcriptional regulator	-	-	-
E5491_RS04190	2022.56	4556.7	-1.1718	1.80021e-07	1.84852e-06	down	E5491_RS04190	cold-shock protein	GO:0005737;GO:0006355;GO:0006351;GO:0003677	-	COG1278-Cold shock proteins[K]
E5491_RS10515	658.043	1487.98	-1.1771	4.4791e-09	5.71238e-08	down	E5491_RS10515	tRNA-Gly	-	-	-
E5491_RS02665	1248.62	2831.21	-1.18108	8.1149e-13	1.61892e-11	down	E5491_RS02665	tRNA-Arg	-	-	-
E5491_RS09755	1.44333	3.28333	-1.18576	0.00119312	0.00483654	down	splC	serine protease SplC	GO:0004252;GO:0005576	-	COG3591-V8-like Glu-specific endopeptidase[E]
E5491_RS10510	3096.68	7054.1	-1.18774	1.41115e-11	2.55931e-10	down	E5491_RS10510	tRNA-Leu	-	-	-
E5491_RS09680	44.8833	102.807	-1.19568	2.30255e-21	7.5659e-20	down	E5491_RS09680	DUF4352 domain-containing protein	GO:0016021	-	-
E5491_RS10505	1176.12	2700.71	-1.1993	3.01843e-06	2.50907e-05	down	E5491_RS10505	tRNA-Arg	-	-	-
E5491_RS12135	92.3033	213.163	-1.2075	1.59002e-06	1.40536e-05	down	E5491_RS12135	tRNA-Lys	-	-	-
E5491_RS10210	9.40333	22.5833	-1.26401	0.0110616	0.0337967	down	E5491_RS10210	tRNA-Glu	-	-	-
E5491_RS01015	11.2567	27.06	-1.26538	7.52716e-06	5.75983e-05	down	E5491_RS01015	isoprenylcysteine carboxyl methyltransferase family protein	GO:0016021;GO:0004671;GO:0005886	-	COG1755-Uncharacterized protein conserved in bacteria[S]
E5491_RS01615	11.2367	27.38	-1.28491	3.59032e-07	3.50621e-06	down	mepR	multidrug efflux transporter transcriptional repressor MepR	GO:0003700;GO:0017000;GO:0009405;GO:0006351;GO:0003677	-	-
E5491_RS13160	38.0433	92.8233	-1.28684	1.22722e-11	2.25502e-10	down	E5491_RS13160	HlyD family secretion protein	GO:0016021;GO:0005886	-	COG1566-Multidrug resistance efflux pump[V]
E5491_RS00105	16.19	39.6233	-1.29125	0.00200818	0.00771506	down	E5491_RS00105	tRNA-Asp	-	-	-
E5491_RS13520	104.437	256.34	-1.29543	1.37458e-18	3.95794e-17	down	sbi	immunoglobulin-binding protein Sbi	GO:0005576;GO:0009405	K14197-ko05150 Staphylococcus aureus infection	-
E5491_RS14740	1622.23	4068.54	-1.32653	2.94053e-09	3.87401e-08	down	clfB	MSCRAMM family adhesin clumping factor ClfB	GO:0005618;GO:0007155;GO:0016020;GO:0005576;GO:0009405	K14192-ko05150 Staphylococcus aureus infection	-
E5491_RS09700	1.35333	3.42	-1.33748	0.000195841	0.00101876	down	E5491_RS09700	IS3 family transposase	-	-	-
E5491_RS10440	375.31	960.423	-1.35559	9.76682e-14	2.06657e-12	down	E5491_RS10440	tRNA-Trp	-	-	-
E5491_RS12130	11.3933	29.1667	-1.35613	1.39959e-11	2.55494e-10	down	rocF	arginase	GO:0000050;GO:0046872;GO:0006525;GO:0004053	K01476-ko05146 Amoebiasis;ko01230 Biosynthesis of amino acids;ko00330 Arginine and proline metabolism;ko00220 Arginine biosynthesis	COG0010-Arginase/agmatinase/formimionoglutamate hydrolase, arginase family[E]
E5491_RS15250	66.6667	171.227	-1.36087	1.37176e-07	1.44578e-06	down	E5491_RS15250	tRNA-Gly	-	-	-
E5491_RS01620	2.72333	7.04333	-1.37088	2.95088e-07	2.93971e-06	down	mepA	multidrug efflux MATE transporter MepA	GO:0015297;GO:0015238;GO:0046677;GO:0016021;GO:0005886	-	COG0534-Na+-driven multidrug efflux pump[V]
E5491_RS05610	119.097	325.397	-1.45007	9.20902e-15	2.12569e-13	down	ecb	complement convertase inhibitor Ecb	GO:0005615	-	-
E5491_RS11560	52.2733	145.507	-1.47694	9.60589e-10	1.38295e-08	down	rrf	5S ribosomal RNA	-	-	-
E5491_RS12140	225.413	642.643	-1.51145	5.6714e-10	8.33696e-09	down	E5491_RS12140	tRNA-Gln	-	-	-
E5491_RS02145	5.02333	14.5267	-1.53199	7.12626e-10	1.03128e-08	down	E5491_RS02145	superantigen-like protein SSL11	GO:0005576;GO:0009405	-	-
E5491_RS13155	84.58	244.673	-1.53247	4.94292e-11	8.41803e-10	down	E5491_RS13155	DHA2 family efflux MFS transporter permease subunit	GO:0016021;GO:0055085;GO:0005886	-	-
E5491_RS01060	5.99	17.37	-1.53597	7.84697e-26	2.92221e-24	down	coa	staphylocoagulase	GO:0016504	-	-
E5491_RS00450	805.273	2396.44	-1.57334	2.36312e-26	9.04134e-25	down	spa	staphylococcal protein A	GO:0005618;GO:0016020;GO:0005576;GO:0009405	K14196-ko05150 Staphylococcus aureus infection	-
E5491_RS02150	6.51667	20.1067	-1.62547	1.49384e-10	2.38417e-09	down	E5491_RS02150	FKLRK protein	-	-	-
E5491_RS00550	1.59333	4.99	-1.64699	0.0001016	0.000573269	down	E5491_RS00550	sugar transferase	GO:0050845;GO:0016780;GO:0005976;GO:0016021;GO:0071555;GO:0016757;GO:0005886	-	COG2148-Sugar transferases involved in lipopolysaccharide synthesis[M]
E5491_RS09675	105.447	333.677	-1.66194	3.13256e-11	5.40076e-10	down	E5491_RS09675	excalibur calcium-binding domain-containing protein	GO:0004518;GO:0004519;GO:0016021;GO:0003676;GO:0005886;GO:0046872	-	-
E5491_RS03310	281.957	900.19	-1.67476	7.19518e-26	2.71569e-24	down	E5491_RS03310	metal ABC transporter substrate-binding protein	GO:0007155;GO:0046872;GO:0030001;GO:0005886	K19975-ko02010 ABC transporters	COG0803-ABC-type metal ion transport system, periplasmic component/surface adhesin[P]
E5491_RS09750	0.78	2.61	-1.7425	0.00117077	0.00476942	down	splD	serine protease SplD	GO:0005576;GO:0008236	-	COG3591-V8-like Glu-specific endopeptidase[E]
E5491_RS05625	0.57	1.91667	-1.74957	0.010873	0.0332986	down	E5491_RS05625	hypothetical protein	GO:0016021	-	-
E5491_RS03320	132.38	454.363	-1.77916	1.45043e-20	4.45172e-19	down	E5491_RS03320	metal ABC transporter ATP-binding protein	GO:0006810;GO:0016887;GO:0005524;GO:0005886	K19973-ko02010 ABC transporters	COG1121-ABC-type Mn/Zn transport systems, ATPase component[P]
E5491_RS10445	1743.73	6104.69	-1.80774	1.29544e-20	4.02017e-19	down	E5491_RS10445	tRNA-Tyr	-	-	-
E5491_RS03315	99.72	368.427	-1.88542	2.04716e-17	5.44545e-16	down	E5491_RS03315	metal ABC transporter permease	GO:0006811;GO:0042626;GO:0016021;GO:0005524;GO:0005886	K19976-ko02010 ABC transporters	COG1108-ABC-type Mn2+/Zn2+ transport systems, permease components[P]
E5491_RS09760	0.83	3.14	-1.91958	3.6685e-05	0.000232866	down	splB	serine protease SplB	GO:0004252;GO:0005576	-	COG3591-V8-like Glu-specific endopeptidase[E]
E5491_RS11040	0.843333	3.34333	-1.98711	0.00116892	0.00476942	down	E5491_RS11040	chemotaxis-inhibiting protein CHIPS	GO:0005576;GO:0009405	K14202-ko05150 Staphylococcus aureus infection	-
E5491_RS05735	4.56	18.5533	-2.02457	0.00858448	0.0271842	down	E5491_RS05735	tRNA-Arg	-	-	-
E5491_RS09685	2.63	11.9733	-2.18669	4.35937e-12	8.33954e-11	down	E5491_RS09685	hypothetical protein	-	-	-
E5491_RS11490	440.81	2425.78	-2.46022	2.90604e-67	2.61825e-65	down	tsaD	tRNA (adenosine(37)-N6)-threonylcarbamoyltransferase complex transferase subunit TsaD	GO:0005737;GO:0004222;GO:0005506;GO:0002949;GO:0061711	-	COG0533-Metal-dependent proteases with possible chaperone activity[O]
