# Supplementary material for: The Impacts of Essential Gcp/TsaD Protein on Cell Morphology, Virulence Expression, and Antibiotic Susceptibility in Staphylococcus aureus
Source: Microorganisms. 2025 Sep 10;13(9):2111. doi: 10.3390/microorganisms13092111 (PMC12472773; doi:10.3390/microorganisms13092111)
Supplement: Supplementary file 1 [file microorganisms-13-02111-s001.zip › Table S2.XLSX]

## Sheet: gcp_05_vs_gcp05_DE
Gene id	MeanTPM (gcp_05)	MeanTPM (gcp05)	log2FoldChange	pValue	qValue	result	Name	Des.	GO	KEGG	COG
E5491_RS13030	92.1033	15.92	2.53241	2.40447e-14	1.60198e-12	up	E5491_RS13030	amidohydrolase	GO:0016787;GO:0008152	-	COG1473-Metal-dependent amidase/aminoacylase/carboxypeptidase[R]
E5491_RS04165	672.687	329.34	1.03036	0.000839889	0.00973326	up	clfA	MSCRAMM family adhesin clumping factor ClfA	GO:0005618;GO:0007155;GO:0016020;GO:0005576;GO:0009405	K14201-ko05150 Staphylococcus aureus infection	-
E5491_RS06335	7.43333	2.34667	1.6634	0.00137597	0.0143802	up	E5491_RS06335	DUF2977 domain-containing protein	-	-	-
E5491_RS00730	80.7033	26.9967	1.57985	1.30692e-08	4.77116e-07	up	wecB	type 8 capsular polysaccharide synthesis protein Cap8P	GO:0005737;GO:0019350;GO:0008761;GO:0071555	K01791-ko00520 Amino sugar and nucleotide sugar metabolism	COG0381-UDP-N-acetylglucosamine 2-epimerase[M]
E5491_RS08695	27.89	11.7	1.25324	7.12485e-05	0.00128296	up	pxpA	5-oxoprolinase subunit PxpA	GO:0003824;GO:0005975	-	COG1540-Uncharacterized proteins, homologs of lactam utilization protein B[R]
E5491_RS02350	95.8667	12.2967	2.96276	1.01715e-16	8.74422e-15	up	gltB	glutamate synthase large subunit	GO:0005737;GO:0015930;GO:0051538;GO:0019676;GO:0097054;GO:0004355;GO:0006537;GO:0046872	K00265-ko01230 Biosynthesis of amino acids;ko00250 Alanine, aspartate and glutamate metabolism;ko00910 Nitrogen metabolism	COG0069-Glutamate synthase domain 2[E]
E5491_RS02355	144.033	21.6733	2.73241	5.53913e-16	4.21765e-14	up	E5491_RS02355	glutamate synthase subunit beta	GO:0005737;GO:0097054;GO:0051536;GO:0004355;GO:0016491	K00266-ko01230 Biosynthesis of amino acids;ko00250 Alanine, aspartate and glutamate metabolism;ko00910 Nitrogen metabolism	COG0493-NADPH-dependent glutamate synthase beta chain and related oxidoreductases[ER]
E5491_RS13615	170.85	62.16	1.45867	5.97365e-05	0.00110554	up	E5491_RS13615	glycerate kinase	GO:0008887;GO:0031388;GO:0005524	K00865-ko00260 Glycine, serine and threonine metabolism;ko00561 Glycerolipid metabolism;ko00630 Glyoxylate and dicarboxylate metabolism	COG1929-Glycerate kinase[G]
E5491_RS13620	81.7567	29.3767	1.47667	1.67553e-05	0.000366007	up	E5491_RS13620	membrane protein	GO:0016021	-	-
E5491_RS14555	144.513	41.8933	1.78641	8.31049e-05	0.00146286	up	E5491_RS14555	amino acid permease	GO:0015297;GO:0016021;GO:0015171;GO:0005887;GO:0015179	-	COG1113-Gamma-aminobutyrate permease and related permeases[E]
E5491_RS01075	11.0167	3.61667	1.60696	8.33315e-05	0.00146286	up	E5491_RS01075	3-hydroxyacyl-CoA dehydrogenase/enoyl-CoA hydratase family protein	GO:0003857;GO:0006635	K07516-ko01212 Fatty acid metabolism;ko00071 Fatty acid degradation;ko01200 Carbon metabolism;ko00362 Benzoate degradation;ko00650 Butanoate metabolism	COG1250-3-hydroxyacyl-CoA dehydrogenase[I]
E5491_RS14050	35.8367	7.98667	2.16577	8.78255e-08	2.92569e-06	up	E5491_RS14050	DUF2188 domain-containing protein	-	-	COG4876-Uncharacterized protein conserved in bacteria[S]
E5491_RS14560	69.3533	5.80333	3.57901	1.42456e-21	1.65064e-19	up	E5491_RS14560	aspartate aminotransferase family protein	GO:0008483;GO:0016853;GO:0030170	K00823-ko00650 Butanoate metabolism;ko00410 beta-Alanine metabolism;ko00250 Alanine, aspartate and glutamate metabolism;ko00640 Propanoate metabolism	COG0160-4-aminobutyrate aminotransferase and related aminotransferases[E]
E5491_RS06320	14.3467	6.84667	1.06724	6.39892e-05	0.00116008	up	E5491_RS06320	phage tail protein	-	-	-
E5491_RS06325	5.87667	2.93	1.0041	0.000806236	0.00967846	up	E5491_RS06325	hypothetical protein	GO:0019350;GO:0071555	-	-
E5491_RS00725	95.65	28.0967	1.76737	5.00356e-09	1.96096e-07	up	E5491_RS00725	type 8 capsular polysaccharide synthesis protein Cap8O	GO:0051287;GO:0000271;GO:0016628;GO:0016616;GO:0089714	K02472-ko00520 Amino sugar and nucleotide sugar metabolism	COG0677-UDP-N-acetyl-D-mannosaminuronate dehydrogenase[M]
E5491_RS00720	97.5833	27.9633	1.8031	5.91173e-09	2.2833e-07	up	capN	capsular polysaccharide type 5/8 biosynthesis epimerase CapN	GO:0009243;GO:0003824;GO:0050662;GO:0003978;GO:0006012	K01784-ko00520 Amino sugar and nucleotide sugar metabolism;ko00052 Galactose metabolism	COG0451-Nucleoside-diphosphate-sugar epimerases[MG]
E5491_RS14960	1.10667	0.14	2.98272	0.00437744	0.0346169	up	hisF	imidazole glycerol phosphate synthase subunit HisF	GO:0000107;GO:0005737;GO:0000105;GO:0016829	K02500-ko01230 Biosynthesis of amino acids;ko00340 Histidine metabolism	COG0107-Imidazoleglycerol-phosphate synthase[E]
E5491_RS11975	41.2033	14.9533	1.46229	2.09379e-08	7.43993e-07	up	E5491_RS11975	M20 family metallopeptidase	GO:0016787;GO:0032268;GO:0070062;GO:0016805;GO:0005654;GO:0008152;GO:0006508	-	COG1473-Metal-dependent amidase/aminoacylase/carboxypeptidase[R]
E5491_RS11970	30.1967	8.91333	1.76035	3.03847e-10	1.32746e-08	up	E5491_RS11970	hypothetical protein	-	-	-
E5491_RS09905	12.3033	3.98	1.62821	4.7944e-06	0.000115109	up	E5491_RS09905	glucosaminidase domain-containing protein	GO:0004040;GO:0008745;GO:0033925;GO:0071555;GO:0005576;GO:0008152;GO:0009253	-	COG4193-Beta- N-acetylglucosaminidase[G]
E5491_RS09300	101.023	5.99333	4.07519	6.2725e-25	9.83307e-23	up	E5491_RS09300	phosphoglycerate dehydrogenase	GO:0009070;GO:0006564;GO:0004617;GO:0016597;GO:0051287	K00058-ko00680 Methane metabolism;ko01230 Biosynthesis of amino acids;ko01200 Carbon metabolism;ko00260 Glycine, serine and threonine metabolism	COG0111-Phosphoglycerate dehydrogenase and related dehydrogenases[HE]
E5491_RS09295	116.95	5.65333	4.37065	2.84978e-24	4.21926e-22	up	E5491_RS09295	alanine--glyoxylate aminotransferase family protein	GO:0005737;GO:0003824;GO:0016491	-	COG0075-Serine-pyruvate aminotransferase/archaeal aspartate aminotransferase[E]
E5491_RS06260	3.90333	1.45667	1.42204	0.00600672	0.0438103	up	E5491_RS06260	DUF4355 domain-containing protein	-	-	-
E5491_RS00710	149.77	32.2233	2.21657	4.66972e-13	2.64783e-11	up	E5491_RS00710	type 8 capsular polysaccharide synthesis protein Cap8L	GO:0009243;GO:0016757	-	COG0438-Glycosyltransferase[M]
E5491_RS00715	19.3967	4.82667	2.00671	6.63766e-08	2.23916e-06	up	E5491_RS00715	type 8 capsular polysaccharide synthesis protein Cap8M	GO:0016021;GO:0005976;GO:0000271;GO:0016780;GO:0005886	-	COG2148-Sugar transferases involved in lipopolysaccharide synthesis[M]
E5491_RS14380	61.2067	27.78	1.13964	0.000701227	0.00865171	up	E5491_RS14380	PTS transporter subunit IIC	GO:0009401;GO:0016021;GO:0008982	-	COG3641-Predicted membrane protein, putative toxin regulator[R]
E5491_RS01660	19.4467	5.63333	1.78746	9.22676e-08	3.03572e-06	up	E5491_RS01660	GNAT family N-acetyltransferase	GO:0005737;GO:0017198;GO:0008080	-	COG1670-Acetyltransferases, including N-acetylases of ribosomal proteins[J]
E5491_RS02710	87.3533	35.75	1.28892	0.00121086	0.0129596	up	rrf	5S ribosomal RNA	-	-	-
E5491_RS06900	382.963	42.52	3.17099	1.04002e-27	1.97975e-25	up	E5491_RS06900	homoserine kinase	GO:0005737;GO:0005524;GO:0004413;GO:0009088	K00872-ko00260 Glycine, serine and threonine metabolism;ko01230 Biosynthesis of amino acids	COG0083-Homoserine kinase[E]
E5491_RS14325	62.2967	26.2233	1.2483	3.94275e-05	0.000796018	up	E5491_RS14325	D-lactate dehydrogenase	GO:0051287;GO:0008720;GO:0016616	K03778-ko00620 Pyruvate metabolism	COG1052-Lactate dehydrogenase and related dehydrogenases[CHR]
E5491_RS11780	27.2	1.24667	4.44746	3.48166e-23	4.47781e-21	up	sceD	lytic transglycosylase SceD	GO:0005576;GO:0016798;GO:0008152	-	-
E5491_RS15125	65.8167	22.73	1.53386	1.5517e-05	0.000341759	up	pcp	pyroglutamyl-peptidase I	GO:0005829;GO:0008234;GO:0016920	-	COG2039-Pyrrolidone-carboxylate peptidase (N-terminal pyroglutamyl peptidase)[O]
E5491_RS00705	6.46667	1.85333	1.8029	3.35552e-06	8.35744e-05	up	E5491_RS00705	capsular polysaccharide biosynthesis protein	GO:0016021	-	-
E5491_RS00700	9.99667	1.48667	2.74937	1.1489e-10	5.37162e-09	up	E5491_RS00700	O-antigen ligase family protein	GO:0016021	-	-
E5491_RS11555	960.617	2.23	8.75077	1.47218e-80	6.53895e-78	up	ilvA	threonine ammonia-lyase IlvA	GO:0006566;GO:0004794;GO:0030170;GO:0009097	K01754-ko00260 Glycine, serine and threonine metabolism;ko01230 Biosynthesis of amino acids;ko01200 Carbon metabolism;ko00290 Valine, leucine and isoleucine biosynthesis	COG1171-Threonine dehydratase[E]
E5491_RS11550	2024.53	3.66	9.11153	6.15177e-80	2.34207e-77	up	leuD	3-isopropylmalate dehydratase small subunit	GO:0003861;GO:0009316;GO:0009098	K01704-ko00290 Valine, leucine and isoleucine biosynthesis;ko01230 Biosynthesis of amino acids;ko00660 C5-Branched dibasic acid metabolism;ko01210 2-Oxocarboxylic acid metabolism	COG0066-3-isopropylmalate dehydratase small subunit[E]
E5491_RS02960	167.157	71.5033	1.22512	4.24405e-06	0.000104726	up	sdrE	MSCRAMM family adhesin SdrE	GO:0005618;GO:0007155;GO:0016020;GO:0005576;GO:0009405	K14194-ko05150 Staphylococcus aureus infection	-
E5491_RS07275	80.5767	11.96	2.75214	4.27272e-20	4.7445e-18	up	E5491_RS07275	amidohydrolase	GO:0016787;GO:0008152	-	COG1473-Metal-dependent amidase/aminoacylase/carboxypeptidase[R]
E5491_RS07270	240.267	11.6967	4.36047	2.04789e-38	6.06402e-36	up	dapD	2,3,4,5-tetrahydropyridine-2,6-dicarboxylate N-acetyltransferase	GO:0009089;GO:0047200;GO:0019877	K05822-ko00300 Lysine biosynthesis;ko01230 Biosynthesis of amino acids	COG2171-Tetrahydrodipicolinate N-succinyltransferase[E]
E5491_RS01725	104.4	46.3467	1.17158	0.000229429	0.0034544	up	E5491_RS01725	cyclase family protein	GO:0004061;GO:0019441	-	COG1878-Predicted metal-dependent hydrolase[R]
E5491_RS02035	983.873	453.12	1.11858	0.000102617	0.00171997	up	E5491_RS02035	purine permease	GO:0005215;GO:0016021;GO:0055085;GO:0005886	-	COG2233-Xanthine/uracil permeases[F]
E5491_RS02030	265.713	117.983	1.17129	1.55024e-05	0.000341759	up	xpt	xanthine phosphoribosyltransferase	GO:0005737;GO:0046110;GO:0006166;GO:0000310;GO:0032265	K03816-ko00230 Purine metabolism	COG0503-Adenine/guanine phosphoribosyltransferases and related PRPP-binding proteins[F]
E5491_RS09925	3.38	1.10667	1.6108	0.000294046	0.00432292	up	E5491_RS09925	BppU family phage baseplate upper protein	-	-	-
E5491_RS12560	1930.63	876.383	1.13944	0.000266701	0.00397071	up	rplX	50S ribosomal protein L24	GO:0003735;GO:0019843;GO:0005840;GO:0006412	K02895-ko03010 Ribosome	COG0198-Ribosomal protein L24[J]
E5491_RS11220	10.2733	2.70333	1.92609	1.09222e-05	0.000252065	up	E5491_RS11220	dUTP diphosphatase	GO:0004170	-	-
E5491_RS14330	73.58	36.0833	1.02798	0.00128017	0.0135922	up	E5491_RS14330	aminotransferase class I/II-fold pyridoxal phosphate-dependent enzyme	GO:0008483;GO:0009058;GO:0019509;GO:0030170	K08969-ko00270 Cysteine and methionine metabolism	COG0436-Aspartate/tyrosine/aromatic aminotransferase[E]
E5491_RS04720	168.773	13.9467	3.59709	4.03478e-22	4.88759e-20	up	E5491_RS04720	peptide ABC transporter substrate-binding protein	GO:0015031;GO:0030435;GO:0043190;GO:0055085;GO:0030288	K15580-ko02024 Quorum sensing;ko01501 beta-Lactam resistance;ko02010 ABC transporters	COG4166-ABC-type oligopeptide transport system, periplasmic component[E]
E5491_RS07280	46.6667	10.53	2.14789	2.58514e-14	1.64033e-12	up	E5491_RS07280	alanine racemase	GO:0030632;GO:0008784;GO:0030170	K01775-ko00473 D-Alanine metabolism;ko01502 Vancomycin resistance	COG0787-Alanine racemase[M]
E5491_RS07285	66.97	29.1867	1.19821	2.67885e-06	6.73504e-05	up	lysA	diaminopimelate decarboxylase	GO:0008836;GO:0009089;GO:0030170;GO:0046677	K01586-ko00300 Lysine biosynthesis;ko01230 Biosynthesis of amino acids	COG0019-Diaminopimelate decarboxylase[E]
E5491_RS00770	118.34	53.5567	1.1438	1.73719e-05	0.000376392	up	E5491_RS00770	ABC transporter ATP-binding protein	GO:0042128;GO:0015112;GO:0016887;GO:0005524;GO:0005886	-	COG1116-ABC-type nitrate/sulfonate/bicarbonate transport system, ATPase component[P]
E5491_RS11540	2645.72	1.81333	10.5108	1.43188e-106	3.81596e-103	up	leuB	3-isopropylmalate dehydrogenase	GO:0005737;GO:0051287;GO:0000287;GO:0009098;GO:0003862	K00052-ko00290 Valine, leucine and isoleucine biosynthesis;ko01230 Biosynthesis of amino acids;ko00660 C5-Branched dibasic acid metabolism;ko01210 2-Oxocarboxylic acid metabolism	COG0473-Isocitrate/isopropylmalate dehydrogenase[CE]
E5491_RS11545	2091.67	2.31	9.82255	8.98578e-93	5.98678e-90	up	leuC	3-isopropylmalate dehydratase large subunit	GO:0003861;GO:0046872;GO:0051539;GO:0009098	K01703-ko00290 Valine, leucine and isoleucine biosynthesis;ko01230 Biosynthesis of amino acids;ko00660 C5-Branched dibasic acid metabolism;ko01210 2-Oxocarboxylic acid metabolism	COG0065-3-isopropylmalate dehydratase large subunit[E]
E5491_RS07265	152.55	6.27333	4.60391	3.36037e-31	8.14127e-29	up	E5491_RS07265	4-hydroxy-tetrahydrodipicolinate reductase	GO:0005737;GO:0050661;GO:0016726;GO:0051287;GO:0019877;GO:0009089;GO:0008839	K00215-ko00300 Lysine biosynthesis;ko01230 Biosynthesis of amino acids;ko00261 Monobactam biosynthesis	COG0289-Dihydrodipicolinate reductase[E]
E5491_RS07260	135.33	4.53667	4.89871	4.72322e-36	1.25874e-33	up	E5491_RS07260	4-hydroxy-tetrahydrodipicolinate synthase	GO:0005737;GO:0008840;GO:0009089;GO:0019877	K01714-ko00300 Lysine biosynthesis;ko01230 Biosynthesis of amino acids;ko00261 Monobactam biosynthesis	COG0329-Dihydrodipicolinate synthase/N-acetylneuraminate lyase[EM]
E5491_RS01735	49.1333	5.43333	3.17679	8.08509e-19	8.28722e-17	up	E5491_RS01735	bifunctional homocysteine S-methyltransferase/methylenetetrahydrofolate reductase	GO:0009086;GO:0006555;GO:0035999;GO:0004489;GO:0008168;GO:0046872	-	COG0646-Methionine synthase I (cobalamin-dependent), methyltransferase domain[E]
E5491_RS01730	56.82	11.4867	2.30644	2.89927e-14	1.79688e-12	up	metE	5-methyltetrahydropteroyltriglutamate-- homocysteine S-methyltransferase	GO:0003871;GO:0009086;GO:0008270	K00549-ko01230 Biosynthesis of amino acids;ko00450 Selenocompound metabolism;ko00270 Cysteine and methionine metabolism	COG0620-Methionine synthase II (cobalamin-independent)[E]
E5491_RS02040	1067.42	505.19	1.07923	3.01834e-05	0.000628428	up	guaB	IMP dehydrogenase	GO:0046872;GO:0006177;GO:0003938;GO:0000166	K00088-ko00230 Purine metabolism;ko00983 Drug metabolism - other enzymes	COG0516-IMP dehydrogenase/GMP reductase[F]
E5491_RS00955	24.7833	10.82	1.19567	4.66915e-06	0.000113498	up	E5491_RS00955	peptide ABC transporter substrate-binding protein	-	K02035-ko02024 Quorum sensing	-
E5491_RS00950	20.4133	8.80667	1.21284	2.43769e-05	0.000523907	up	E5491_RS00950	ABC transporter permease	GO:0015031;GO:0015833;GO:0006810;GO:0016021;GO:0005886	K02034-ko02024 Quorum sensing	COG1173-ABC-type dipeptide/oligopeptide/nickel transport systems, permease components[EP]
E5491_RS09930	5.19333	2.25	1.20674	0.000651219	0.00814788	up	E5491_RS09930	hypothetical protein	GO:0019350;GO:0071555	-	-
E5491_RS11300	16.3133	6.59667	1.30624	0.00238821	0.022218	up	E5491_RS11300	hypothetical protein	-	-	-
E5491_RS11235	14.9567	2.94333	2.34527	2.5735e-07	8.06867e-06	up	E5491_RS11235	RusA family crossover junction endodeoxyribonuclease	-	-	-
E5491_RS05135	10.3033	2.98667	1.7865	0.000300647	0.00437827	up	purS	phosphoribosylformylglycinamidine synthase subunit PurS	GO:0005737;GO:0004642;GO:0006189;GO:0005524	-	COG1828-Phosphoribosylformylglycinamidine (FGAM) synthase, PurS component[F]
E5491_RS11230	5.44667	0.926667	2.55525	0.001575	0.0159596	up	E5491_RS11230	DUF1024 family protein	-	-	-
E5491_RS01385	38.9033	18.76	1.05223	0.000926616	0.0105082	up	E5491_RS01385	hypothetical protein	-	-	-
E5491_RS01380	5.45333	2.02667	1.42803	0.00104068	0.0114132	up	E5491_RS01380	DUF5081 family protein	-	-	-
E5491_RS04715	345.613	21.6333	3.99783	4.99707e-25	8.32324e-23	up	E5491_RS04715	ATP-binding cassette domain-containing protein	GO:0030420;GO:0030435;GO:0015833;GO:0016887;GO:0005886;GO:0015031;GO:0005524	K10823-ko02024 Quorum sensing;ko01501 beta-Lactam resistance;ko02010 ABC transporters	COG4608-ABC-type oligopeptide transport system, ATPase component[E]
E5491_RS04710	177.997	11.2467	3.98428	3.52848e-23	4.47781e-21	up	E5491_RS04710	ABC transporter ATP-binding protein	GO:0030420;GO:0030435;GO:0015833;GO:0016887;GO:0005886;GO:0015031;GO:0005524	K15583-ko02024 Quorum sensing;ko01501 beta-Lactam resistance;ko02010 ABC transporters	COG0444-ABC-type dipeptide/oligopeptide/nickel transport system, ATPase component[EP]
E5491_RS01090	5.33667	1.34333	1.99012	1.11383e-06	3.06015e-05	up	E5491_RS01090	acyl CoA:acetate/3-ketoacid CoA transferase	GO:0008410;GO:0046952;GO:0016782	-	COG4670-Acyl CoA:acetate/3-ketoacid CoA transferase[I]
E5491_RS15105	12.2367	0.873333	3.80853	9.48417e-16	7.02092e-14	up	E5491_RS15105	S-adenosyl-l-methionine hydroxide adenosyltransferase family protein	GO:0016740	-	COG1912-Uncharacterized conserved protein[S]
E5491_RS15100	13.5767	0.613333	4.46831	2.60708e-12	1.38957e-10	up	E5491_RS15100	ECF-type riboflavin transporter substrate-binding protein	GO:0016021;GO:0005886	-	COG4720-Predicted membrane protein[S]
E5491_RS10550	5774.2	2093.58	1.46365	0.000821669	0.00970965	up	E5491_RS10550	tRNA-Ala	-	-	-
E5491_RS00615	19.3967	8.74	1.1501	0.00189681	0.0185164	up	phnE	phosphonate ABC transporter, permease protein PhnE	GO:0015604;GO:0005887	K02042-ko02010 ABC transporters	COG3639-ABC-type phosphate/phosphonate transport system, permease component[P]
E5491_RS00610	11.2367	4.88333	1.20228	0.00108731	0.0118273	up	phnE	phosphonate ABC transporter, permease protein PhnE	GO:0015604;GO:0005887	K02042-ko02010 ABC transporters	COG3639-ABC-type phosphate/phosphonate transport system, permease component[P]
E5491_RS07250	50.9867	4.00667	3.66965	1.22332e-14	8.35938e-13	up	E5491_RS07250	aspartate kinase	GO:0019877;GO:0009089;GO:0009088;GO:0016597;GO:0004072;GO:0005524	K00928-ko00260 Glycine, serine and threonine metabolism;ko00270 Cysteine and methionine metabolism;ko00300 Lysine biosynthesis;ko01230 Biosynthesis of amino acids;ko00261 Monobactam biosynthesis;ko01210 2-Oxocarboxylic acid metabolism	COG0527-Aspartokinases[E]
E5491_RS07255	111.64	4.70333	4.56903	2.83705e-23	3.97934e-21	up	E5491_RS07255	aspartate-semialdehyde dehydrogenase	GO:0005737;GO:0050661;GO:0051287;GO:0071266;GO:0019877;GO:0009089;GO:0009088;GO:0003942;GO:0009097;GO:0004073	K00133-ko00260 Glycine, serine and threonine metabolism;ko00270 Cysteine and methionine metabolism;ko00300 Lysine biosynthesis;ko01230 Biosynthesis of amino acids;ko00261 Monobactam biosynthesis;ko01210 2-Oxocarboxylic acid metabolism	COG0136-Aspartate-semialdehyde dehydrogenase[E]
E5491_RS03010	91.8567	44.0067	1.06166	0.000273787	0.00405357	up	E5491_RS03010	MFS transporter	GO:0005215;GO:0016021;GO:0055085;GO:0015293;GO:0005886	-	-
E5491_RS00945	8.08333	2.95667	1.45098	1.11626e-05	0.000254259	up	E5491_RS00945	ABC transporter permease	-	-	-
E5491_RS13705	125.407	49.2733	1.34774	1.90203e-06	4.96952e-05	up	E5491_RS13705	ABC transporter permease	GO:0016021;GO:0006810;GO:0005886	K05846-ko02010 ABC transporters	COG1174-ABC-type proline/glycine betaine transport systems, permease component[E]
E5491_RS04700	126.48	13.4367	3.23466	1.989e-12	1.08177e-10	up	E5491_RS04700	ABC transporter permease	GO:0030420;GO:0015421;GO:0016021;GO:0006810;GO:0042937;GO:0030435;GO:0005887;GO:0005886;GO:0015031;GO:0035672	K15581-ko02024 Quorum sensing;ko01501 beta-Lactam resistance;ko02010 ABC transporters	COG0601-ABC-type dipeptide/oligopeptide/nickel transport systems, permease components[EP]
E5491_RS04705	257.207	19.8333	3.69693	4.45226e-18	4.23759e-16	up	E5491_RS04705	ABC transporter permease	GO:0030420;GO:0016021;GO:0006810;GO:0022857;GO:0030435;GO:0015833;GO:0005887;GO:0005886;GO:0015031;GO:0055085	K15582-ko02024 Quorum sensing;ko01501 beta-Lactam resistance;ko02010 ABC transporters	COG1173-ABC-type dipeptide/oligopeptide/nickel transport systems, permease components[EP]
E5491_RS11115	18.53	7.96	1.21902	9.40555e-05	0.00158644	up	E5491_RS11115	phage tail tape measure protein	GO:0016021;GO:0033644;GO:0019076	-	COG5412-Phage-related protein[S]
E5491_RS03835	88.4533	35.1833	1.33002	1.47457e-06	3.92972e-05	up	nrdI	class Ib ribonucleoside-diphosphate reductase assembly flavoprotein NrdI	-	-	COG1780-Protein involved in ribonucleotide reduction[F]
E5491_RS05090	3534.01	1656.98	1.09275	0.00104025	0.0114132	up	qoxC	cytochrome aa3 quinol oxidase subunit III	GO:0004129;GO:0016021;GO:0019646;GO:0042773;GO:0005886	K02828-ko00190 Oxidative phosphorylation	COG1845-Heme/copper-type cytochrome/quinol oxidase, subunit 3[C]
E5491_RS01080	1.60667	0.363333	2.14471	0.0026925	0.0243238	up	E5491_RS01080	acyl-CoA dehydrogenase family protein	GO:0050660;GO:0006635;GO:0033539;GO:0052890;GO:0005777;GO:0000062;GO:0055088;GO:0009793;GO:0003995;GO:0003997;GO:0009514;GO:0046459;GO:0009055	K00252-ko00380 Tryptophan metabolism;ko00362 Benzoate degradation;ko00310 Lysine degradation;ko00071 Fatty acid degradation	COG1960-Acyl-CoA dehydrogenases[I]
E5491_RS13985	84.1933	22.9167	1.87731	1.33883e-10	6.1517e-09	up	sasG	LPXTG-anchored surface protein SasG	GO:0005618;GO:0016020;GO:0005576;GO:0009405	K14195-ko05150 Staphylococcus aureus infection	-
E5491_RS00620	6.56333	2.80667	1.22557	0.00310288	0.0276561	up	phnC	phosphonate ABC transporter ATP-binding protein	GO:0015416;GO:0005524;GO:0043190	K02041-ko02010 ABC transporters	COG3638-ABC-type phosphate/phosphonate transport system, ATPase component[P]
E5491_RS04295	80.0733	34.4967	1.21486	3.9045e-05	0.000796018	up	E5491_RS04295	methionine ABC transporter ATP-binding protein	GO:0043190;GO:0015424;GO:0015821;GO:0005524	K02071-ko02010 ABC transporters	COG1135-ABC-type metal ion transport system, ATPase component[P]
E5491_RS04055	103.96	49.8733	1.05969	0.00069084	0.00860322	up	E5491_RS04055	TIGR01777 family oxidoreductase	GO:0003824;GO:0050662	-	COG1090-Predicted nucleoside-diphosphate sugar epimerase[R]
E5491_RS00065	108.29	46.82	1.2097	8.83133e-06	0.000208279	up	E5491_RS00065	alpha/beta fold hydrolase	GO:0005737;GO:0004414;GO:0009086	K00641-ko00270 Cysteine and methionine metabolism	COG2021-Homoserine acetyltransferase[E]
E5491_RS07835	5.11	1.53	1.73979	8.18654e-07	2.32097e-05	up	E5491_RS07835	phage tail tape measure protein	GO:0016021;GO:0033644;GO:0019076	-	COG0739-Membrane proteins related to metalloendopeptidases[M]
E5491_RS01160	2.18667	0.893333	1.29146	0.00693537	0.0478828	up	E5491_RS01160	PTS galactitol transporter subunit IIC	GO:0015577;GO:0016021;GO:0009401;GO:0015796;GO:0019402;GO:0005886;GO:0090584	K02775-ko02060 Phosphotransferase system (PTS);ko00052 Galactose metabolism	COG3775-Phosphotransferase system, galactitol-specific IIC component[G]
E5491_RS05085	1705.36	832.333	1.03484	0.00194068	0.0188069	up	qoxD	cytochrome aa3 quinol oxidase subunit IV	GO:0004129;GO:0016021;GO:0042773;GO:0016682;GO:0005886	K02829-ko00190 Oxidative phosphorylation	COG3125-Heme/copper-type cytochrome/quinol oxidase, subunit 4[C]
E5491_RS00580	50.0767	22.5333	1.15208	8.99331e-05	0.00152657	up	E5491_RS00580	GntR family transcriptional regulator	GO:0003700;GO:0006351;GO:0003677	-	COG2188-Transcriptional regulators[K]
E5491_RS07125	4.82	1.45	1.73298	8.39839e-05	0.00146286	up	trpC	indole-3-glycerol phosphate synthase TrpC	GO:0000162;GO:0004425	K01609-ko01230 Biosynthesis of amino acids;ko00400 Phenylalanine, tyrosine and tryptophan biosynthesis	COG0134-Indole-3-glycerol phosphate synthase[E]
E5491_RS04305	41.5667	8.19667	2.34232	1.22846e-11	6.41928e-10	up	E5491_RS04305	MetQ/NlpA family ABC transporter substrate-binding protein	GO:0006865;GO:0005886	K02073-ko02010 ABC transporters	COG1464-ABC-type metal ion transport system, periplasmic component/surface antigen[P]
E5491_RS04300	396.02	121.907	1.6998	3.62733e-07	1.08616e-05	up	E5491_RS04300	ABC transporter permease	GO:0048473;GO:0016021;GO:0006810;GO:0005886	K02072-ko02010 ABC transporters	COG2011-ABC-type metal ion transport system, permease component[P]
E5491_RS00960	48.5367	22.8533	1.08667	6.14256e-05	0.00112123	up	ggt	gamma-glutamyltransferase	GO:0006750;GO:0005576;GO:0036374;GO:0006749	K00681-ko00460 Cyanoamino acid metabolism;ko00480 Glutathione metabolism;ko00430 Taurine and hypotaurine metabolism	COG0405-Gamma-glutamyltransferase[E]
E5491_RS12585	17164.8	8571.79	1.00179	0.00188791	0.0184973	up	rpsC	30S ribosomal protein S3	GO:0003735;GO:0019843;GO:0015935;GO:0006412;GO:0003729	K02982-ko03010 Ribosome	COG0092-Ribosomal protein S3[J]
E5491_RS09965	27.0033	11.71	1.2054	0.00077292	0.00932051	up	E5491_RS09965	DUF3168 domain-containing protein	-	-	-
E5491_RS02070	16.5333	6.58333	1.32849	0.000189695	0.00295636	up	E5491_RS02070	DUF1304 domain-containing protein	GO:0016021	-	COG3759-Predicted membrane protein[S]
E5491_RS02075	56.0667	24.02	1.22291	3.4058e-05	0.000703601	up	E5491_RS02075	SDR family oxidoreductase	GO:0016655;GO:0005829;GO:0003955	-	COG0702-Predicted nucleoside-diphosphate-sugar epimerases[MG]
E5491_RS14625	374.887	127.61	1.55471	1.44898e-07	4.65245e-06	up	E5491_RS14625	BCCT family transporter	GO:0071705;GO:0005215;GO:0015077;GO:0016021;GO:0005886	-	COG1292-Choline-glycine betaine transporter[M]
E5491_RS11260	11.8067	5.88	1.00571	0.000713368	0.00874593	up	E5491_RS11260	recombinase RecT	GO:0032508;GO:0043150;GO:0003697;GO:0032993;GO:0003677	-	COG3723-Recombinational DNA repair protein (RecE pathway)[L]
E5491_RS11265	12.95	5.63667	1.20004	7.59056e-05	0.00135764	up	E5491_RS11265	AAA family ATPase	-	-	-
E5491_RS01375	14.57	6.15	1.24434	0.000827051	0.00970965	up	esxB	WXG100 family type VII secretion effector EsxB	GO:0005576;GO:0009405	-	-
E5491_RS07135	7.10667	1.47667	2.26683	2.43663e-09	9.99018e-08	up	trpB	tryptophan synthase subunit beta	GO:0004834	K01696-ko00260 Glycine, serine and threonine metabolism;ko01230 Biosynthesis of amino acids;ko00400 Phenylalanine, tyrosine and tryptophan biosynthesis	COG0133-Tryptophan synthase beta chain[E]
E5491_RS07130	5.65	0.65	3.11974	9.25156e-07	2.59531e-05	up	E5491_RS07130	phosphoribosylanthranilate isomerase	GO:0004640;GO:0000162	K01817-ko01230 Biosynthesis of amino acids;ko00400 Phenylalanine, tyrosine and tryptophan biosynthesis	COG0135-Phosphoribosylanthranilate isomerase[E]
E5491_RS15090	5.89	2.41667	1.28525	0.000698782	0.00865171	up	E5491_RS15090	energy-coupling factor transporter transmembrane protein EcfT	GO:0016021;GO:0006810;GO:0005886	K16785-ko02010 ABC transporters	COG0619-ABC-type cobalt transport system, permease component CbiQ and related transporters[P]
E5491_RS06350	6.13667	2.09667	1.54936	2.60585e-05	0.000555566	up	E5491_RS06350	glucosaminidase domain-containing protein	GO:0004040;GO:0008745;GO:0033925;GO:0071555;GO:0005576;GO:0009253	-	COG4193-Beta- N-acetylglucosaminidase[G]
E5491_RS12990	48.0433	12.1867	1.97903	1.36293e-09	5.76541e-08	up	E5491_RS12990	bile acid:sodium symporter family protein	GO:0016021;GO:0005342;GO:0015293;GO:0005887;GO:0006814	-	COG0385-Predicted Na+-dependent transporter[R]
E5491_RS13710	29.6	11.3	1.38927	1.86739e-06	4.92732e-05	up	E5491_RS13710	ABC transporter ATP-binding protein	GO:0031460;GO:0016020;GO:0016887;GO:0005524;GO:0015418	K05847-ko02010 ABC transporters	COG1125-ABC-type proline/glycine betaine transport systems, ATPase components[E]
E5491_RS06175	14.3733	2.70667	2.40881	2.73257e-05	0.000577961	up	E5491_RS06175	DUF3310 domain-containing protein	-	-	-
E5491_RS06170	4.16333	0.67	2.63551	4.96402e-05	0.000940118	up	E5491_RS06170	phage protein	-	-	-
E5491_RS00820	40.1667	16.8867	1.25011	0.00022462	0.0034012	up	argB	acetylglutamate kinase	GO:0005737;GO:0003991;GO:0006526;GO:0005524	K00930-ko01230 Biosynthesis of amino acids;ko00220 Arginine biosynthesis;ko01210 2-Oxocarboxylic acid metabolism	COG0548-Acetylglutamate kinase[E]
E5491_RS12605	3980.55	1792.47	1.15102	0.000231414	0.00346471	up	rplW	50S ribosomal protein L23	GO:0003735;GO:0019843;GO:0006412;GO:0005840;GO:0000166	K02892-ko03010 Ribosome	COG0089-Ribosomal protein L23[J]
E5491_RS14610	762.713	135.667	2.49107	1.25786e-17	1.15593e-15	up	betB	betaine-aldehyde dehydrogenase	GO:0046872;GO:0008802;GO:0004029;GO:0019285	K00130-ko00260 Glycine, serine and threonine metabolism	COG1012-NAD-dependent aldehyde dehydrogenases[C]
E5491_RS11110	5.39333	2.68	1.00894	0.00180781	0.01791	up	E5491_RS11110	phage tail family protein	-	-	-
E5491_RS05065	32.8633	14.6733	1.16328	0.000138982	0.00224476	up	E5491_RS05065	GNAT family N-acetyltransferase	GO:0016747;GO:0008080	-	COG2153-Predicted acyltransferase[R]
E5491_RS11515	3497.2	4.54333	9.58823	2.16007e-70	7.19574e-68	up	ilvD	dihydroxy-acid dehydratase	GO:0009097;GO:0051539;GO:0046872;GO:0004160;GO:0009099	K01687-ko00290 Valine, leucine and isoleucine biosynthesis;ko01230 Biosynthesis of amino acids;ko00770 Pantothenate and CoA biosynthesis;ko01210 2-Oxocarboxylic acid metabolism	COG0129-Dihydroxyacid dehydratase/phosphogluconate dehydratase[EG]
E5491_RS12285	217.907	57.91	1.91183	5.08389e-08	1.737e-06	up	E5491_RS12285	BCCT family transporter	GO:0031460;GO:0005215;GO:0015077;GO:0016021;GO:0005886	-	COG1292-Choline-glycine betaine transporter[M]
E5491_RS14265	41.8933	18.03	1.21632	2.11692e-06	5.37296e-05	up	clpL	ATP-dependent Clp protease ATP-binding subunit ClpL	GO:0005524	-	COG0542-ATPases with chaperone activity, ATP-binding subunit[O]
E5491_RS00655	6.34333	0.71	3.15935	1.13066e-08	4.18503e-07	up	capA	capsular polysaccharide type 5/8 biosynthesis protein CapA	GO:0016021;GO:0006859;GO:0005576;GO:0009405;GO:0005886;GO:0009103	-	COG3944-Capsular polysaccharide biosynthesis protein[M]
E5491_RS13730	61.6233	18.46	1.73907	2.30837e-09	9.6122e-08	up	E5491_RS13730	APC family permease	GO:0015297;GO:0015293;GO:0016021;GO:0015179;GO:0005887;GO:0015171	-	COG1113-Gamma-aminobutyrate permease and related permeases[E]
E5491_RS07210	5.55	1.97	1.49429	0.000467752	0.00626412	up	E5491_RS07210	phosphate ABC transporter ATP-binding protein	GO:0043190;GO:0015415;GO:0005315;GO:0005524	K02036-ko02010 ABC transporters	COG1117-ABC-type phosphate transport system, ATPase component[P]
E5491_RS01745	42.3867	9.25	2.19609	2.65997e-07	8.24281e-06	up	E5491_RS01745	aminotransferase class I/II-fold pyridoxal phosphate-dependent enzyme	GO:0005737;GO:0003824;GO:0016740;GO:0009086;GO:0030170	K01739-ko01230 Biosynthesis of amino acids;ko00450 Selenocompound metabolism;ko00920 Sulfur metabolism;ko00270 Cysteine and methionine metabolism	COG0626-Cystathionine beta-lyases/cystathionine gamma-synthases[E]
E5491_RS01740	33.9833	3.46333	3.29459	2.63006e-16	2.12397e-14	up	E5491_RS01740	PLP-dependent transferase	GO:0004121;GO:0005737;GO:0016829;GO:0009086;GO:0030170	K01760-ko01230 Biosynthesis of amino acids;ko00450 Selenocompound metabolism;ko00270 Cysteine and methionine metabolism	COG0626-Cystathionine beta-lyases/cystathionine gamma-synthases[E]
E5491_RS08700	45.1867	18.3433	1.30064	1.44711e-05	0.00032408	up	E5491_RS08700	acetyl-CoA carboxylase biotin carboxylase subunit	GO:0006633;GO:0003989;GO:0004075;GO:0046872;GO:0005524;GO:2001295	K01961-ko00620 Pyruvate metabolism;ko00253 Tetracycline biosynthesis;ko00640 Propanoate metabolism;ko01200 Carbon metabolism;ko00720 Carbon fixation pathways in prokaryotes;ko01212 Fatty acid metabolism;ko00061 Fatty acid biosynthesis	COG0439-Biotin carboxylase[I]
E5491_RS03300	48.8933	24.1967	1.01483	0.000905463	0.0103122	up	E5491_RS03300	Na+/H+ antiporter Mnh2 subunit G	GO:0016021;GO:0005451;GO:0005886	-	COG1320-Multisubunit Na+/H+ antiporter, MnhG subunit[P]
E5491_RS04245	38.4167	16.59	1.21142	4.23199e-05	0.000847989	up	E5491_RS04245	organic hydroperoxide resistance protein	GO:0006979	-	COG1764-Predicted redox protein, regulator of disulfide bond formation[O]
E5491_RS02895	194.743	82.73	1.23509	1.0907e-06	3.02784e-05	up	hchA	protein deglycase HchA	GO:0005737;GO:0016790;GO:0016829;GO:0016811;GO:0042026;GO:0030091	K05523-ko00620 Pyruvate metabolism	-
E5491_RS00835	35.7033	7.89667	2.17674	2.2419e-08	7.8614e-07	up	rocD	ornithine--oxo-acid transaminase	GO:0004587;GO:0005737;GO:0055129;GO:0030170;GO:0006525	K00819-ko00330 Arginine and proline metabolism	COG4992-Ornithine/acetylornithine aminotransferase[E]
E5491_RS05840	1069.8	474.057	1.17421	6.70741e-07	1.92207e-05	up	ileS	isoleucine--tRNA ligase	GO:0005737;GO:0004822;GO:0006428;GO:0008270;GO:0002161;GO:0005524	K01870-ko00970 Aminoacyl-tRNA biosynthesis	COG0060-Isoleucyl-tRNA synthetase[J]
E5491_RS00830	32.0767	6.02667	2.41209	1.44986e-08	5.22145e-07	up	E5491_RS00830	N-acetyl-gamma-glutamyl-phosphate reductase	GO:0003942;GO:0005737;GO:0006526;GO:0051287	K00145-ko01230 Biosynthesis of amino acids;ko00220 Arginine biosynthesis;ko01210 2-Oxocarboxylic acid metabolism	COG0002-Acetylglutamate semialdehyde dehydrogenase[E]
E5491_RS14605	1888.91	318.3	2.5691	3.3749e-14	2.04412e-12	up	betA	choline dehydrogenase	GO:0019285;GO:0008802;GO:0050660;GO:0008812	K00108-ko00260 Glycine, serine and threonine metabolism	COG2303-Choline dehydrogenase and related flavoproteins[E]
E5491_RS11245	11.23	3.34667	1.74656	1.22364e-05	0.000276356	up	E5491_RS11245	DnaD domain-containing protein	-	-	COG3935-Putative primosome component and related proteins[L]
E5491_RS06885	6.14	0.72	3.09217	4.37886e-10	1.8822e-08	up	E5491_RS06885	aspartate kinase	GO:0019877;GO:0009089;GO:0009088;GO:0016597;GO:0004072;GO:0005524	K00928-ko00260 Glycine, serine and threonine metabolism;ko00270 Cysteine and methionine metabolism;ko00300 Lysine biosynthesis;ko01230 Biosynthesis of amino acids;ko00261 Monobactam biosynthesis;ko01210 2-Oxocarboxylic acid metabolism	COG0527-Aspartokinases[E]
E5491_RS00665	29.2933	2.25333	3.70044	1.95516e-19	2.0842e-17	up	E5491_RS00665	type 8 capsular polysaccharide synthesis protein Cap8C	GO:0004725;GO:0030145;GO:0045227	-	COG4464-Capsular polysaccharide biosynthesis protein[GM]
E5491_RS00660	141.173	10.0033	3.81891	2.58774e-30	5.30486e-28	up	E5491_RS00660	type 8 capsular polysaccharide synthesis protein Cap8B	GO:0045226;GO:0045227;GO:0004715;GO:0005524	-	COG0489-ATPases involved in chromosome partitioning[D]
E5491_RS00825	66.18	17.4133	1.9262	6.53036e-07	1.89167e-05	up	argJ	bifunctional glutamate N-acetyltransferase/amino-acid acetyltransferase ArgJ	GO:0005737;GO:0004042;GO:0006526;GO:0004358	K00620-ko01230 Biosynthesis of amino acids;ko00220 Arginine biosynthesis;ko01210 2-Oxocarboxylic acid metabolism	COG1364-N-acetylglutamate synthase (N-acetylornithine aminotransferase)[E]
E5491_RS02310	33.41	7.07667	2.23914	4.23753e-11	2.05327e-09	up	gmpC	dipeptide ABC transporter glycylmethionine-binding lipoprotein	GO:0006865;GO:0009279	K02073-ko02010 ABC transporters	COG1464-ABC-type metal ion transport system, periplasmic component/surface antigen[P]
E5491_RS15085	6.73	2.31667	1.53856	0.000876363	0.0100236	up	E5491_RS15085	GNAT family N-acetyltransferase	GO:0006284;GO:0008080;GO:0003922;GO:0006541;GO:0008725;GO:0016462;GO:0006177;GO:0005524	-	-
E5491_RS04835	50.0267	19.1467	1.3856	4.68472e-06	0.000113498	up	E5491_RS04835	alanine:cation symporter family protein	GO:0015655;GO:0016021;GO:0005886	-	COG1115-Na+/alanine symporter[E]
E5491_RS11250	6.16	2.08333	1.56404	0.000840018	0.00973326	up	ssb	single-stranded DNA-binding protein	GO:0006260;GO:0003697	K03111-ko03030 DNA replication;ko03430 Mismatch repair;ko03440 Homologous recombination	COG0629-Single-stranded DNA-binding protein[L]
E5491_RS06890	26.97	3.17	3.0888	7.11442e-17	6.31998e-15	up	E5491_RS06890	homoserine dehydrogenase	GO:0050661;GO:0004412;GO:0009088;GO:0009097;GO:0009086;GO:0016597	K00003-ko00300 Lysine biosynthesis;ko00260 Glycine, serine and threonine metabolism;ko01230 Biosynthesis of amino acids;ko00270 Cysteine and methionine metabolism	COG0460-Homoserine dehydrogenase[E]
E5491_RS11255	26.4933	8.86667	1.57917	1.97171e-06	5.10156e-05	up	E5491_RS11255	MBL fold metallo-hydrolase	-	-	COG1235-Metal-dependent hydrolases of the beta-lactamase superfamily I[R]
E5491_RS06895	236.53	31.89	2.89085	2.45825e-25	4.36749e-23	up	E5491_RS06895	threonine synthase	GO:0005737;GO:0004795;GO:0009088;GO:0030170	K01733-ko00260 Glycine, serine and threonine metabolism;ko01230 Biosynthesis of amino acids;ko00750 Vitamin B6 metabolism	COG0498-Threonine synthase[E]
E5491_RS03785	72.3667	18.5467	1.96417	1.7883e-10	7.94305e-09	up	hisC	histidinol-phosphate transaminase	GO:0080130;GO:0000105;GO:0030170;GO:0004400	K00817-ko00340 Histidine metabolism;ko00400 Phenylalanine, tyrosine and tryptophan biosynthesis;ko01230 Biosynthesis of amino acids;ko00360 Phenylalanine metabolism;ko00350 Tyrosine metabolism;ko00401 Novobiocin biosynthesis;ko00960 Tropane, piperidine and pyridine alkaloid biosynthesis	COG0079-Histidinol-phosphate/aromatic aminotransferase and cobyric acid decarboxylase[E]
E5491_RS15095	30.0733	3.52	3.09484	1.50792e-16	1.25582e-14	up	E5491_RS15095	ABC transporter ATP-binding protein	GO:0016887;GO:0005524;GO:0005886	-	COG4172-ABC-type uncharacterized transport system, duplicated ATPase component[R]
E5491_RS00780	47.1867	23.59	1.0002	0.000407686	0.00565877	up	E5491_RS00780	ABC transporter permease	GO:0016021;GO:0006810;GO:0006790;GO:0005887;GO:0005886	-	COG0600-ABC-type nitrate/sulfonate/bicarbonate transport system, permease component[P]
E5491_RS11535	1531.77	0.753333	10.9896	4.73883e-102	6.31449e-99	up	E5491_RS11535	2-isopropylmalate synthase	GO:0009098;GO:0003852	K01649-ko00290 Valine, leucine and isoleucine biosynthesis;ko01230 Biosynthesis of amino acids;ko00620 Pyruvate metabolism;ko01210 2-Oxocarboxylic acid metabolism	COG0119-Isopropylmalate/homocitrate/citramalate synthases[E]
E5491_RS11530	1020.21	0.513333	10.9567	2.48924e-83	1.32676e-80	up	ilvC	ketol-acid reductoisomerase	GO:0009097;GO:0004455;GO:0016853;GO:0009099	K00053-ko00290 Valine, leucine and isoleucine biosynthesis;ko01230 Biosynthesis of amino acids;ko00770 Pantothenate and CoA biosynthesis;ko01210 2-Oxocarboxylic acid metabolism	COG0059-Ketol-acid reductoisomerase[EH]
E5491_RS00670	47.62	3.83333	3.6349	2.44138e-30	5.30486e-28	up	E5491_RS00670	type 8 capsular polysaccharide synthesis protein Cap8D	GO:0016021;GO:0045227;GO:0005886	-	COG1086-Predicted nucleoside-diphosphate sugar epimerases[MG]
E5491_RS00675	15.4667	2.01333	2.9415	1.88779e-12	1.04812e-10	up	E5491_RS00675	type 8 capsular polysaccharide synthesis protein Cap8E	GO:0016829;GO:0003978;GO:0009103	K15894-ko00520 Amino sugar and nucleotide sugar metabolism	COG1086-Predicted nucleoside-diphosphate sugar epimerases[MG]
E5491_RS06145	20.4333	10.18	1.00519	0.000339104	0.00483268	up	E5491_RS06145	ATP-binding protein	GO:0043565;GO:0006260;GO:0005524	-	COG1484-DNA replication protein[L]
E5491_RS06140	23.8967	8.62333	1.47049	5.52321e-07	1.63548e-05	up	E5491_RS06140	conserved phage C-terminal domain-containing protein	-	-	-
E5491_RS02305	62.1967	8.75	2.82948	6.7463e-15	4.73129e-13	up	E5491_RS02305	ABC transporter permease	GO:0048473;GO:0016021;GO:0006810;GO:0042626;GO:0005886	K02072-ko02010 ABC transporters	COG2011-ABC-type metal ion transport system, permease component[P]
E5491_RS02300	95.1833	18.3933	2.37153	1.82291e-11	8.99641e-10	up	E5491_RS02300	methionine ABC transporter ATP-binding protein	GO:0043190;GO:0015424;GO:0015821;GO:0005524	K02071-ko02010 ABC transporters	COG1135-ABC-type metal ion transport system, ATPase component[P]
E5491_RS13700	59.0767	24.6433	1.26139	3.39332e-07	1.02764e-05	up	E5491_RS13700	osmoprotectant ABC transporter substrate-binding protein	GO:0005215;GO:0005886	K05845-ko02010 ABC transporters	COG1732-Periplasmic glycine betaine/choline-binding (lipo)protein of an ABC-type transport system (osmoprotectant binding protein)[M]
E5491_RS12655	12.9267	2.36333	2.45146	0.000567481	0.00727085	up	E5491_RS12655	hypothetical protein	-	-	-
E5491_RS12090	26.7333	9.26667	1.52852	1.09717e-05	0.000252065	up	E5491_RS12090	PTS mannitol transporter subunit IICB	GO:0103111;GO:0016021;GO:0016301;GO:0022872;GO:0009401;GO:0005886	K02800-ko02060 Phosphotransferase system (PTS);ko00051 Fructose and mannose metabolism	COG2213-Phosphotransferase system, mannitol-specific IIBC component[G]
E5491_RS05145	17.91	5.03667	1.83022	2.29244e-08	7.93422e-07	up	purL	phosphoribosylformylglycinamidine synthase subunit PurL	GO:0005737;GO:0004642;GO:0000287;GO:0006189;GO:0005524	-	COG0046-Phosphoribosylformylglycinamidine (FGAM) synthase, synthetase domain[F]
E5491_RS05140	21.33	6.94667	1.61849	6.45604e-07	1.8907e-05	up	purQ	phosphoribosylformylglycinamidine synthase I	GO:0005737;GO:0004359;GO:0004642;GO:0006541;GO:0006189;GO:0005524	-	COG0047-Phosphoribosylformylglycinamidine (FGAM) synthase, glutamine amidotransferase domain[F]
E5491_RS03790	35.8567	14.4033	1.31584	8.6002e-05	0.00148828	up	E5491_RS03790	5'-3'-deoxyribonucleotidase	GO:0046872;GO:0008253;GO:0009264	-	COG4502-Uncharacterized protein conserved in bacteria[S]
E5491_RS12875	14.9433	4.10667	1.86346	0.00106041	0.011582	up	E5491_RS12875	hypothetical protein	-	-	-
E5491_RS06220	15.38	7.34667	1.06589	0.00264993	0.0240206	up	E5491_RS06220	hypothetical protein	GO:0016021	-	-
E5491_RS11525	241.49	0.0001	21.2035	3.53061e-14	2.09091e-12	up	E5491_RS11525	ACT domain-containing protein	GO:0005829;GO:0005948;GO:0008152;GO:0009099;GO:0009097;GO:0003984;GO:0016597	K01653-ko00660 C5-Branched dibasic acid metabolism;ko00770 Pantothenate and CoA biosynthesis;ko01230 Biosynthesis of amino acids;ko01210 2-Oxocarboxylic acid metabolism;ko00290 Valine, leucine and isoleucine biosynthesis;ko00650 Butanoate metabolism	COG0440-Acetolactate synthase, small (regulatory) subunit[E]
E5491_RS11520	2290.55	1.86333	10.2636	1.87593e-94	1.66645e-91	up	ilvB	biosynthetic-type acetolactate synthase large subunit	GO:0050660;GO:0000287;GO:0030976;GO:0009099;GO:0009097;GO:0003984	K01652-ko00660 C5-Branched dibasic acid metabolism;ko00770 Pantothenate and CoA biosynthesis;ko01230 Biosynthesis of amino acids;ko01210 2-Oxocarboxylic acid metabolism;ko00290 Valine, leucine and isoleucine biosynthesis;ko00650 Butanoate metabolism	COG0028-Thiamine pyrophosphate-requiring enzymes [acetolactate synthase, pyruvate dehydrogenase (cytochrome), glyoxylate carboligase, phosphonopyruvate decarboxylase][EH]
E5491_RS12275	233.253	108.29	1.107	0.00020869	0.00317805	up	E5491_RS12275	DUF2273 domain-containing protein	GO:0016021	-	COG5547-Small integral membrane protein[S]
E5491_RS00685	37.8267	5.65333	2.74223	2.56571e-14	1.64033e-12	up	wecB	type 8 capsular polysaccharide synthesis protein Cap8G	GO:0005737;GO:0008761	-	COG0381-UDP-N-acetylglucosamine 2-epimerase[M]
E5491_RS00680	29.9633	2.73333	3.45446	2.01467e-18	1.98855e-16	up	E5491_RS00680	type 8 capsular polysaccharide synthesis protein Cap8F	GO:0009243;GO:0003824;GO:0050662;GO:0016491	-	COG0451-Nucleoside-diphosphate-sugar epimerases[MG]
E5491_RS15080	13.2433	5.58667	1.24521	4.96166e-05	0.000940118	up	E5491_RS15080	polysaccharide deacetylase family protein	GO:0016810;GO:0005975	-	-
E5491_RS02685	4887.14	1769.3	1.46581	0.000391221	0.00545866	up	E5491_RS02685	tRNA-Ile	-	-	-
E5491_RS09310	16.98	5.92	1.52017	1.15054e-06	3.12876e-05	up	E5491_RS09310	HAD family hydrolase	-	-	COG0637-Predicted phosphatase/phosphohexomutase[R]
E5491_RS13025	223.413	73.3167	1.6075	9.45951e-09	3.60137e-07	up	E5491_RS13025	SDR family oxidoreductase	GO:0016491	-	COG1028-Dehydrogenases with different specificities (related to short-chain alcohol dehydrogenases)[IQR]
E5491_RS05150	35.8167	15.81	1.17979	7.75388e-06	0.000184501	up	E5491_RS05150	amidophosphoribosyltransferase	GO:0004044;GO:0000287;GO:0006541;GO:0009113;GO:0006189;GO:0009116	K00764-ko00230 Purine metabolism;ko00250 Alanine, aspartate and glutamate metabolism	COG0034-Glutamine phosphoribosylpyrophosphate amidotransferase[F]
E5491_RS09950	24.7067	10.0633	1.29579	0.000195588	0.00303048	up	E5491_RS09950	hypothetical protein	-	-	-
E5491_RS13845	125.27	15.41	3.0231	3.7532e-15	2.70332e-13	up	E5491_RS13845	AbgT family transporter	GO:0016021;GO:0015814;GO:0015291;GO:0015558;GO:0005886	-	COG2978-Putative p-aminobenzoyl-glutamate transporter[H]
E5491_RS15075	6.58	0.843333	2.96391	3.94413e-09	1.56882e-07	up	E5491_RS15075	ATP phosphoribosyltransferase regulatory subunit	GO:0005737;GO:0000105	-	-
E5491_RS06230	31.4	8.14333	1.94707	2.91612e-07	8.9327e-06	up	E5491_RS06230	RinA family phage transcriptional activator	GO:0006355;GO:0006351;GO:0003677	-	-
E5491_RS02430	89.02	33.88	1.3937	0.000359237	0.00503877	up	rrf	5S ribosomal RNA	-	-	-
E5491_RS00695	6.18667	1.32667	2.22136	2.10765e-06	5.37296e-05	up	E5491_RS00695	glycosyltransferase	-	-	-
E5491_RS00690	19.02	3.11333	2.61099	1.26949e-11	6.50615e-10	up	E5491_RS00690	O-acetyltransferase	GO:0016746;GO:0008811;GO:0046677	-	COG0110-Acetyltransferase (isoleucine patch superfamily)[R]
E5491_RS07150	83.5833	190.42	-1.1879	0.006882	0.0477618	down	femB	glycine glycyltransferase FemB	GO:0005737;GO:0071555;GO:0008360;GO:0016755;GO:0009252	K11695-ko00550 Peptidoglycan biosynthesis	COG2348-Uncharacterized protein involved in methicillin resistance[V]
E5491_RS07510	81.4867	274.067	-1.74989	0.00102296	0.0113591	down	E5491_RS07510	DUF4889 domain-containing protein	GO:0016021	-	-
E5491_RS04185	48.3433	165.633	-1.7766	6.04274e-05	0.00111061	down	E5491_RS04185	thermonuclease family protein	GO:0004519;GO:0005576;GO:0003676;GO:0046872	-	COG1525-Micrococcal nuclease (thermonuclease) homologs[L]
E5491_RS11985	39.2633	131.923	-1.74845	8.95213e-05	0.00152657	down	E5491_RS11985	membrane protein	GO:0016021	-	COG4270-Predicted membrane protein[S]
E5491_RS05535	26.7667	59.38	-1.14954	0.00640034	0.045729	down	E5491_RS05535	ribonuclease HIII	GO:0005737;GO:0006401;GO:0000287;GO:0003723;GO:0004523	K03471-ko03030 DNA replication	COG1039-Ribonuclease HIII[L]
E5491_RS11425	67.5767	280.84	-2.05515	1.33699e-06	3.59906e-05	down	E5491_RS11425	sensor histidine kinase	-	K07706-ko02024 Quorum sensing;ko02020 Two-component system	COG2972-Predicted signal transduction protein with a C-terminal ATPase domain[T]
E5491_RS13310	5.11	12.95	-1.34156	0.00431723	0.0345018	down	rsp	AraC family transcriptional regulator Rsp	GO:0003700;GO:0043565;GO:0005975;GO:0006351	-	COG2207-AraC-type DNA-binding domain-containing proteins[K]
E5491_RS00210	130.153	305.5	-1.23096	0.0051017	0.0384069	down	E5491_RS00210	beta-lactam sensor/signal transducer MecR1	GO:0016021;GO:0008658;GO:0046677	K02547-ko01501 beta-Lactam resistance	COG4219-Antirepressor regulating drug resistance, predicted signal transduction N-terminal membrane component[KT]
E5491_RS02905	158.863	450.843	-1.50484	0.000303816	0.00440038	down	E5491_RS02905	NAD-dependent epimerase/dehydratase family protein	GO:0003824;GO:0008743;GO:0050662	-	COG0451-Nucleoside-diphosphate-sugar epimerases[MG]
E5491_RS08535	64.4767	158.767	-1.30006	0.00135249	0.0141905	down	E5491_RS08535	hypothetical protein	GO:0016021;GO:0005886	-	COG1030-Membrane-bound serine protease (ClpP class)[O]
E5491_RS03185	12.9067	38.0133	-1.55839	0.00239271	0.022218	down	adhP	alcohol dehydrogenase AdhP	GO:0008270;GO:0004022	K13953-ko00626 Naphthalene degradation;ko00071 Fatty acid degradation;ko00982 Drug metabolism - cytochrome P450;ko00980 Metabolism of xenobiotics by cytochrome P450;ko00010 Glycolysis / Gluconeogenesis;ko00830 Retinol metabolism;ko00625 Chloroalkane and chloroalkene degradation;ko01220 Degradation of aromatic compounds;ko00350 Tyrosine metabolism	COG1064-Zn-dependent alcohol dehydrogenases[R]
E5491_RS10970	9.87	31.8933	-1.69213	0.00221537	0.0210106	down	pmtC	phenol-soluble modulin export ABC transporter ATP-binding protein PmtC	GO:0006810;GO:0016887;GO:0005524	-	COG1131-ABC-type multidrug transport system, ATPase component[V]
E5491_RS07530	66.0833	188.987	-1.51593	0.000536205	0.00701714	down	E5491_RS07530	DUF1273 domain-containing protein	-	-	COG4474-Uncharacterized protein conserved in bacteria[S]
E5491_RS02760	51.9267	127.213	-1.2927	0.0010294	0.0113832	down	E5491_RS02760	PIN/TRAM domain-containing protein	GO:0004518;GO:0016021;GO:0046872	-	COG4956-Integral membrane protein (PIN domain superfamily)[R]
E5491_RS13300	27.1267	74.07	-1.44918	0.000515293	0.00683211	down	E5491_RS13300	PTS sucrose transporter subunit IIBC	GO:0009401;GO:0016021;GO:0016301;GO:0008982;GO:0005886	K02810-ko00500 Starch and sucrose metabolism;ko02060 Phosphotransferase system (PTS)	COG1263-Phosphotransferase system IIC components, glucose/maltose/N-acetylglucosamine-specific[G]
E5491_RS15220	122.16	293.383	-1.26401	0.00203272	0.0195567	down	rsmG	16S rRNA (guanine(527)-N(7))-methyltransferase RsmG	GO:0005737;GO:0070043	-	COG0357-Predicted S-adenosylmethionine-dependent methyltransferase involved in bacterial cell division[M]
E5491_RS14315	71.6067	162.973	-1.18647	0.00516996	0.0388111	down	E5491_RS14315	copper-translocating P-type ATPase	GO:0016021;GO:0005886;GO:0019829;GO:0006825;GO:0005507;GO:0005524	K17686-ko04016 MAPK signaling pathway - plant;ko01524 Platinum drug resistance	COG2217-Cation transport ATPase[P]
E5491_RS05610	13.9733	239.233	-4.09767	1.55594e-13	9.0143e-12	down	ecb	complement convertase inhibitor Ecb	GO:0005615	-	-
E5491_RS10760	18.94	66.6267	-1.81466	0.000640424	0.00805061	down	E5491_RS10760	3'-5' exonuclease	GO:0005737;GO:0008408;GO:0003887;GO:0006261;GO:0003676;GO:0003677	K02342-ko00230 Purine metabolism;ko03030 DNA replication;ko00240 Pyrimidine metabolism;ko03430 Mismatch repair;ko03440 Homologous recombination	COG0847-DNA polymerase III, epsilon subunit and related 3'-5' exonucleases[L]
E5491_RS10565	80.3867	212.09	-1.39965	0.00129044	0.0135929	down	perR	peroxide-responsive transcriptional repressor PerR	GO:0003700;GO:0005737;GO:0046872;GO:0006351;GO:0003677	-	COG0735-Fe2+/Zn2+ uptake regulation proteins[P]
E5491_RS11415	28.4233	86.2067	-1.60072	0.000200761	0.00309264	down	E5491_RS11415	accessory gene regulator ArgB-like protein	GO:0009372;GO:0008233;GO:0009405;GO:0016021;GO:0005886	K07813-ko02024 Quorum sensing;ko02020 Two-component system	COG4512-Membrane protein putatively involved in post-translational modification of the autoinducing quorum-sensing peptide[OTK]
E5491_RS10945	19.7733	50.12	-1.34183	0.00192902	0.0187622	down	E5491_RS10945	DUF4097 family beta strand repeat protein	GO:0016021	-	-
E5491_RS13190	21.8833	58.94	-1.42941	0.00151507	0.0155894	down	E5491_RS13190	MarR family transcriptional regulator	GO:0003700;GO:0006351;GO:0003677	-	-
E5491_RS14815	84.6	207.923	-1.29732	0.00323931	0.028491	down	E5491_RS14815	amidase domain-containing protein	GO:0005576;GO:0004040	-	COG1705-Muramidase (flagellum-specific)[NU]
E5491_RS02150	13.2367	117.17	-3.14599	1.73014e-11	8.69966e-10	down	E5491_RS02150	FKLRK protein	-	-	-
E5491_RS08855	51.2733	119.58	-1.2217	0.00220273	0.0209653	down	recJ	single-stranded-DNA-specific exonuclease RecJ	GO:0006310;GO:0006281;GO:0008409;GO:0003676;GO:0003677	K07462-ko03410 Base excision repair;ko03430 Mismatch repair;ko03440 Homologous recombination	COG0608-Single-stranded DNA-specific exonuclease[L]
E5491_RS08910	1976.84	4433.35	-1.1652	0.00501352	0.0380656	down	rplU	50S ribosomal protein L21	GO:0003735;GO:0019843;GO:0005840;GO:0006412	K02888-ko03010 Ribosome	COG0261-Ribosomal protein L21[J]
E5491_RS11360	1.83333	8.64	-2.23656	5.7431e-05	0.00107784	down	lukH	bi-component leukocidin LukGH subunit H	GO:0051715;GO:0005576;GO:0009405	K11038-ko05150 Staphylococcus aureus infection	-
E5491_RS06875	3.13667	10.3067	-1.71627	0.00458726	0.035956	down	E5491_RS06875	hypothetical protein	-	-	-
E5491_RS14095	8.75667	29.3633	-1.74556	1.03762e-05	0.000242565	down	E5491_RS14095	fructose-1,6-bisphosphatase	GO:0042132;GO:0006094	K04041-ko00710 Carbon fixation in photosynthetic organisms;ko00010 Glycolysis / Gluconeogenesis;ko00030 Pentose phosphate pathway;ko01200 Carbon metabolism;ko00680 Methane metabolism;ko00051 Fructose and mannose metabolism	COG3855-Uncharacterized protein conserved in bacteria[G]
E5491_RS08420	30.74	94.87	-1.62583	0.00293416	0.0263284	down	rpmG	50S ribosomal protein L33	GO:0003735;GO:0005840;GO:0006412	K02913-ko03010 Ribosome	COG0267-Ribosomal protein L33[J]
E5491_RS12220	20.19	55.6633	-1.46309	0.00325105	0.0285002	down	E5491_RS12220	hypothetical protein	-	-	-
E5491_RS12950	9.06	28.73	-1.66498	0.000422544	0.0057453	down	sdpB	CPBP family intramembrane metalloprotease SdpB	GO:0008233;GO:0016021	-	-
E5491_RS03760	199.827	486.39	-1.28336	0.00330781	0.0287018	down	ltaS	polyglycerol-phosphate lipoteichoic acid synthase LtaS	GO:0008152;GO:0016021;GO:0071555;GO:0016740;GO:0005576;GO:0070395;GO:0008484;GO:0005886;GO:0046872	K19005-ko00561 Glycerolipid metabolism	COG1368-Phosphoglycerol transferase and related proteins, alkaline phosphatase superfamily[M]
E5491_RS02365	35.3267	95.1167	-1.42894	0.000537147	0.00701714	down	treP	PTS system trehalose-specific EIIBC component	GO:0015574;GO:0008982;GO:0043610;GO:0015771;GO:0016021;GO:0016301;GO:0009401;GO:0090589;GO:0005886	K02819-ko00500 Starch and sucrose metabolism;ko02060 Phosphotransferase system (PTS)	COG1263-Phosphotransferase system IIC components, glucose/maltose/N-acetylglucosamine-specific[G]
E5491_RS13235	47.1567	169.44	-1.84524	0.000816759	0.00970965	down	E5491_RS13235	L-lactate permease	GO:0015129;GO:0005887	-	COG1620-L-lactate permease[C]
E5491_RS10795	388.823	818.427	-1.07374	0.00718678	0.0489831	down	gatA	Asp-tRNA(Asn)/Glu-tRNA(Gln) amidotransferase subunit GatA	GO:0016740;GO:0050567;GO:0006412;GO:0005524	K02433-ko00970 Aminoacyl-tRNA biosynthesis	COG0154-Asp-tRNAAsn/Glu-tRNAGln amidotransferase A subunit and related amidases[J]
E5491_RS02145	8.55333	99.0433	-3.5335	3.75044e-16	2.93968e-14	down	E5491_RS02145	superantigen-like protein SSL11	GO:0005576;GO:0009405	-	-
E5491_RS04665	0.09	1.20333	-3.74097	0.0072744	0.0491914	down	E5491_RS04665	membrane protein	GO:0016021	-	-
E5491_RS01040	13.4267	47.26	-1.81552	0.00181601	0.0179247	down	pflB	formate C-acetyltransferase	GO:0005737;GO:0006006;GO:0005975;GO:0008861	K00656-ko00650 Butanoate metabolism;ko00620 Pyruvate metabolism;ko00640 Propanoate metabolism	COG1882-Pyruvate-formate lyase[C]
E5491_RS12130	4.43	12.5367	-1.50078	0.0037113	0.0312007	down	rocF	arginase	GO:0000050;GO:0046872;GO:0006525;GO:0004053	K01476-ko05146 Amoebiasis;ko01230 Biosynthesis of amino acids;ko00330 Arginine and proline metabolism;ko00220 Arginine biosynthesis	COG0010-Arginase/agmatinase/formimionoglutamate hydrolase, arginase family[E]
E5491_RS05630	4.69	26.2533	-2.48484	0.000108494	0.0018071	down	efb	complement convertase inhibitor Efb	GO:0005615	K14200-ko05150 Staphylococcus aureus infection	-
E5491_RS05635	3.65333	24.7667	-2.76111	0.000172061	0.00271327	down	scb	complement inhibitor SCIN-B	GO:0005576;GO:0009405	K14199-ko05150 Staphylococcus aureus infection	-
E5491_RS11040	0.536667	12.2867	-4.51692	1.22393e-07	3.97778e-06	down	E5491_RS11040	chemotaxis-inhibiting protein CHIPS	GO:0005576;GO:0009405	K14202-ko05150 Staphylococcus aureus infection	-
E5491_RS12960	27.39	92.0867	-1.74934	0.000321942	0.00461277	down	E5491_RS12960	MurR/RpiR family transcriptional regulator	GO:0003700;GO:0030246;GO:0005975;GO:0006351;GO:0003677	-	COG1737-Transcriptional regulators[K]
E5491_RS11430	299.72	986.147	-1.71819	4.4779e-05	0.000871066	down	E5491_RS11430	response regulator transcription factor	GO:0005737;GO:0000160;GO:0005622;GO:0006355;GO:0006351;GO:0003677	K07707-ko02024 Quorum sensing;ko02020 Two-component system	COG3279-Response regulator of the LytR/AlgR family[KT]
E5491_RS08400	106.183	240.927	-1.18204	0.00460363	0.0359785	down	E5491_RS08400	ROK family glucokinase	GO:0005737;GO:0004340;GO:0005524;GO:0006096	K00845-ko00500 Starch and sucrose metabolism;ko00520 Amino sugar and nucleotide sugar metabolism;ko00010 Glycolysis / Gluconeogenesis;ko01200 Carbon metabolism;ko00052 Galactose metabolism;ko00521 Streptomycin biosynthesis;ko00524 Neomycin, kanamycin and gentamicin biosynthesis	COG1940-Transcriptional regulator/sugar kinase[KG]
E5491_RS05625	0.843333	5.83333	-2.79015	0.000954774	0.0107817	down	E5491_RS05625	hypothetical protein	GO:0016021	-	-
E5491_RS01890	5.12333	23.46	-2.19505	0.000176058	0.00275996	down	E5491_RS01890	hypothetical protein	-	-	-
E5491_RS01895	26.0633	89.3033	-1.77669	0.000621916	0.00789241	down	E5491_RS01895	hypothetical protein	-	-	-
E5491_RS03700	80.7567	346.14	-2.0997	1.09167e-08	4.09759e-07	down	E5491_RS03700	DoxX family protein	GO:0016021	K16937-ko00920 Sulfur metabolism	-
E5491_RS03705	19.1367	72	-1.91166	0.000823474	0.00970965	down	E5491_RS03705	DM13 domain-containing protein	-	-	-
E5491_RS07490	0.843333	4.44	-2.39638	0.000633527	0.00800166	down	ald	alanine dehydrogenase	GO:0000286;GO:0042853	K00259-ko00250 Alanine, aspartate and glutamate metabolism;ko00430 Taurine and hypotaurine metabolism	COG0686-Alanine dehydrogenase[E]
E5491_RS00145	5.12667	14.15	-1.46471	0.00176311	0.0175324	down	E5491_RS00145	DUF3578 domain-containing protein	-	-	-
E5491_RS00575	94.3267	212.92	-1.17457	0.00628487	0.0451841	down	sasD	cell-wall-anchored protein SasD	GO:0005618;GO:0016021;GO:0005576	-	-
E5491_RS03710	27.6533	74.9333	-1.43815	0.00480492	0.0371162	down	E5491_RS03710	hypothetical protein	GO:0016021	-	-
E5491_RS01710	44.6933	111.113	-1.3139	0.00232836	0.021926	down	E5491_RS01710	ABC-2 transporter permease	GO:0016021	-	-
E5491_RS12000	47.3533	123.923	-1.38791	0.00072027	0.00876492	down	deoC	deoxyribose-phosphate aldolase	GO:0005737;GO:0004139;GO:0016052;GO:0009264;GO:0046386	K01619-ko00030 Pentose phosphate pathway	COG0274-Deoxyribose-phosphate aldolase[F]
E5491_RS09115	4.37	14.0533	-1.68521	0.000138324	0.00224476	down	E5491_RS09115	hypothetical protein	GO:0016021	-	-
E5491_RS14160	280.263	658.993	-1.23348	0.00391199	0.0321773	down	E5491_RS14160	N-acetyltransferase	GO:0031248;GO:0016747;GO:0006474;GO:0004596;GO:0008080	-	COG1247-Sortase and related acyltransferases[M]
E5491_RS13760	28.6567	85.07	-1.56978	0.00173943	0.0173617	down	E5491_RS13760	Txe/YoeB family addiction module toxin	GO:0004519;GO:0006401	-	COG4115-Uncharacterized protein conserved in bacteria[S]
E5491_RS05080	3.57667	13.7333	-1.94099	3.92401e-05	0.000796018	down	fmtA	teichoic acid D-Ala esterase FmtA	GO:0071555;GO:0046677;GO:0005886	-	COG1680-Beta-lactamase class C and other penicillin binding proteins[V]
E5491_RS13240	33.71	74	-1.13435	0.00550836	0.0408908	down	E5491_RS13240	CDP-glycerol glycerophosphotransferase family protein	GO:0016020;GO:0019350;GO:0071555;GO:0047355;GO:0016757;GO:0005886	-	COG1887-Putative glycosyl/glycerophosphate transferases involved in teichoic acid biosynthesis TagF/TagB/EpsJ/RodC[M]
E5491_RS03920	11.8333	39.97	-1.75606	2.99827e-05	0.000628428	down	E5491_RS03920	GGDEF domain-containing protein	GO:0000155;GO:0016021;GO:0005886;GO:0071555;GO:0005622	-	COG3706-Response regulator containing a CheY-like receiver domain and a GGDEF domain[T]
E5491_RS08590	106.557	304.8	-1.51624	0.00380346	0.0316757	down	E5491_RS08590	30S ribosomal protein S20	GO:0003735;GO:0019843;GO:0005840;GO:0006412	K02968-ko03010 Ribosome	COG0268-Ribosomal protein S20[J]
E5491_RS11420	411.52	1028.81	-1.32194	0.00197158	0.0190371	down	E5491_RS11420	cyclic lactone autoinducer peptide	-	K07800-ko02024 Quorum sensing;ko02020 Two-component system	-
E5491_RS03720	30.0533	98.6267	-1.71445	0.00406638	0.0330393	down	queD	6-carboxytetrahydropterin synthase QueD	GO:0008616;GO:0016829;GO:0046872;GO:0003874	K01737-ko00790 Folate biosynthesis	COG0720-6-pyruvoyl-tetrahydropterin synthase[H]
E5491_RS10950	13.71	36.2633	-1.40328	0.00172698	0.0173023	down	E5491_RS10950	DUF1700 domain-containing protein	GO:0016021	-	COG4709-Predicted membrane protein[S]
E5491_RS10845	8.92	23.2633	-1.38294	0.00365721	0.0310397	down	scpA	cysteine protease staphopain A	GO:0005576;GO:0009405;GO:0008234	-	-
E5491_RS05865	235.883	554.867	-1.23407	0.00263416	0.0239592	down	E5491_RS05865	RluA family pseudouridine synthase	GO:0005829;GO:0009982;GO:0003723;GO:0000455;GO:0001522;GO:0016829	-	COG0564-Pseudouridylate synthases, 23S RNA-specific[J]
E5491_RS11710	59.0033	283.237	-2.26314	0.000137381	0.00224476	down	E5491_RS11710	hypothetical protein	-	-	-
E5491_RS13520	68.93	564.353	-3.03339	1.44567e-10	6.53001e-09	down	sbi	immunoglobulin-binding protein Sbi	GO:0005576;GO:0009405	K14197-ko05150 Staphylococcus aureus infection	-
E5491_RS11495	34.42	132.373	-1.94329	0.000131859	0.00218263	down	rimI	ribosomal protein S18-alanine N-acetyltransferase	GO:0005737;GO:0031248;GO:0008080;GO:0008999;GO:0006474;GO:0004596	-	COG0456-Acetyltransferases[R]
E5491_RS10290	13.6433	37.31	-1.45137	0.0068745	0.0477618	down	E5491_RS10290	HIT family protein	GO:0003824	-	COG0537-Diadenosine tetraphosphate (Ap4A) hydrolase and other HIT family hydrolases[FGR]
E5491_RS09355	66.86	147.323	-1.13977	0.00499819	0.0380577	down	E5491_RS09355	formate--tetrahydrofolate ligase	GO:0004329;GO:0009396;GO:0035999;GO:0005524	K01938-ko00720 Carbon fixation pathways in prokaryotes;ko01200 Carbon metabolism;ko00670 One carbon pool by folate	COG2759-Formyltetrahydrofolate synthetase[F]
E5491_RS09050	2730.75	6161.98	-1.1741	0.00478898	0.0371007	down	rplT	50S ribosomal protein L20	GO:0003735;GO:0019843;GO:0006412;GO:0005840;GO:0000027	K02887-ko03010 Ribosome	COG0292-Ribosomal protein L20[J]
E5491_RS05665	28.0567	151.063	-2.42874	4.52674e-11	2.15424e-09	down	hyl	alpha-hemolysin	GO:0051715;GO:0005576;GO:0009405;GO:0044179	-	-
E5491_RS07035	38.7833	90.5333	-1.22301	0.00722369	0.048985	down	plsY	glycerol-3-phosphate 1-O-acyltransferase PlsY	GO:0016021;GO:0008654;GO:0043772;GO:0005886	K08591-ko00561 Glycerolipid metabolism;ko00564 Glycerophospholipid metabolism	COG0344-Predicted membrane protein[S]
E5491_RS02500	203.103	520.66	-1.35813	0.00693164	0.0478828	down	E5491_RS02500	Veg family protein	GO:0005737;GO:0030435	-	COG4466-Uncharacterized protein conserved in bacteria[S]
E5491_RS03695	45.9	199.837	-2.12226	4.4774e-05	0.000871066	down	E5491_RS03695	response regulator transcription factor	GO:0005737;GO:0000160;GO:0005622;GO:0006355;GO:0009405;GO:0006351;GO:0003677	K10682-ko02020 Two-component system	COG0745-Response regulators consisting of a CheY-like receiver domain and a winged-helix DNA-binding domain[TK]
E5491_RS03690	34.2967	118.85	-1.793	4.41481e-05	0.000871066	down	saeS	two-component system sensor histidine kinase SaeS	GO:0000155;GO:0016021;GO:0005622;GO:0009405;GO:0005886;GO:0005524	K10681-ko02020 Two-component system	COG5002-Signal transduction histidine kinase[T]
E5491_RS12125	105.247	255.19	-1.2778	0.00495081	0.0378049	down	E5491_RS12125	TIGR00159 family protein	GO:0016779;GO:0016021;GO:0005887;GO:0005524;GO:0004016	-	COG1624-Uncharacterized conserved protein[S]
E5491_RS06570	52.61	127.347	-1.27535	0.00307833	0.0275294	down	rbfA	30S ribosome-binding factor RbfA	GO:0005737;GO:0006364	-	COG0858-Ribosome-binding factor A[J]
E5491_RS04485	35.54	78.4	-1.14141	0.0066091	0.0465841	down	E5491_RS04485	M17 family metallopeptidase	GO:0005737;GO:0004177;GO:0008235;GO:0030145	K01255-ko00480 Glutathione metabolism	COG0260-Leucyl aminopeptidase[E]
E5491_RS06405	454.81	1105.66	-1.28158	0.00370776	0.0312007	down	trmD	tRNA (guanosine(37)-N1)-methyltransferase TrmD	GO:0005737;GO:0052906	-	COG0336-tRNA-(guanine-N1)-methyltransferase[J]
E5491_RS14085	127.757	297.197	-1.21802	0.00402779	0.0328259	down	E5491_RS14085	ATP-binding cassette domain-containing protein	GO:0006810;GO:0016887;GO:0005524	-	COG1131-ABC-type multidrug transport system, ATPase component[V]
E5491_RS05545	5.44333	16.2333	-1.5764	0.00508079	0.0383578	down	E5491_RS05545	CvpA family protein	GO:0009403;GO:0016021;GO:0005886	-	COG1286-Uncharacterized membrane protein, required for colicin V production[R]
E5491_RS03315	199.29	437.09	-1.13306	0.00651644	0.046187	down	E5491_RS03315	metal ABC transporter permease	GO:0006811;GO:0042626;GO:0016021;GO:0005524;GO:0005886	K19976-ko02010 ABC transporters	COG1108-ABC-type Mn2+/Zn2+ transport systems, permease components[P]
E5491_RS03310	512.333	1756.61	-1.77764	0.000142093	0.0022812	down	E5491_RS03310	metal ABC transporter substrate-binding protein	GO:0007155;GO:0046872;GO:0030001;GO:0005886	K19975-ko02010 ABC transporters	COG0803-ABC-type metal ion transport system, periplasmic component/surface adhesin[P]
E5491_RS09025	444.053	1047.66	-1.23837	0.00654291	0.0462516	down	E5491_RS09025	trigger factor	GO:0005737;GO:0006457;GO:0051301;GO:0003755;GO:0015031;GO:0007049	-	COG0544-FKBP-type peptidyl-prolyl cis-trans isomerase (trigger factor)[O]
E5491_RS11035	15.22	65.4133	-2.10362	0.000135905	0.00223572	down	scn	complement inhibitor SCIN-A	GO:0005576;GO:0009405	K14199-ko05150 Staphylococcus aureus infection	-
E5491_RS03320	268.063	709.457	-1.40414	0.000813295	0.00970965	down	E5491_RS03320	metal ABC transporter ATP-binding protein	GO:0006810;GO:0016887;GO:0005524;GO:0005886	K19973-ko02010 ABC transporters	COG1121-ABC-type Mn/Zn transport systems, ATPase component[P]
E5491_RS07775	4.6	20.3467	-2.14509	0.000409986	0.00566121	down	E5491_RS07775	hypothetical protein	GO:0016021	-	-
E5491_RS07575	330.53	744.637	-1.17176	0.00571823	0.0423308	down	asnS	asparagine--tRNA ligase	GO:0005737;GO:0006421;GO:0005524;GO:0003676;GO:0004816	K01893-ko00970 Aminoacyl-tRNA biosynthesis	COG0017-Aspartyl/asparaginyl-tRNA synthetases[J]
E5491_RS13505	16.53	52.21	-1.65924	0.00120716	0.0129596	down	E5491_RS13505	2,3-diphosphoglycerate-dependent phosphoglycerate mutase	GO:0046538;GO:0006096;GO:0006094	K01834-ko00260 Glycine, serine and threonine metabolism;ko04922 Glucagon signaling pathway;ko00010 Glycolysis / Gluconeogenesis;ko01230 Biosynthesis of amino acids;ko05230 Central carbon metabolism in cancer;ko01200 Carbon metabolism;ko00680 Methane metabolism	COG0588-Phosphoglycerate mutase 1[G]
E5491_RS05950	20.5633	92.9067	-2.17571	4.44252e-05	0.000871066	down	E5491_RS05950	TM2 domain-containing protein	GO:0016021;GO:0005886	-	COG2314-Predicted membrane protein[S]
E5491_RS04970	92.7233	228.517	-1.3013	0.00629016	0.0451841	down	E5491_RS04970	DoxX family protein	GO:0019439;GO:0016021;GO:0016491;GO:0009636;GO:0005886	-	-
E5491_RS01060	9.53	32.16	-1.75472	0.00449832	0.0354675	down	coa	staphylocoagulase	GO:0016504	-	-
E5491_RS01800	4.69667	15.44	-1.71696	0.0032886	0.0287018	down	E5491_RS01800	Abi family protein	-	-	-
E5491_RS10650	76.2667	316.83	-2.05458	0.00101006	0.0113101	down	E5491_RS10650	hypothetical protein	-	-	-
E5491_RS14045	20.97	51.6367	-1.30007	0.00346464	0.0295938	down	E5491_RS14045	GTP pyrophosphokinase family protein	GO:0015969;GO:0008728;GO:0016301;GO:0008893;GO:0015970;GO:0042594;GO:0005524;GO:0005525	K07816-ko00230 Purine metabolism	COG2357-Uncharacterized protein conserved in bacteria[S]
E5491_RS05765	914.203	2222.98	-1.28191	0.0041218	0.0332866	down	mraZ	division/cell wall cluster transcriptional repressor MraZ	GO:0005737;GO:0003700;GO:0006351;GO:0003677;GO:0009295;GO:0051301	-	COG2001-Uncharacterized protein conserved in bacteria[S]
E5491_RS10830	29.3367	73.6667	-1.32831	0.00620634	0.0449454	down	E5491_RS10830	hypothetical protein	GO:0003700;GO:0043565;GO:0005622	-	COG4496-Uncharacterized protein conserved in bacteria[S]
E5491_RS00865	8.94	24.3767	-1.44715	0.00210454	0.0201749	down	E5491_RS00865	DUF871 domain-containing protein	GO:0003824	-	COG3589-Uncharacterized conserved protein[S]
E5491_RS09120	12.6533	33.2433	-1.39355	0.00254294	0.0232086	down	E5491_RS09120	HAMP domain-containing sensor histidine kinase	GO:0000155;GO:0016021;GO:0006817;GO:0005622;GO:0006355;GO:0005886;GO:0005524	K07636-ko02020 Two-component system	COG5002-Signal transduction histidine kinase[T]
E5491_RS04960	44.3667	111.277	-1.3266	0.00158996	0.0160502	down	E5491_RS04960	hypothetical protein	GO:0016021	-	-
E5491_RS06940	42.14	104.957	-1.31653	0.00342441	0.0294389	down	guaC	GMP reductase	GO:0003920;GO:0006163;GO:1902560	K00364-ko00230 Purine metabolism	-
E5491_RS01015	12.29	85.5433	-2.79917	2.99687e-09	1.2101e-07	down	E5491_RS01015	isoprenylcysteine carboxyl methyltransferase family protein	GO:0016021;GO:0004671;GO:0005886	-	COG1755-Uncharacterized protein conserved in bacteria[S]
E5491_RS14215	45.6	101.327	-1.15191	0.00714288	0.0489351	down	E5491_RS14215	PTS transporter subunit EIIC	GO:0005355;GO:0103111;GO:0008982;GO:0016021;GO:0016301;GO:0009401;GO:0005886	K20118-ko00520 Amino sugar and nucleotide sugar metabolism;ko00010 Glycolysis / Gluconeogenesis;ko02060 Phosphotransferase system (PTS)	COG1263-Phosphotransferase system IIC components, glucose/maltose/N-acetylglucosamine-specific[G]
E5491_RS07145	58.7967	147.39	-1.32583	0.00314214	0.0278199	down	femA	glycine glycyltransferase FemA	GO:0005737;GO:0000166;GO:0071555;GO:0008360;GO:0046677;GO:0009252;GO:0016755	K11694-ko00550 Peptidoglycan biosynthesis	COG2348-Uncharacterized protein involved in methicillin resistance[V]
E5491_RS04170	4.31	19.3267	-2.16483	2.14771e-07	6.81386e-06	down	vwb	von Willebrand factor binding protein Vwb	GO:0016504	-	-
E5491_RS00450	1722.17	3906.57	-1.18167	0.0057989	0.0428091	down	spa	staphylococcal protein A	GO:0005618;GO:0016020;GO:0005576;GO:0009405	K14196-ko05150 Staphylococcus aureus infection	-
E5491_RS01900	257.65	918.967	-1.8346	0.000463325	0.00623617	down	E5491_RS01900	protein-export chaperone SecB	GO:0015031;GO:0051262	-	-
E5491_RS05770	683.46	1518.21	-1.15145	0.00697862	0.0479331	down	rsmH	16S rRNA (cytosine(1402)-N(4))-methyltransferase RsmH	GO:0005737;GO:0070475;GO:0071424	-	COG0275-Predicted S-adenosylmethionine-dependent methyltransferase involved in cell envelope biogenesis[M]
E5491_RS03345	27.29	68.2467	-1.32239	0.00382684	0.0317711	down	tagG	teichoic acids export ABC transporter permease subunit TagG	GO:0015920;GO:0006810;GO:0016021;GO:0005886	K09692-ko02010 ABC transporters	COG1682-ABC-type polysaccharide/polyol phosphate export systems, permease component[GM]
E5491_RS10360	138.297	299.657	-1.11554	0.00669355	0.0468197	down	E5491_RS10360	RluA family pseudouridine synthase	GO:0000455;GO:0005829;GO:0001522;GO:0003723;GO:0009982	-	COG0564-Pseudouridylate synthases, 23S RNA-specific[J]
E5491_RS11990	43.9433	124.05	-1.49721	0.000161667	0.0025799	down	E5491_RS11990	pyrimidine-nucleoside phosphorylase	GO:0016154;GO:0006206;GO:0009032;GO:0004645;GO:0006213;GO:0046872	K00756-ko00240 Pyrimidine metabolism	COG0213-Thymidine phosphorylase[F]
