# Supplementary material for: The Impacts of Essential Gcp/TsaD Protein on Cell Morphology, Virulence Expression, and Antibiotic Susceptibility in Staphylococcus aureus
Source: Microorganisms. 2025 Sep 10;13(9):2111. doi: 10.3390/microorganisms13092111 (PMC12472773; doi:10.3390/microorganisms13092111)
Supplement: Supplementary file 1 [file microorganisms-13-02111-s001.zip › Table S3.XLSX]

## Sheet: gcp_10_vs_gcp10_DE
Gene id	MeanTPM (gcp_10)	MeanTPM (gcp10)	log2FoldChange	pValue	qValue	result	Name	Des.	GO	KEGG	COG
E5491_RS13030	52.8567	15.6933	1.75193	5.57061e-08	2.3695e-06	up	E5491_RS13030	amidohydrolase	GO:0016787;GO:0008152	-	COG1473-Metal-dependent amidase/aminoacylase/carboxypeptidase[R]
E5491_RS01480	62.6867	30.02	1.06223	0.00176355	0.0260918	up	E5491_RS01480	ABC transporter ATP-binding protein	GO:0006810;GO:0016887;GO:0005524;GO:0005886	-	COG1136-ABC-type antimicrobial peptide transport system, ATPase component[V]
E5491_RS00840	132.443	52.1633	1.34427	8.60633e-06	0.000244051	up	brnQ	branched-chain amino acid transport system II carrier protein	GO:0016021;GO:0015658;GO:0005886	-	COG1114-Branched-chain amino acid permeases[E]
E5491_RS14555	449.427	55.5933	3.0151	1.58838e-24	3.15294e-22	up	E5491_RS14555	amino acid permease	GO:0015297;GO:0016021;GO:0015171;GO:0005887;GO:0015179	-	COG1113-Gamma-aminobutyrate permease and related permeases[E]
E5491_RS14050	63.1067	9.57667	2.7202	1.71043e-07	6.6791e-06	up	E5491_RS14050	DUF2188 domain-containing protein	-	-	COG4876-Uncharacterized protein conserved in bacteria[S]
E5491_RS14565	18.25	4.07333	2.16361	1.96239e-07	7.53936e-06	up	E5491_RS14565	hypothetical protein	GO:0016021	-	-
E5491_RS01925	4.44	1.87	1.24752	0.00362578	0.0459395	up	E5491_RS01925	Abi family protein	-	-	-
E5491_RS11975	27.0533	10.2967	1.39363	3.4993e-08	1.54358e-06	up	E5491_RS11975	M20 family metallopeptidase	GO:0016787;GO:0032268;GO:0070062;GO:0016805;GO:0005654;GO:0008152;GO:0006508	-	COG1473-Metal-dependent amidase/aminoacylase/carboxypeptidase[R]
E5491_RS09295	62.35	7.94	2.97318	6.5342e-27	1.55645e-24	up	E5491_RS09295	alanine--glyoxylate aminotransferase family protein	GO:0005737;GO:0003824;GO:0016491	-	COG0075-Serine-pyruvate aminotransferase/archaeal aspartate aminotransferase[E]
E5491_RS00710	95.6433	41.3567	1.20954	0.000231769	0.00475925	up	E5491_RS00710	type 8 capsular polysaccharide synthesis protein Cap8L	GO:0009243;GO:0016757	-	COG0438-Glycosyltransferase[M]
E5491_RS14380	254.773	28.2567	3.17255	8.39268e-25	1.8174e-22	up	E5491_RS14380	PTS transporter subunit IIC	GO:0009401;GO:0016021;GO:0008982	-	COG3641-Predicted membrane protein, putative toxin regulator[R]
E5491_RS01660	15.44	4.62	1.74071	5.73659e-06	0.000170807	up	E5491_RS01660	GNAT family N-acetyltransferase	GO:0005737;GO:0017198;GO:0008080	-	COG1670-Acetyltransferases, including N-acetylases of ribosomal proteins[J]
E5491_RS11780	16.6167	1.32333	3.65038	3.78786e-15	4.74878e-13	up	sceD	lytic transglycosylase SceD	GO:0005576;GO:0016798;GO:0008152	-	-
E5491_RS00700	6.78667	1.91333	1.82661	3.33065e-06	0.000103034	up	E5491_RS00700	O-antigen ligase family protein	GO:0016021	-	-
E5491_RS07275	50.2733	13.1533	1.93436	1.06787e-08	5.08732e-07	up	E5491_RS07275	amidohydrolase	GO:0016787;GO:0008152	-	COG1473-Metal-dependent amidase/aminoacylase/carboxypeptidase[R]
E5491_RS04235	19.57	5.53333	1.82242	6.53823e-05	0.0016223	up	E5491_RS04235	amino acid transporter	GO:1902023;GO:0016021;GO:0006865;GO:0015181;GO:0005886	-	COG1279-Lysine efflux permease[R]
E5491_RS10400	16.86	7.96	1.08276	0.000242858	0.00486125	up	E5491_RS10400	ABC transporter permease subunit	GO:0005215;GO:0016021;GO:0015171;GO:0005886	-	COG0765-ABC-type amino acid transport system, permease component[E]
E5491_RS01735	31.2567	10.5767	1.56328	0.000671937	0.0113514	up	E5491_RS01735	bifunctional homocysteine S-methyltransferase/methylenetetrahydrofolate reductase	GO:0009086;GO:0006555;GO:0035999;GO:0004489;GO:0008168;GO:0046872	-	COG0646-Methionine synthase I (cobalamin-dependent), methyltransferase domain[E]
E5491_RS03800	85.1033	29.1733	1.54457	5.91503e-06	0.000171824	up	E5491_RS03800	diacylglycerol kinase family lipid kinase	GO:0003951;GO:0046872;GO:0016301;GO:0005524;GO:0008654	-	COG1597-Sphingosine kinase and enzymes related to eukaryotic diacylglycerol kinase[IR]
E5491_RS01090	6.34667	1.93	1.7174	5.02537e-06	0.000151524	up	E5491_RS01090	acyl CoA:acetate/3-ketoacid CoA transferase	GO:0008410;GO:0046952;GO:0016782	-	COG4670-Acyl CoA:acetate/3-ketoacid CoA transferase[I]
E5491_RS15105	6.43667	1.19333	2.43132	6.68306e-05	0.00164114	up	E5491_RS15105	S-adenosyl-l-methionine hydroxide adenosyltransferase family protein	GO:0016740	-	COG1912-Uncharacterized conserved protein[S]
E5491_RS15100	6.28667	0.973333	2.69129	8.3846e-07	2.85316e-05	up	E5491_RS15100	ECF-type riboflavin transporter substrate-binding protein	GO:0016021;GO:0005886	-	COG4720-Predicted membrane protein[S]
E5491_RS03010	191.09	66.3767	1.5255	7.85373e-07	2.71124e-05	up	E5491_RS03010	MFS transporter	GO:0005215;GO:0016021;GO:0055085;GO:0015293;GO:0005886	-	-
E5491_RS00945	7.80333	3.75333	1.05592	0.00256956	0.0347767	up	E5491_RS00945	ABC transporter permease	-	-	-
E5491_RS04910	73.7933	18.44	2.00065	4.29694e-07	1.59399e-05	up	E5491_RS04910	IDEAL domain-containing protein	-	-	-
E5491_RS05875	507.123	64.92	2.9656	3.64401e-12	3.10001e-10	up	E5491_RS05875	uracil permease	GO:0005215;GO:0016021;GO:0055085;GO:0005886	-	COG2233-Xanthine/uracil permeases[F]
E5491_RS11260	6.01667	2.58667	1.21787	0.00329401	0.0421846	up	E5491_RS11260	recombinase RecT	GO:0032508;GO:0043150;GO:0003697;GO:0032993;GO:0003677	-	COG3723-Recombinational DNA repair protein (RecE pathway)[L]
E5491_RS11265	6.91	3.13667	1.13945	0.0001376	0.00309211	up	E5491_RS11265	AAA family ATPase	-	-	-
E5491_RS12990	29.5	14.1933	1.0555	0.000588777	0.0102051	up	E5491_RS12990	bile acid:sodium symporter family protein	GO:0016021;GO:0005342;GO:0015293;GO:0005887;GO:0006814	-	COG0385-Predicted Na+-dependent transporter[R]
E5491_RS05215	39.8933	17.8233	1.16238	7.16332e-06	0.000205579	up	E5491_RS05215	hypothetical protein	-	-	-
E5491_RS12280	1880.99	935.17	1.00819	0.00113528	0.0180283	up	amaP	alkaline shock response membrane anchor protein AmaP	GO:0016021	-	-
E5491_RS12285	243.753	111.353	1.13028	0.000182599	0.00391701	up	E5491_RS12285	BCCT family transporter	GO:0031460;GO:0005215;GO:0015077;GO:0016021;GO:0005886	-	COG1292-Choline-glycine betaine transporter[M]
E5491_RS00655	6.94333	1.23333	2.49307	9.04403e-06	0.000253446	up	capA	capsular polysaccharide type 5/8 biosynthesis protein CapA	GO:0016021;GO:0006859;GO:0005576;GO:0009405;GO:0005886;GO:0009103	-	COG3944-Capsular polysaccharide biosynthesis protein[M]
E5491_RS13730	53.82	19.7533	1.44605	2.0029e-09	1.03715e-07	up	E5491_RS13730	APC family permease	GO:0015297;GO:0015293;GO:0016021;GO:0015179;GO:0005887;GO:0015171	-	COG1113-Gamma-aminobutyrate permease and related permeases[E]
E5491_RS04245	44.4967	16.0167	1.47412	2.1032e-05	0.000556647	up	E5491_RS04245	organic hydroperoxide resistance protein	GO:0006979	-	COG1764-Predicted redox protein, regulator of disulfide bond formation[O]
E5491_RS11245	3.73	1.02	1.87061	0.000331269	0.00636357	up	E5491_RS11245	DnaD domain-containing protein	-	-	COG3935-Putative primosome component and related proteins[L]
E5491_RS00665	37.9867	6.71667	2.49968	4.28174e-08	1.85438e-06	up	E5491_RS00665	type 8 capsular polysaccharide synthesis protein Cap8C	GO:0004725;GO:0030145;GO:0045227	-	COG4464-Capsular polysaccharide biosynthesis protein[GM]
E5491_RS00660	168.603	26.5833	2.66504	3.11597e-12	2.74898e-10	up	E5491_RS00660	type 8 capsular polysaccharide synthesis protein Cap8B	GO:0045226;GO:0045227;GO:0004715;GO:0005524	-	COG0489-ATPases involved in chromosome partitioning[D]
E5491_RS04835	65.0867	16.2967	1.99779	4.07063e-15	4.84812e-13	up	E5491_RS04835	alanine:cation symporter family protein	GO:0015655;GO:0016021;GO:0005886	-	COG1115-Na+/alanine symporter[E]
E5491_RS11255	12.36	5.03	1.29705	0.000609584	0.0104462	up	E5491_RS11255	MBL fold metallo-hydrolase	-	-	COG1235-Metal-dependent hydrolases of the beta-lactamase superfamily I[R]
E5491_RS04490	84.72	31.1233	1.44471	4.05666e-10	2.61161e-08	up	E5491_RS04490	Na+/H+ antiporter family protein	GO:0016021;GO:0015293;GO:0005886	-	COG2056-Predicted permease[R]
E5491_RS04945	2.69667	0.986667	1.45054	0.000281104	0.00549134	up	E5491_RS04945	bacteriocin-associated integral membrane family protein	GO:0016021	-	COG4652-Uncharacterized protein conserved in bacteria[S]
E5491_RS15095	14.1067	3.37333	2.06413	1.08551e-09	6.01038e-08	up	E5491_RS15095	ABC transporter ATP-binding protein	GO:0016887;GO:0005524;GO:0005886	-	COG4172-ABC-type uncharacterized transport system, duplicated ATPase component[R]
E5491_RS00670	44.9067	9.26333	2.27733	4.16566e-07	1.57501e-05	up	E5491_RS00670	type 8 capsular polysaccharide synthesis protein Cap8D	GO:0016021;GO:0045227;GO:0005886	-	COG1086-Predicted nucleoside-diphosphate sugar epimerases[MG]
E5491_RS12875	49.99	12.1367	2.04227	9.81436e-07	3.24692e-05	up	E5491_RS12875	hypothetical protein	-	-	-
E5491_RS00685	27.6633	8.93667	1.63017	0.000184175	0.00391701	up	wecB	type 8 capsular polysaccharide synthesis protein Cap8G	GO:0005737;GO:0008761	-	COG0381-UDP-N-acetylglucosamine 2-epimerase[M]
E5491_RS00680	20.3433	6.04	1.75194	1.19186e-05	0.000326324	up	E5491_RS00680	type 8 capsular polysaccharide synthesis protein Cap8F	GO:0009243;GO:0003824;GO:0050662;GO:0016491	-	COG0451-Nucleoside-diphosphate-sugar epimerases[MG]
E5491_RS15190	9691.35	3124.8	1.63293	9.24245e-10	5.36964e-08	up	E5491_RS15190	cold-shock protein	GO:0005737;GO:0006355;GO:0006351;GO:0003677	-	COG1278-Cold shock proteins[K]
E5491_RS04215	15.09	5.72667	1.39783	0.00148036	0.0227498	up	E5491_RS04215	hypothetical protein	GO:0016021	-	-
E5491_RS10375	23.8033	8.63667	1.46262	0.00181167	0.0266383	up	E5491_RS10375	hypothetical protein	-	-	-
E5491_RS09310	10.3533	4.17333	1.31082	4.17519e-05	0.00106939	up	E5491_RS09310	HAD family hydrolase	-	-	COG0637-Predicted phosphatase/phosphohexomutase[R]
E5491_RS13020	4.67667	1.14667	2.02803	9.82412e-05	0.00229422	up	E5491_RS13020	hypothetical protein	GO:0016021	-	-
E5491_RS13335	279.833	132.483	1.07876	0.00231251	0.0322128	up	E5491_RS13335	MarR family transcriptional regulator	GO:0003700;GO:0005737;GO:0009405;GO:0006351;GO:0003677	-	COG1846-Transcriptional regulators[K]
E5491_RS08205	113.537	50.1967	1.17749	2.23403e-05	0.000584776	up	E5491_RS08205	VOC family protein	-	-	-
E5491_RS13845	124.593	24.1967	2.36435	2.22212e-15	2.9406e-13	up	E5491_RS13845	AbgT family transporter	GO:0016021;GO:0015814;GO:0015291;GO:0015558;GO:0005886	-	COG2978-Putative p-aminobenzoyl-glutamate transporter[H]
E5491_RS15075	3.25333	0.57	2.51288	0.000159156	0.00351027	up	E5491_RS15075	ATP phosphoribosyltransferase regulatory subunit	GO:0005737;GO:0000105	-	-
E5491_RS00695	5.44333	1.84	1.56478	0.00328887	0.0421846	up	E5491_RS00695	glycosyltransferase	-	-	-
E5491_RS00690	17.85	4.51333	1.98366	0.000281253	0.00549134	up	E5491_RS00690	O-acetyltransferase	GO:0016746;GO:0008811;GO:0046677	-	COG0110-Acetyltransferase (isoleucine patch superfamily)[R]
E5491_RS04190	5236.76	2456.72	1.09194	0.000732262	0.0121975	up	E5491_RS04190	cold-shock protein	GO:0005737;GO:0006355;GO:0006351;GO:0003677	-	COG1278-Cold shock proteins[K]
E5491_RS14885	225.493	85.6233	1.39701	1.64268e-07	6.52145e-06	up	E5491_RS14885	hypothetical protein	-	-	-
E5491_RS01475	53.1933	21.2667	1.32265	1.04458e-09	5.92427e-08	up	E5491_RS01475	ABC transporter permease	GO:0016021;GO:0006810;GO:0005886	-	-
E5491_RS06890	18.3767	3.20333	2.52023	3.5199e-14	3.99257e-12	up	E5491_RS06890	homoserine dehydrogenase	GO:0050661;GO:0004412;GO:0009088;GO:0009097;GO:0009086;GO:0016597	K00003-ko00300 Lysine biosynthesis;ko00260 Glycine, serine and threonine metabolism;ko01230 Biosynthesis of amino acids;ko00270 Cysteine and methionine metabolism	COG0460-Homoserine dehydrogenase[E]
E5491_RS11540	1109.34	2.86667	8.59612	2.82882e-118	6.73824e-115	up	leuB	3-isopropylmalate dehydrogenase	GO:0005737;GO:0051287;GO:0000287;GO:0009098;GO:0003862	K00052-ko00290 Valine, leucine and isoleucine biosynthesis;ko01230 Biosynthesis of amino acids;ko00660 C5-Branched dibasic acid metabolism;ko01210 2-Oxocarboxylic acid metabolism	COG0473-Isocitrate/isopropylmalate dehydrogenase[CE]
E5491_RS11530	402.1	0.416667	9.91444	4.99174e-95	1.98172e-92	up	ilvC	ketol-acid reductoisomerase	GO:0009097;GO:0004455;GO:0016853;GO:0009099	K00053-ko00290 Valine, leucine and isoleucine biosynthesis;ko01230 Biosynthesis of amino acids;ko00770 Pantothenate and CoA biosynthesis;ko01210 2-Oxocarboxylic acid metabolism	COG0059-Ketol-acid reductoisomerase[EH]
E5491_RS09300	56.6467	8.61	2.71791	1.39131e-27	3.68233e-25	up	E5491_RS09300	phosphoglycerate dehydrogenase	GO:0009070;GO:0006564;GO:0004617;GO:0016597;GO:0051287	K00058-ko00680 Methane metabolism;ko01230 Biosynthesis of amino acids;ko01200 Carbon metabolism;ko00260 Glycine, serine and threonine metabolism	COG0111-Phosphoglycerate dehydrogenase and related dehydrogenases[HE]
E5491_RS07255	94.9267	10.2267	3.21448	6.69666e-17	1.06343e-14	up	E5491_RS07255	aspartate-semialdehyde dehydrogenase	GO:0005737;GO:0050661;GO:0051287;GO:0071266;GO:0019877;GO:0009089;GO:0009088;GO:0003942;GO:0009097;GO:0004073	K00133-ko00260 Glycine, serine and threonine metabolism;ko00270 Cysteine and methionine metabolism;ko00300 Lysine biosynthesis;ko01230 Biosynthesis of amino acids;ko00261 Monobactam biosynthesis;ko01210 2-Oxocarboxylic acid metabolism	COG0136-Aspartate-semialdehyde dehydrogenase[E]
E5491_RS07265	94.7267	12.99	2.86637	1.11023e-09	6.01038e-08	up	E5491_RS07265	4-hydroxy-tetrahydrodipicolinate reductase	GO:0005737;GO:0050661;GO:0016726;GO:0051287;GO:0019877;GO:0009089;GO:0008839	K00215-ko00300 Lysine biosynthesis;ko01230 Biosynthesis of amino acids;ko00261 Monobactam biosynthesis	COG0289-Dihydrodipicolinate reductase[E]
E5491_RS02350	28.95	11.0167	1.39388	0.000406134	0.00749932	up	gltB	glutamate synthase large subunit	GO:0005737;GO:0015930;GO:0051538;GO:0019676;GO:0097054;GO:0004355;GO:0006537;GO:0046872	K00265-ko01230 Biosynthesis of amino acids;ko00250 Alanine, aspartate and glutamate metabolism;ko00910 Nitrogen metabolism	COG0069-Glutamate synthase domain 2[E]
E5491_RS02355	35.5133	13.3933	1.40685	0.00152299	0.0232548	up	E5491_RS02355	glutamate synthase subunit beta	GO:0005737;GO:0097054;GO:0051536;GO:0004355;GO:0016491	K00266-ko01230 Biosynthesis of amino acids;ko00250 Alanine, aspartate and glutamate metabolism;ko00910 Nitrogen metabolism	COG0493-NADPH-dependent glutamate synthase beta chain and related oxidoreductases[ER]
E5491_RS01730	32.9867	14.98	1.13885	1.14036e-05	0.000315855	up	metE	5-methyltetrahydropteroyltriglutamate-- homocysteine S-methyltransferase	GO:0003871;GO:0009086;GO:0008270	K00549-ko01230 Biosynthesis of amino acids;ko00450 Selenocompound metabolism;ko00270 Cysteine and methionine metabolism	COG0620-Methionine synthase II (cobalamin-independent)[E]
E5491_RS05880	181.18	21.2767	3.09008	6.8833e-10	4.31474e-08	up	E5491_RS05880	aspartate carbamoyltransferase catalytic subunit	GO:0006207;GO:0006520;GO:0016597;GO:0044205;GO:0004070	K00609-ko00240 Pyrimidine metabolism;ko00250 Alanine, aspartate and glutamate metabolism	COG0540-Aspartate carbamoyltransferase, catalytic chain[F]
E5491_RS05905	455.36	62.3067	2.86955	2.52316e-08	1.13399e-06	up	E5491_RS05905	orotate phosphoribosyltransferase	GO:0044205;GO:0000287;GO:0004588	K00762-ko00240 Pyrimidine metabolism	COG0461-Orotate phosphoribosyltransferase[F]
E5491_RS03785	42.6667	18.4733	1.20767	4.34968e-07	1.59399e-05	up	hisC	histidinol-phosphate transaminase	GO:0080130;GO:0000105;GO:0030170;GO:0004400	K00817-ko00340 Histidine metabolism;ko00400 Phenylalanine, tyrosine and tryptophan biosynthesis;ko01230 Biosynthesis of amino acids;ko00360 Phenylalanine metabolism;ko00350 Tyrosine metabolism;ko00401 Novobiocin biosynthesis;ko00960 Tropane, piperidine and pyridine alkaloid biosynthesis	COG0079-Histidinol-phosphate/aromatic aminotransferase and cobyric acid decarboxylase[E]
E5491_RS14560	122.327	7.19333	4.08793	8.30125e-23	1.52104e-20	up	E5491_RS14560	aspartate aminotransferase family protein	GO:0008483;GO:0016853;GO:0030170	K00823-ko00650 Butanoate metabolism;ko00410 beta-Alanine metabolism;ko00250 Alanine, aspartate and glutamate metabolism;ko00640 Propanoate metabolism	COG0160-4-aminobutyrate aminotransferase and related aminotransferases[E]
E5491_RS05040	54.33	18.56	1.54955	1.39748e-07	5.64204e-06	up	E5491_RS05040	aminotransferase class I/II-fold pyridoxal phosphate-dependent enzyme	GO:0005737;GO:0019877;GO:0008483;GO:0009058;GO:0009089;GO:0030170	K00841-ko00300 Lysine biosynthesis;ko01230 Biosynthesis of amino acids	COG0436-Aspartate/tyrosine/aromatic aminotransferase[E]
E5491_RS06900	265.32	46.41	2.51523	8.39182e-12	6.44817e-10	up	E5491_RS06900	homoserine kinase	GO:0005737;GO:0005524;GO:0004413;GO:0009088	K00872-ko00260 Glycine, serine and threonine metabolism;ko01230 Biosynthesis of amino acids	COG0083-Homoserine kinase[E]
E5491_RS07250	51.0467	7.36667	2.79273	6.30387e-11	4.17106e-09	up	E5491_RS07250	aspartate kinase	GO:0019877;GO:0009089;GO:0009088;GO:0016597;GO:0004072;GO:0005524	K00928-ko00260 Glycine, serine and threonine metabolism;ko00270 Cysteine and methionine metabolism;ko00300 Lysine biosynthesis;ko01230 Biosynthesis of amino acids;ko00261 Monobactam biosynthesis;ko01210 2-Oxocarboxylic acid metabolism	COG0527-Aspartokinases[E]
E5491_RS06885	8.20333	0.85	3.27068	1.73732e-13	1.79926e-11	up	E5491_RS06885	aspartate kinase	GO:0019877;GO:0009089;GO:0009088;GO:0016597;GO:0004072;GO:0005524	K00928-ko00260 Glycine, serine and threonine metabolism;ko00270 Cysteine and methionine metabolism;ko00300 Lysine biosynthesis;ko01230 Biosynthesis of amino acids;ko00261 Monobactam biosynthesis;ko01210 2-Oxocarboxylic acid metabolism	COG0527-Aspartokinases[E]
E5491_RS05885	1056.63	123.897	3.09227	5.56051e-14	6.02052e-12	up	E5491_RS05885	dihydroorotase	GO:0004151;GO:0008270;GO:0044205	K01465-ko00240 Pyrimidine metabolism	COG0044-Dihydroorotase and related cyclic amidohydrolases[F]
E5491_RS07285	53.1267	25.6767	1.04898	0.000353838	0.00668923	up	lysA	diaminopimelate decarboxylase	GO:0008836;GO:0009089;GO:0030170;GO:0046677	K01586-ko00300 Lysine biosynthesis;ko01230 Biosynthesis of amino acids	COG0019-Diaminopimelate decarboxylase[E]
E5491_RS05900	738.843	121.317	2.60649	8.80031e-10	5.24059e-08	up	pyrF	orotidine-5'-phosphate decarboxylase	GO:0004590;GO:0006207;GO:0044205	K01591-ko00240 Pyrimidine metabolism	COG0284-Orotidine-5'-phosphate decarboxylase[F]
E5491_RS07125	5.62	2.24	1.32707	0.00303608	0.0399474	up	trpC	indole-3-glycerol phosphate synthase TrpC	GO:0000162;GO:0004425	K01609-ko01230 Biosynthesis of amino acids;ko00400 Phenylalanine, tyrosine and tryptophan biosynthesis	COG0134-Indole-3-glycerol phosphate synthase[E]
E5491_RS11535	697.017	1.19333	9.19005	2.64053e-102	1.57244e-99	up	E5491_RS11535	2-isopropylmalate synthase	GO:0009098;GO:0003852	K01649-ko00290 Valine, leucine and isoleucine biosynthesis;ko01230 Biosynthesis of amino acids;ko00620 Pyruvate metabolism;ko01210 2-Oxocarboxylic acid metabolism	COG0119-Isopropylmalate/homocitrate/citramalate synthases[E]
E5491_RS11520	766.387	3.46	7.79116	1.91409e-69	6.51337e-67	up	ilvB	biosynthetic-type acetolactate synthase large subunit	GO:0050660;GO:0000287;GO:0030976;GO:0009099;GO:0009097;GO:0003984	K01652-ko00660 C5-Branched dibasic acid metabolism;ko00770 Pantothenate and CoA biosynthesis;ko01230 Biosynthesis of amino acids;ko01210 2-Oxocarboxylic acid metabolism;ko00290 Valine, leucine and isoleucine biosynthesis;ko00650 Butanoate metabolism	COG0028-Thiamine pyrophosphate-requiring enzymes [acetolactate synthase, pyruvate dehydrogenase (cytochrome), glyoxylate carboligase, phosphonopyruvate decarboxylase][EH]
E5491_RS11525	87.82	0.356667	7.94383	1.08994e-19	1.85445e-17	up	E5491_RS11525	ACT domain-containing protein	GO:0005829;GO:0005948;GO:0008152;GO:0009099;GO:0009097;GO:0003984;GO:0016597	K01653-ko00660 C5-Branched dibasic acid metabolism;ko00770 Pantothenate and CoA biosynthesis;ko01230 Biosynthesis of amino acids;ko01210 2-Oxocarboxylic acid metabolism;ko00290 Valine, leucine and isoleucine biosynthesis;ko00650 Butanoate metabolism	COG0440-Acetolactate synthase, small (regulatory) subunit[E]
E5491_RS11515	1006.84	6.07333	7.37313	9.6464e-40	2.87222e-37	up	ilvD	dihydroxy-acid dehydratase	GO:0009097;GO:0051539;GO:0046872;GO:0004160;GO:0009099	K01687-ko00290 Valine, leucine and isoleucine biosynthesis;ko01230 Biosynthesis of amino acids;ko00770 Pantothenate and CoA biosynthesis;ko01210 2-Oxocarboxylic acid metabolism	COG0129-Dihydroxyacid dehydratase/phosphogluconate dehydratase[EG]
E5491_RS11545	833.323	2.78667	8.22419	4.64103e-95	1.98172e-92	up	leuC	3-isopropylmalate dehydratase large subunit	GO:0003861;GO:0046872;GO:0051539;GO:0009098	K01703-ko00290 Valine, leucine and isoleucine biosynthesis;ko01230 Biosynthesis of amino acids;ko00660 C5-Branched dibasic acid metabolism;ko01210 2-Oxocarboxylic acid metabolism	COG0065-3-isopropylmalate dehydratase large subunit[E]
E5491_RS11550	789.32	2.87667	8.10007	2.58259e-103	2.05058e-100	up	leuD	3-isopropylmalate dehydratase small subunit	GO:0003861;GO:0009316;GO:0009098	K01704-ko00290 Valine, leucine and isoleucine biosynthesis;ko01230 Biosynthesis of amino acids;ko00660 C5-Branched dibasic acid metabolism;ko01210 2-Oxocarboxylic acid metabolism	COG0066-3-isopropylmalate dehydratase small subunit[E]
E5491_RS07260	103.38	12.6833	3.02695	5.77077e-12	4.58926e-10	up	E5491_RS07260	4-hydroxy-tetrahydrodipicolinate synthase	GO:0005737;GO:0008840;GO:0009089;GO:0019877	K01714-ko00300 Lysine biosynthesis;ko01230 Biosynthesis of amino acids;ko00261 Monobactam biosynthesis	COG0329-Dihydrodipicolinate synthase/N-acetylneuraminate lyase[EM]
E5491_RS06895	177.573	29.5233	2.58849	5.83966e-16	8.18239e-14	up	E5491_RS06895	threonine synthase	GO:0005737;GO:0004795;GO:0009088;GO:0030170	K01733-ko00260 Glycine, serine and threonine metabolism;ko01230 Biosynthesis of amino acids;ko00750 Vitamin B6 metabolism	COG0498-Threonine synthase[E]
E5491_RS01745	54.7067	12.2233	2.16208	7.18702e-05	0.00174689	up	E5491_RS01745	aminotransferase class I/II-fold pyridoxal phosphate-dependent enzyme	GO:0005737;GO:0003824;GO:0016740;GO:0009086;GO:0030170	K01739-ko01230 Biosynthesis of amino acids;ko00450 Selenocompound metabolism;ko00920 Sulfur metabolism;ko00270 Cysteine and methionine metabolism	COG0626-Cystathionine beta-lyases/cystathionine gamma-synthases[E]
E5491_RS11555	429.68	2.66333	7.33389	4.48652e-106	5.34345e-103	up	ilvA	threonine ammonia-lyase IlvA	GO:0006566;GO:0004794;GO:0030170;GO:0009097	K01754-ko00260 Glycine, serine and threonine metabolism;ko01230 Biosynthesis of amino acids;ko01200 Carbon metabolism;ko00290 Valine, leucine and isoleucine biosynthesis	COG1171-Threonine dehydratase[E]
E5491_RS01740	24.4767	6.77	1.85418	0.000563783	0.00994763	up	E5491_RS01740	PLP-dependent transferase	GO:0004121;GO:0005737;GO:0016829;GO:0009086;GO:0030170	K01760-ko01230 Biosynthesis of amino acids;ko00450 Selenocompound metabolism;ko00270 Cysteine and methionine metabolism	COG0626-Cystathionine beta-lyases/cystathionine gamma-synthases[E]
E5491_RS07280	34.63	9.35	1.88898	1.98574e-09	1.03715e-07	up	E5491_RS07280	alanine racemase	GO:0030632;GO:0008784;GO:0030170	K01775-ko00473 D-Alanine metabolism;ko01502 Vancomycin resistance	COG0787-Alanine racemase[M]
E5491_RS05895	730.8	89.84	3.02405	7.23139e-13	7.17715e-11	up	carB	carbamoyl-phosphate synthase large subunit	GO:0044205;GO:0004088;GO:0046872;GO:0006526;GO:0005524	K01955-ko00240 Pyrimidine metabolism;ko00250 Alanine, aspartate and glutamate metabolism	COG0458-Carbamoylphosphate synthase large subunit (split gene in MJ)[EF]
E5491_RS05890	860.323	97.92	3.1352	3.03888e-11	2.19352e-09	up	carA	glutamine-hydrolyzing carbamoyl-phosphate synthase small subunit	GO:0006207;GO:0006541;GO:0006526;GO:0044205;GO:0004088;GO:0005524	K01956-ko00240 Pyrimidine metabolism;ko00250 Alanine, aspartate and glutamate metabolism	COG0505-Carbamoylphosphate synthase small subunit[EF]
E5491_RS02300	78.4267	16.7433	2.22776	1.24606e-07	5.11744e-06	up	E5491_RS02300	methionine ABC transporter ATP-binding protein	GO:0043190;GO:0015424;GO:0015821;GO:0005524	K02071-ko02010 ABC transporters	COG1135-ABC-type metal ion transport system, ATPase component[P]
E5491_RS02305	51.64	10.52	2.29535	1.15228e-06	3.7599e-05	up	E5491_RS02305	ABC transporter permease	GO:0048473;GO:0016021;GO:0006810;GO:0042626;GO:0005886	K02072-ko02010 ABC transporters	COG2011-ABC-type metal ion transport system, permease component[P]
E5491_RS04305	22.9667	9.90333	1.21356	0.00233441	0.0323289	up	E5491_RS04305	MetQ/NlpA family ABC transporter substrate-binding protein	GO:0006865;GO:0005886	K02073-ko02010 ABC transporters	COG1464-ABC-type metal ion transport system, periplasmic component/surface antigen[P]
E5491_RS02310	20.02	4.38	2.19244	5.4532e-09	2.76373e-07	up	gmpC	dipeptide ABC transporter glycylmethionine-binding lipoprotein	GO:0006865;GO:0009279	K02073-ko02010 ABC transporters	COG1464-ABC-type metal ion transport system, periplasmic component/surface antigen[P]
E5491_RS05870	406.78	192.57	1.07887	0.000270368	0.00536681	up	pyrR	bifunctional pyr operon transcriptional regulator/uracil phosphoribosyltransferase PyrR	GO:0006355;GO:0009116;GO:0004845;GO:0003723;GO:0006353	K02825-ko00240 Pyrimidine metabolism	COG2065-Pyrimidine operon attenuation protein/uracil phosphoribosyltransferase[F]
E5491_RS07100	36.67	15.1	1.28005	5.17974e-07	1.86942e-05	up	E5491_RS07100	prephenate dehydrogenase	GO:0006571;GO:0004665;GO:0016597;GO:0008977	K04517-ko01230 Biosynthesis of amino acids;ko00401 Novobiocin biosynthesis;ko00400 Phenylalanine, tyrosine and tryptophan biosynthesis	COG0287-Prephenate dehydrogenase[E]
E5491_RS07270	140.863	21.1467	2.73579	7.00145e-07	2.45257e-05	up	dapD	2,3,4,5-tetrahydropyridine-2,6-dicarboxylate N-acetyltransferase	GO:0009089;GO:0047200;GO:0019877	K05822-ko00300 Lysine biosynthesis;ko01230 Biosynthesis of amino acids	COG2171-Tetrahydrodipicolinate N-succinyltransferase[E]
E5491_RS14355	11.1767	4.21667	1.40632	0.00146213	0.0227498	up	crtO	glycosyl-4,4'-diaponeurosporenoate acyltransferase	GO:0016117;GO:0016021;GO:0016746;GO:0005886	K10212-ko00906 Carotenoid biosynthesis	-
E5491_RS04715	124.727	37.07	1.75045	5.90539e-07	2.0995e-05	up	E5491_RS04715	ATP-binding cassette domain-containing protein	GO:0030420;GO:0030435;GO:0015833;GO:0016887;GO:0005886;GO:0015031;GO:0005524	K10823-ko02024 Quorum sensing;ko01501 beta-Lactam resistance;ko02010 ABC transporters	COG4608-ABC-type oligopeptide transport system, ATPase component[E]
E5491_RS09385	338.84	158.123	1.09955	0.000309215	0.00598822	up	E5491_RS09385	bifunctional 3-deoxy-7-phosphoheptulonate synthase/chorismate mutase	GO:0004106;GO:0009423;GO:0016832;GO:0016740;GO:0003849;GO:0046417;GO:0009073	K13853-ko01230 Biosynthesis of amino acids;ko00400 Phenylalanine, tyrosine and tryptophan biosynthesis	COG2876-3-deoxy-D-arabino-heptulosonate 7-phosphate (DAHP) synthase[E]
E5491_RS02960	239.093	84.6633	1.49776	7.42903e-08	3.10455e-06	up	sdrE	MSCRAMM family adhesin SdrE	GO:0005618;GO:0007155;GO:0016020;GO:0005576;GO:0009405	K14194-ko05150 Staphylococcus aureus infection	-
E5491_RS13985	51.6667	13.8867	1.89553	6.07372e-11	4.1336e-09	up	sasG	LPXTG-anchored surface protein SasG	GO:0005618;GO:0016020;GO:0005576;GO:0009405	K14195-ko05150 Staphylococcus aureus infection	-
E5491_RS04700	69.7967	21.9767	1.66719	0.000700516	0.0117509	up	E5491_RS04700	ABC transporter permease	GO:0030420;GO:0015421;GO:0016021;GO:0006810;GO:0042937;GO:0030435;GO:0005887;GO:0005886;GO:0015031;GO:0035672	K15581-ko02024 Quorum sensing;ko01501 beta-Lactam resistance;ko02010 ABC transporters	COG0601-ABC-type dipeptide/oligopeptide/nickel transport systems, permease components[EP]
E5491_RS04705	112.37	36.3533	1.6281	0.000458028	0.0082973	up	E5491_RS04705	ABC transporter permease	GO:0030420;GO:0016021;GO:0006810;GO:0022857;GO:0030435;GO:0015833;GO:0005887;GO:0005886;GO:0015031;GO:0055085	K15582-ko02024 Quorum sensing;ko01501 beta-Lactam resistance;ko02010 ABC transporters	COG1173-ABC-type dipeptide/oligopeptide/nickel transport systems, permease components[EP]
E5491_RS00675	8.64667	3.41333	1.34096	0.00275031	0.0368048	up	E5491_RS00675	type 8 capsular polysaccharide synthesis protein Cap8E	GO:0016829;GO:0003978;GO:0009103	K15894-ko00520 Amino sugar and nucleotide sugar metabolism	COG1086-Predicted nucleoside-diphosphate sugar epimerases[MG]
E5491_RS04185	48.9233	114.203	-1.22301	4.47122e-05	0.00113303	down	E5491_RS04185	thermonuclease family protein	GO:0004519;GO:0005576;GO:0003676;GO:0046872	-	COG1525-Micrococcal nuclease (thermonuclease) homologs[L]
E5491_RS02000	336.23	687.87	-1.03269	1.17086e-06	3.76889e-05	down	E5491_RS02000	L-cystine transporter	GO:0016021;GO:0006865;GO:0015293	-	COG1823-Predicted Na+/dicarboxylate symporter[R]
E5491_RS02035	348.22	889.777	-1.35344	1.88146e-08	8.61854e-07	down	E5491_RS02035	purine permease	GO:0005215;GO:0016021;GO:0055085;GO:0005886	-	COG2233-Xanthine/uracil permeases[F]
E5491_RS02145	6.88667	17.5167	-1.34685	1.3895e-08	6.48977e-07	down	E5491_RS02145	superantigen-like protein SSL11	GO:0005576;GO:0009405	-	-
E5491_RS03705	18.4633	60.97	-1.72344	1.50778e-11	1.12236e-09	down	E5491_RS03705	DM13 domain-containing protein	-	-	-
E5491_RS01565	8.3	16.78	-1.01556	0.000591227	0.0102051	down	E5491_RS01565	glycine cleavage system protein H	-	-	COG0509-Glycine cleavage system H protein (lipoate-binding)[E]
E5491_RS11490	568.327	3149.15	-2.47017	6.02156e-11	4.1336e-09	down	tsaD	tRNA (adenosine(37)-N6)-threonylcarbamoyltransferase complex transferase subunit TsaD	GO:0005737;GO:0004222;GO:0005506;GO:0002949;GO:0061711	-	COG0533-Metal-dependent proteases with possible chaperone activity[O]
E5491_RS05665	44.4033	163.93	-1.88434	4.78041e-16	7.11684e-14	down	hyl	alpha-hemolysin	GO:0051715;GO:0005576;GO:0009405;GO:0044179	-	-
E5491_RS11015	1.54667	7.34	-2.24662	6.18366e-05	0.00155047	down	E5491_RS11015	sphingomyelin phosphodiesterase	-	-	-
E5491_RS04970	84.79	186.077	-1.13393	0.00311548	0.040332	down	E5491_RS04970	DoxX family protein	GO:0019439;GO:0016021;GO:0016491;GO:0009636;GO:0005886	-	-
E5491_RS02695	85.0333	182.833	-1.10443	0.00212603	0.0299658	down	rrf	5S ribosomal RNA	-	-	-
E5491_RS14850	11.6233	26.64	-1.19657	1.72508e-06	5.47885e-05	down	asp2	accessory Sec system protein Asp2	GO:0015031	-	-
E5491_RS01540	118.133	368.74	-1.64219	5.77992e-12	4.58926e-10	down	lip2	YSIRK domain-containing triacylglycerol lipase Lip2/Geh	GO:0046872;GO:0016020;GO:0005576;GO:0004806;GO:0016042	K01046-ko00561 Glycerolipid metabolism	COG1075-Predicted acetyltransferases and hydrolases with the alpha/beta hydrolase fold[R]
E5491_RS04570	7.27	14.6267	-1.00857	7.5662e-05	0.00182047	down	E5491_RS04570	glycerophosphodiester phosphodiesterase	GO:0046872;GO:0006071;GO:0006629;GO:0008889	K01126-ko00564 Glycerophospholipid metabolism	COG0584-Glycerophosphoryl diester phosphodiesterase[C]
E5491_RS02030	90.0333	221.187	-1.29673	7.59223e-09	3.76764e-07	down	xpt	xanthine phosphoribosyltransferase	GO:0005737;GO:0046110;GO:0006166;GO:0000310;GO:0032265	K03816-ko00230 Purine metabolism	COG0503-Adenine/guanine phosphoribosyltransferases and related PRPP-binding proteins[F]
E5491_RS03695	47.6367	103.903	-1.1251	0.000237516	0.00483557	down	E5491_RS03695	response regulator transcription factor	GO:0005737;GO:0000160;GO:0005622;GO:0006355;GO:0009405;GO:0006351;GO:0003677	K10682-ko02020 Two-component system	COG0745-Response regulators consisting of a CheY-like receiver domain and a winged-helix DNA-binding domain[TK]
E5491_RS11355	0.836667	2.15333	-1.36385	0.00221074	0.0309764	down	lukG	bi-component leukocidin LukGH subunit G	GO:0051715;GO:0005576;GO:0009405	K11038-ko05150 Staphylococcus aureus infection	-
E5491_RS13545	3.76667	11.96	-1.66686	7.88516e-10	4.81601e-08	down	hlgB	bi-component gamma-hemolysin HlgAB/HlgCB subunit B	GO:0051715;GO:0005576;GO:0009405;GO:0044179	K11038-ko05150 Staphylococcus aureus infection	-
E5491_RS13540	2.14667	7.14333	-1.7345	4.32164e-06	0.000131976	down	hlgC	bi-component gamma-hemolysin HlgCB subunit C	GO:0051715;GO:0005576;GO:0009405;GO:0044179	K11038-ko05150 Staphylococcus aureus infection	-
E5491_RS11360	1.55667	8.86	-2.50885	1.54162e-12	1.46886e-10	down	lukH	bi-component leukocidin LukGH subunit H	GO:0051715;GO:0005576;GO:0009405	K11038-ko05150 Staphylococcus aureus infection	-
E5491_RS13520	70.6433	207.71	-1.55595	9.23957e-09	4.49156e-07	down	sbi	immunoglobulin-binding protein Sbi	GO:0005576;GO:0009405	K14197-ko05150 Staphylococcus aureus infection	-
E5491_RS11040	0.93	7.11333	-2.93522	3.02035e-06	9.46643e-05	down	E5491_RS11040	chemotaxis-inhibiting protein CHIPS	GO:0005576;GO:0009405	K14202-ko05150 Staphylococcus aureus infection	-
E5491_RS03700	110.36	337.217	-1.61146	2.9433e-12	2.69652e-10	down	E5491_RS03700	DoxX family protein	GO:0016021	K16937-ko00920 Sulfur metabolism	-
