# Supplementary material for: The Impacts of Essential Gcp/TsaD Protein on Cell Morphology, Virulence Expression, and Antibiotic Susceptibility in Staphylococcus aureus
Source: Microorganisms. 2025 Sep 10;13(9):2111. doi: 10.3390/microorganisms13092111 (PMC12472773; doi:10.3390/microorganisms13092111)
Supplement: Supplementary file 1 [file microorganisms-13-02111-s001.zip › Table S4.XLSX]

## Sheet: yeaZ_DEG
		45 common elements in "yeaZ_02_DEG_UP", "yeaZ_05_DEG_UP" and "yeaZ_10_DEG_UP":	65 common elements in "yeaZ_02_DEG_UP" and "yeaZ_10_DEG_UP":	12 common elements in "yeaZ_05_DEG_UP" and "yeaZ_10_DEG_UP":	28 common elements in "yeaZ_02_DEG_UP" and "yeaZ_05_DEG_UP":	154 elements included exclusively in "yeaZ_02_DEG_UP":	12 elements included exclusively in "yeaZ_05_DEG_UP":	119 elements included exclusively in "yeaZ_10_DEG_UP":				15 common elements in "yeaZ_02_DEG_DOWN", "yeaZ_05_DEG_DOWN" and "yeaZ_10_DEG_DOWN":	50 common elements in "yeaZ_05_DEG_DOWN" and "yeaZ_10_DEG_DOWN":	9 common elements in "yeaZ_02_DEG_DOWN" and "yeaZ_05_DEG_DOWN":	2 common elements in "yeaZ_02_DEG_DOWN" and "yeaZ_10_DEG_DOWN":	72 elements included exclusively in "yeaZ_02_DEG_DOWN":	59 elements included exclusively in "yeaZ_10_DEG_DOWN":	44 elements included exclusively in "yeaZ_05_DEG_DOWN":				61 common elements in "yeaZ_02_DEG_ALL", "yeaZ_05_DEG_ALL" and "yeaZ_10_DEG_ALL":	69 common elements in "yeaZ_02_DEG_ALL" and "yeaZ_10_DEG_ALL":	38 common elements in "yeaZ_02_DEG_ALL" and "yeaZ_05_DEG_ALL":	62 common elements in "yeaZ_05_DEG_ALL" and "yeaZ_10_DEG_ALL":	222 elements included exclusively in "yeaZ_02_DEG_ALL":	175 elements included exclusively in "yeaZ_10_DEG_ALL":	54 elements included exclusively in "yeaZ_05_DEG_ALL":
		E5491_RS11350	E5491_RS11190	E5491_RS06920	E5491_RS02350	E5491_RS13030	E5491_RS13195	E5491_RS13880				E5491_RS11500	E5491_RS11355	E5491_RS11985	E5491_RS05735	E5491_RS07510	E5491_RS01005	E5491_RS13775				E5491_RS11350	E5491_RS11190	E5491_RS02350	E5491_RS11355	E5491_RS13030	E5491_RS01005	E5491_RS13775
		E5491_RS11345	E5491_RS11170	E5491_RS00705	E5491_RS00725	E5491_RS06840	E5491_RS02035	E5491_RS15240				E5491_RS00990	E5491_RS01000	E5491_RS01450	E5491_RS14920	E5491_RS09075	E5491_RS00425	E5491_RS05740				E5491_RS11500	E5491_RS07510	E5491_RS11985	E5491_RS01000	E5491_RS06840	E5491_RS13880	E5491_RS05740
		E5491_RS11340	E5491_RS06115	E5491_RS06270	E5491_RS00720	E5491_RS14205	E5491_RS02030	E5491_RS07510				E5491_RS00995	E5491_RS14025	E5491_RS06910		E5491_RS04180	E5491_RS05580	E5491_RS05745				E5491_RS00990	E5491_RS11170	E5491_RS00725	E5491_RS14025	E5491_RS14205	E5491_RS15240	E5491_RS05745
		E5491_RS11165	E5491_RS06110	E5491_RS02960	E5491_RS00710	E5491_RS06335	E5491_RS14650	E5491_RS12795				E5491_RS03185	E5491_RS01105	E5491_RS11415		E5491_RS12665	E5491_RS12325	E5491_RS12210				E5491_RS00995	E5491_RS06115	E5491_RS00720	E5491_RS06920	E5491_RS06335	E5491_RS00425	E5491_RS12210
		E5491_RS11160	E5491_RS10030	E5491_RS12870	E5491_RS15125	E5491_RS12980	E5491_RS10555	E5491_RS03425				E5491_RS00985	E5491_RS14300	E5491_RS01125		E5491_RS09240	E5491_RS12320	E5491_RS12215				E5491_RS11345	E5491_RS06110	E5491_RS01450	E5491_RS01105	E5491_RS09075	E5491_RS05580	E5491_RS12215
		E5491_RS06100	E5491_RS14050	E5491_RS05065	E5491_RS07270	E5491_RS12985	E5491_RS11065	E5491_RS05900				E5491_RS12220	E5491_RS08190	E5491_RS13235		E5491_RS04985	E5491_RS14845	E5491_RS07525				E5491_RS11340	E5491_RS10030	E5491_RS06910	E5491_RS14300	E5491_RS12980	E5491_RS12795	E5491_RS07525
		E5491_RS09905	E5491_RS14560	E5491_RS01690	E5491_RS04720	E5491_RS00730	E5491_RS11580	E5491_RS05905				E5491_RS01040	E5491_RS08195	E5491_RS09690		E5491_RS07535	E5491_RS12330	E5491_RS11425				E5491_RS11165	E5491_RS14050	E5491_RS00710	E5491_RS08190	E5491_RS12985	E5491_RS03425	E5491_RS11425
		E5491_RS09300	E5491_RS10170	E5491_RS10655	E5491_RS07265	E5491_RS02910	E5491_RS13820	E5491_RS06585				E5491_RS01045	E5491_RS00980	E5491_RS00460		E5491_RS03475	E5491_RS14315	E5491_RS05750				E5491_RS11160	E5491_RS14560	E5491_RS11415	E5491_RS08195	E5491_RS00730	E5491_RS12325	E5491_RS05750
		E5491_RS09295	E5491_RS06320	E5491_RS12895	E5491_RS01730	E5491_RS02915	E5491_RS05060	E5491_RS08445				E5491_RS13425	E5491_RS01115	E5491_RS14135		E5491_RS09580	E5491_RS14860	E5491_RS02905				E5491_RS03185	E5491_RS10170	E5491_RS01125	E5491_RS00980	E5491_RS02910	E5491_RS12320	E5491_RS02905
		E5491_RS06900	E5491_RS06215	E5491_RS03885	E5491_RS04715	E5491_RS08695	E5491_RS03300	E5491_RS06325				E5491_RS07490	E5491_RS01110			E5491_RS10370	E5491_RS13545	E5491_RS10395				E5491_RS06100	E5491_RS06320	E5491_RS15125	E5491_RS01115	E5491_RS02915	E5491_RS14845	E5491_RS10395
		E5491_RS11780	E5491_RS06210	E5491_RS09950	E5491_RS04710	E5491_RS04185	E5491_RS02685	E5491_RS04600				E5491_RS07485	E5491_RS13300			E5491_RS08050	E5491_RS13540	E5491_RS11560				E5491_RS09905	E5491_RS06215	E5491_RS07270	E5491_RS01110	E5491_RS08695	E5491_RS05900	E5491_RS11560
		E5491_RS11555	E5491_RS06105	E5491_RS03430	E5491_RS00945	E5491_RS02355	E5491_RS05810	E5491_RS03365				E5491_RS07480	E5491_RS05720			E5491_RS05430	E5491_RS01280	E5491_RS02375				E5491_RS00985	E5491_RS06210	E5491_RS13235	E5491_RS13300	E5491_RS04185	E5491_RS05905	E5491_RS02375
		E5491_RS11550	E5491_RS04405		E5491_RS11115	E5491_RS14555		E5491_RS09275				E5491_RS04580	E5491_RS13345			E5491_RS02800	E5491_RS14340	E5491_RS11410				E5491_RS09300	E5491_RS06105	E5491_RS04720	E5491_RS05720	E5491_RS04180	E5491_RS06585	E5491_RS11410
		E5491_RS11540	E5491_RS11155		E5491_RS00060	E5491_RS06925		E5491_RS09900				E5491_RS09680	E5491_RS00880			E5491_RS09595	E5491_RS11360	E5491_RS02370				E5491_RS09295	E5491_RS04405	E5491_RS07265	E5491_RS13345	E5491_RS02355	E5491_RS08445	E5491_RS02370
		E5491_RS11545	E5491_RS00530		E5491_RS09965	E5491_RS02900		E5491_RS05910				E5491_RS13390	E5491_RS07475			E5491_RS08915	E5491_RS06875	E5491_RS09010				E5491_RS06900	E5491_RS11155	E5491_RS01730	E5491_RS00880	E5491_RS12665	E5491_RS06325	E5491_RS09010
		E5491_RS11300	E5491_RS06260		E5491_RS09985	E5491_RS14960		E5491_RS14360					E5491_RS02365			E5491_RS14090	E5491_RS14095	E5491_RS02025				E5491_RS11780	E5491_RS00530	E5491_RS04715	E5491_RS00705	E5491_RS09240	E5491_RS04600	E5491_RS02025
		E5491_RS11305	E5491_RS06265		E5491_RS12990	E5491_RS01675		E5491_RS05610					E5491_RS15260			E5491_RS10415	E5491_RS07290	E5491_RS05110				E5491_RS11555	E5491_RS06260	E5491_RS04710	E5491_RS06270	E5491_RS04985	E5491_RS12330	E5491_RS13195
		E5491_RS03010	E5491_RS00715		E5491_RS00660	E5491_RS11975		E5491_RS01930					E5491_RS13395			E5491_RS03610	E5491_RS04085	E5491_RS10400				E5491_RS11550	E5491_RS06265	E5491_RS00945	E5491_RS02960	E5491_RS14555	E5491_RS03365	E5491_RS05110
		E5491_RS11465	E5491_RS14380		E5491_RS09970	E5491_RS11970		E5491_RS03195					E5491_RS13385			E5491_RS12950	E5491_RS04080	E5491_RS08405				E5491_RS12220	E5491_RS00715	E5491_RS11115	E5491_RS07475	E5491_RS06925	E5491_RS09275	E5491_RS02035
		E5491_RS14625	E5491_RS01660		E5491_RS00785	E5491_RS12300		E5491_RS09465					E5491_RS11040			E5491_RS00895	E5491_RS13535	E5491_RS08410				E5491_RS01040	E5491_RS14380	E5491_RS00060	E5491_RS02365	E5491_RS02900	E5491_RS09900	E5491_RS02030
		E5491_RS11260	E5491_RS11090		E5491_RS00670	E5491_RS10115		E5491_RS02620					E5491_RS13875			E5491_RS05715	E5491_RS14335	E5491_RS08415				E5491_RS01045	E5491_RS01660	E5491_RS09965	E5491_RS15260	E5491_RS14960	E5491_RS05910	E5491_RS10400
		E5491_RS11265	E5491_RS11140		E5491_RS00675	E5491_RS10110		E5491_RS13155					E5491_RS14640			E5491_RS05120	E5491_RS08095	E5491_RS00575				E5491_RS11540	E5491_RS11090	E5491_RS09985	E5491_RS13395	E5491_RS01675	E5491_RS14360	E5491_RS14650
		E5491_RS14610	E5491_RS15120		E5491_RS13700	E5491_RS10120		E5491_RS06870					E5491_RS09530			E5491_RS05635	E5491_RS11435	E5491_RS00595				E5491_RS11545	E5491_RS11140	E5491_RS12990	E5491_RS13385	E5491_RS11975	E5491_RS14315	E5491_RS08405
		E5491_RS11275	E5491_RS11175		E5491_RS12095	E5491_RS01840		E5491_RS06495					E5491_RS00590			E5491_RS03150	E5491_RS04070	E5491_RS13985				E5491_RS13425	E5491_RS15120	E5491_RS09690	E5491_RS11040	E5491_RS11970	E5491_RS05610	E5491_RS10555
		E5491_RS11515	E5491_RS09925		E5491_RS00685	E5491_RS02570		E5491_RS11145					E5491_RS10850			E5491_RS02730	E5491_RS03405	E5491_RS11450				E5491_RS11300	E5491_RS05735	E5491_RS00460	E5491_RS13875	E5491_RS12300	E5491_RS01930	E5491_RS08410
		E5491_RS00655	E5491_RS11220		E5491_RS00680	E5491_RS02155		E5491_RS06275					E5491_RS09370			E5491_RS09715	E5491_RS13995	E5491_RS12000				E5491_RS11305	E5491_RS11175	E5491_RS00660	E5491_RS12870	E5491_RS07535	E5491_RS03195	E5491_RS08415
		E5491_RS13730	E5491_RS06240		E5491_RS00695	E5491_RS10165		E5491_RS04220					E5491_RS13400			E5491_RS08740	E5491_RS14865	E5491_RS10190				E5491_RS07490	E5491_RS09925	E5491_RS09970	E5491_RS14640	E5491_RS03475	E5491_RS09465	E5491_RS00575
		E5491_RS10645	E5491_RS09930		E5491_RS10005	E5491_RS06475		E5491_RS13160					E5491_RS13405			E5491_RS01890	E5491_RS11330	E5491_RS07585				E5491_RS03010	E5491_RS11220	E5491_RS00785	E5491_RS09530	E5491_RS10115	E5491_RS14860	E5491_RS11065
		E5491_RS05840	E5491_RS11235			E5491_RS06670		E5491_RS12780					E5491_RS07355			E5491_RS01895	E5491_RS05240	E5491_RS08115				E5491_RS07485	E5491_RS06240	E5491_RS00670	E5491_RS00590	E5491_RS10110	E5491_RS13545	E5491_RS00595
		E5491_RS14605	E5491_RS11120			E5491_RS14325		E5491_RS11315					E5491_RS07350			E5491_RS09435	E5491_RS01080	E5491_RS02250				E5491_RS07480	E5491_RS09930	E5491_RS00675	E5491_RS10850	E5491_RS09580	E5491_RS13540	E5491_RS13985
		E5491_RS06885	E5491_RS11125			E5491_RS11785		E5491_RS14245					E5491_RS02245			E5491_RS04445	E5491_RS00375	E5491_RS03950				E5491_RS11465	E5491_RS11235	E5491_RS13700	E5491_RS09370	E5491_RS10120	E5491_RS01280	E5491_RS11450
		E5491_RS00665	E5491_RS01090			E5491_RS01945		E5491_RS11045					E5491_RS13410			E5491_RS03710	E5491_RS14755	E5491_RS01235				E5491_RS14625	E5491_RS11120	E5491_RS12095	E5491_RS13400	E5491_RS10370	E5491_RS02620	E5491_RS12000
		E5491_RS11250	E5491_RS06250			E5491_RS00700		E5491_RS06245					E5491_RS01515			E5491_RS01625	E5491_RS13230	E5491_RS09685				E5491_RS11260	E5491_RS11125	E5491_RS14135	E5491_RS13405	E5491_RS08050	E5491_RS14340	E5491_RS11580
		E5491_RS11255	E5491_RS10670			E5491_RS08550		E5491_RS03550					E5491_RS14765			E5491_RS01405	E5491_RS00745	E5491_RS01810				E5491_RS11265	E5491_RS01090	E5491_RS00685	E5491_RS07355	E5491_RS01840	E5491_RS13155	E5491_RS13820
		E5491_RS06895	E5491_RS04910			E5491_RS02490		E5491_RS10140					E5491_RS05665			E5491_RS10620	E5491_RS09740	E5491_RS04575				E5491_RS04580	E5491_RS06250	E5491_RS00680	E5491_RS07350	E5491_RS05430	E5491_RS11360	E5491_RS10190
		E5491_RS11535	E5491_RS10010			E5491_RS07275		E5491_RS11230					E5491_RS08110			E5491_RS00105	E5491_RS01510	E5491_RS13870				E5491_RS14610	E5491_RS10670	E5491_RS01240	E5491_RS02245	E5491_RS02800	E5491_RS06875	E5491_RS07585
		E5491_RS11530	E5491_RS11210			E5491_RS04060		E5491_RS13630					E5491_RS00650			E5491_RS05860	E5491_RS07220	E5491_RS03660				E5491_RS11275	E5491_RS04910	E5491_RS00695	E5491_RS13410	E5491_RS02570	E5491_RS06870	E5491_RS05060
		E5491_RS06140	E5491_RS11460			E5491_RS01725		E5491_RS03125					E5491_RS09215			E5491_RS10195	E5491_RS07225	E5491_RS13890				E5491_RS11515	E5491_RS10010	E5491_RS10005	E5491_RS01515	E5491_RS02155	E5491_RS14095	E5491_RS08115
		E5491_RS10650	E5491_RS09960			E5491_RS08715		E5491_RS12745					E5491_RS14645			E5491_RS09790	E5491_RS05235	E5491_RS01240				E5491_RS00655	E5491_RS11210		E5491_RS14765	E5491_RS10165	E5491_RS06495	E5491_RS02250
		E5491_RS11525	E5491_RS14620			E5491_RS04235		E5491_RS04440					E5491_RS14760			E5491_RS10445	E5491_RS11015	E5491_RS13275				E5491_RS13730	E5491_RS11460		E5491_RS05665	E5491_RS06475	E5491_RS11145	E5491_RS03300
		E5491_RS11520	E5491_RS06175			E5491_RS01540		E5491_RS03485					E5491_RS00815			E5491_RS14370	E5491_RS14265	E5491_RS14215				E5491_RS10645	E5491_RS09960		E5491_RS05065	E5491_RS06670	E5491_RS07290	E5491_RS03950
		E5491_RS06130	E5491_RS06170			E5491_RS11225		E5491_RS11690					E5491_RS03665			E5491_RS04100	E5491_RS07215	E5491_RS03655				E5491_RS05840	E5491_RS14620		E5491_RS08110	E5491_RS09595	E5491_RS04085	E5491_RS01235
		E5491_RS13845	E5491_RS07740			E5491_RS11130		E5491_RS01715					E5491_RS00865			E5491_RS02645	E5491_RS07210	E5491_RS04190				E5491_RS14605	E5491_RS06175		E5491_RS00650	E5491_RS08915	E5491_RS04080	E5491_RS09685
		E5491_RS06230	E5491_RS09990			E5491_RS07280		E5491_RS02285					E5491_RS09640			E5491_RS10290	E5491_RS09755	E5491_RS09675				E5491_RS06885	E5491_RS06170		E5491_RS01690	E5491_RS14090	E5491_RS06275	E5491_RS01810
		E5491_RS00690	E5491_RS11110			E5491_RS01950		E5491_RS06280					E5491_RS13895			E5491_RS04920	E5491_RS14395					E5491_RS00665	E5491_RS07740		E5491_RS09215	E5491_RS14325	E5491_RS04220	E5491_RS04575
			E5491_RS06165			E5491_RS07285		E5491_RS06285					E5491_RS14030			E5491_RS10470	E5491_RS08255					E5491_RS09680	E5491_RS09990		E5491_RS14645	E5491_RS11785	E5491_RS13160	E5491_RS13870
			E5491_RS05845			E5491_RS12815		E5491_RS10855					E5491_RS14035			E5491_RS07035	E5491_RS14945					E5491_RS11250	E5491_RS11110		E5491_RS14760	E5491_RS10415	E5491_RS13535	E5491_RS03660
			E5491_RS11245			E5491_RS07260		E5491_RS13435					E5491_RS11990			E5491_RS14600	E5491_RS03410					E5491_RS11255	E5491_RS11015		E5491_RS00815	E5491_RS01945	E5491_RS12780	E5491_RS02685
			E5491_RS06150			E5491_RS01735		E5491_RS13430					E5491_RS00870			E5491_RS14915	E5491_RS03415					E5491_RS06895	E5491_RS06165		E5491_RS10655	E5491_RS03610	E5491_RS11315	E5491_RS05810
			E5491_RS02310			E5491_RS00955		E5491_RS05895					E5491_RS00875			E5491_RS06880	E5491_RS04650					E5491_RS11535	E5491_RS05845		E5491_RS12895	E5491_RS00700	E5491_RS14335	E5491_RS13890
			E5491_RS06890			E5491_RS00950		E5491_RS05890								E5491_RS14150	E5491_RS04225					E5491_RS11530	E5491_RS11245		E5491_RS03665	E5491_RS08550	E5491_RS14245	E5491_RS13275
			E5491_RS05040			E5491_RS10145		E5491_RS05875								E5491_RS05050	E5491_RS15205					E5491_RS06140	E5491_RS14920		E5491_RS00865	E5491_RS12950	E5491_RS08095	E5491_RS14215
			E5491_RS11720			E5491_RS10095		E5491_RS05870								E5491_RS05545	E5491_RS15200					E5491_RS13390	E5491_RS06150		E5491_RS09640	E5491_RS02490	E5491_RS11045	E5491_RS03655
			E5491_RS08795			E5491_RS07310		E5491_RS11320								E5491_RS03310	E5491_RS13380					E5491_RS10650	E5491_RS02310		E5491_RS13895	E5491_RS07275	E5491_RS06245	E5491_RS09675
			E5491_RS06145			E5491_RS15105		E5491_RS14470								E5491_RS06410	E5491_RS01010					E5491_RS11525	E5491_RS06890		E5491_RS14030	E5491_RS04060	E5491_RS11435
			E5491_RS02305			E5491_RS15100		E5491_RS03725								E5491_RS03860	E5491_RS14850					E5491_RS11520	E5491_RS05040		E5491_RS14035	E5491_RS01725	E5491_RS03550
			E5491_RS02300			E5491_RS00765		E5491_RS05460								E5491_RS12995	E5491_RS14855					E5491_RS06130	E5491_RS11720		E5491_RS09950	E5491_RS08715	E5491_RS04070
			E5491_RS06225			E5491_RS07250		E5491_RS03210								E5491_RS14230	E5491_RS01275					E5491_RS03885	E5491_RS08795		E5491_RS03430	E5491_RS04235	E5491_RS10140
			E5491_RS06220			E5491_RS07255		E5491_RS01765								E5491_RS08315	E5491_RS01270					E5491_RS13845	E5491_RS06145		E5491_RS04190	E5491_RS00895	E5491_RS11230
			E5491_RS06135			E5491_RS12015		E5491_RS06295								E5491_RS00925						E5491_RS06230	E5491_RS02305		E5491_RS11990	E5491_RS01540	E5491_RS13630
			E5491_RS10125			E5491_RS13135		E5491_RS06290								E5491_RS10935						E5491_RS00690	E5491_RS02300		E5491_RS00870	E5491_RS05715	E5491_RS03405
			E5491_RS11290			E5491_RS06725		E5491_RS02295								E5491_RS04970							E5491_RS06225		E5491_RS00875	E5491_RS11225	E5491_RS13995
			E5491_RS06120			E5491_RS09385		E5491_RS05880								E5491_RS05765							E5491_RS06220			E5491_RS05120	E5491_RS03125
			E5491_RS06125			E5491_RS13835		E5491_RS05885								E5491_RS04960							E5491_RS06135			E5491_RS11130	E5491_RS14865
			E5491_RS10130			E5491_RS13705		E5491_RS11950								E5491_RS03885							E5491_RS10125			E5491_RS05635	E5491_RS11330
						E5491_RS01390		E5491_RS05450								E5491_RS01015							E5491_RS11290			E5491_RS07280	E5491_RS05240
						E5491_RS04700		E5491_RS04105								E5491_RS11295							E5491_RS06120			E5491_RS01950	E5491_RS12745
						E5491_RS04705		E5491_RS11715								E5491_RS00270							E5491_RS06125			E5491_RS07285	E5491_RS04440
						E5491_RS03835		E5491_RS11710								E5491_RS00450							E5491_RS10130			E5491_RS12815	E5491_RS01080
						E5491_RS04675		E5491_RS03440								E5491_RS01900										E5491_RS03150	E5491_RS00375
						E5491_RS03135		E5491_RS09055								E5491_RS12865										E5491_RS07260	E5491_RS03485
						E5491_RS11455		E5491_RS09995								E5491_RS10965										E5491_RS01735	E5491_RS14755
						E5491_RS04295		E5491_RS11270																		E5491_RS02730	E5491_RS11690
						E5491_RS02995		E5491_RS13060																		E5491_RS00955	E5491_RS01715
						E5491_RS00975		E5491_RS06185																		E5491_RS00950	E5491_RS02285
						E5491_RS02195		E5491_RS08830																		E5491_RS10145	E5491_RS06280
						E5491_RS00065		E5491_RS06975																		E5491_RS09715	E5491_RS06285
						E5491_RS07835		E5491_RS14155																		E5491_RS10095	E5491_RS10855
						E5491_RS01165		E5491_RS10925																		E5491_RS08740	E5491_RS13435
						E5491_RS01365		E5491_RS10015																		E5491_RS07310	E5491_RS13430
						E5491_RS01360		E5491_RS04945																		E5491_RS15105	E5491_RS05895
						E5491_RS11105		E5491_RS01320																		E5491_RS15100	E5491_RS05890
						E5491_RS14475		E5491_RS01325																		E5491_RS01890	E5491_RS05875
						E5491_RS07125		E5491_RS05305																		E5491_RS01895	E5491_RS05870
						E5491_RS07120		E5491_RS09975																		E5491_RS00765	E5491_RS11320
						E5491_RS04305		E5491_RS06095																		E5491_RS07250	E5491_RS14470
						E5491_RS02520		E5491_RS12240																		E5491_RS07255	E5491_RS13230
						E5491_RS03030		E5491_RS02230																		E5491_RS12015	E5491_RS03725
						E5491_RS04300		E5491_RS10930																		E5491_RS13135	E5491_RS05460
						E5491_RS00960		E5491_RS07775																		E5491_RS09435	E5491_RS00745
						E5491_RS09980		E5491_RS13675																		E5491_RS06725	E5491_RS03210
						E5491_RS01375		E5491_RS05955																		E5491_RS09385	E5491_RS01765
						E5491_RS12080		E5491_RS01330																		E5491_RS13835	E5491_RS06295
						E5491_RS07135		E5491_RS01060																		E5491_RS13705	E5491_RS06290
						E5491_RS07130		E5491_RS14005																		E5491_RS04445	E5491_RS02295
						E5491_RS01995		E5491_RS11280																		E5491_RS01390	E5491_RS05880
						E5491_RS15090		E5491_RS11285																		E5491_RS04700	E5491_RS05885
						E5491_RS04030		E5491_RS12375																		E5491_RS04705	E5491_RS09740
						E5491_RS13710		E5491_RS04145																		E5491_RS03835	E5491_RS11950
						E5491_RS10050		E5491_RS11755																		E5491_RS04675	E5491_RS05450
						E5491_RS01205		E5491_RS06315																		E5491_RS03710	E5491_RS04105
						E5491_RS03845		E5491_RS15190																		E5491_RS01625	E5491_RS11715
						E5491_RS11015		E5491_RS03245																		E5491_RS03135	E5491_RS11710
						E5491_RS07100		E5491_RS05360																		E5491_RS11455	E5491_RS03440
						E5491_RS08705		E5491_RS14465																		E5491_RS04295	E5491_RS01510
						E5491_RS01745		E5491_RS12360																		E5491_RS02995	E5491_RS09055
						E5491_RS01740		E5491_RS13335																		E5491_RS00975	E5491_RS07220
						E5491_RS04245		E5491_RS15275																		E5491_RS01405	E5491_RS09995
						E5491_RS02895		E5491_RS08465																		E5491_RS02195	E5491_RS11270
						E5491_RS07685		E5491_RS04620																		E5491_RS00065	E5491_RS07225
						E5491_RS11240		E5491_RS06305																		E5491_RS07835	E5491_RS13060
						E5491_RS04555		E5491_RS08205																		E5491_RS01165	E5491_RS05235
						E5491_RS03265		E5491_RS06235																		E5491_RS01365	E5491_RS14265
						E5491_RS10025		E5491_RS07325																		E5491_RS01360	E5491_RS06185
						E5491_RS02220		E5491_RS04190																		E5491_RS11105	E5491_RS07215
						E5491_RS00935		E5491_RS09810																		E5491_RS14475	E5491_RS07210
						E5491_RS14530		E5491_RS13885																		E5491_RS07125	E5491_RS09755
						E5491_RS15085		E5491_RS09670																		E5491_RS07120	E5491_RS08830
						E5491_RS04835		E5491_RS08620																		E5491_RS10620	E5491_RS06975
						E5491_RS11380																				E5491_RS00105	E5491_RS14155
						E5491_RS11385																				E5491_RS04305	E5491_RS14395
						E5491_RS14010																				E5491_RS02520	E5491_RS08255
						E5491_RS00250																				E5491_RS03030	E5491_RS10925
						E5491_RS03785																				E5491_RS04300	E5491_RS14945
						E5491_RS15095																				E5491_RS00960	E5491_RS10015
						E5491_RS01250																				E5491_RS05860	E5491_RS04945
						E5491_RS12800																				E5491_RS09980	E5491_RS01320
						E5491_RS05035																				E5491_RS10195	E5491_RS01325
						E5491_RS13010																				E5491_RS01375	E5491_RS05305
						E5491_RS02935																				E5491_RS09790	E5491_RS09975
						E5491_RS04360																				E5491_RS10445	E5491_RS06095
						E5491_RS04365																				E5491_RS12080	E5491_RS12240
						E5491_RS15080																				E5491_RS14370	E5491_RS03410
						E5491_RS13450																				E5491_RS07135	E5491_RS03415
						E5491_RS07400																				E5491_RS07130	E5491_RS02230
						E5491_RS02205																				E5491_RS04100	E5491_RS10930
						E5491_RS01240																				E5491_RS01995	E5491_RS07775
						E5491_RS09550																				E5491_RS15090	E5491_RS13675
						E5491_RS09125																				E5491_RS04030	E5491_RS05955
						E5491_RS09310																				E5491_RS13710	E5491_RS01330
						E5491_RS13960																				E5491_RS02645	E5491_RS04650
						E5491_RS13025																				E5491_RS10290	E5491_RS04225
						E5491_RS07140																				E5491_RS10050	E5491_RS01060
						E5491_RS10960																				E5491_RS01205	E5491_RS14005
						E5491_RS13840																				E5491_RS04920	E5491_RS15205
						E5491_RS07095																				E5491_RS10470	E5491_RS11280
						E5491_RS15070																				E5491_RS03845	E5491_RS11285
						E5491_RS04375																				E5491_RS07035	E5491_RS15200
						E5491_RS15075																				E5491_RS07100	E5491_RS12375
						E5491_RS07320																				E5491_RS08705	E5491_RS04145
						E5491_RS02745																				E5491_RS01745	E5491_RS11755
						E5491_RS02740																				E5491_RS01740	E5491_RS06315
						E5491_RS10000																				E5491_RS04245	E5491_RS15190
						E5491_RS01310																				E5491_RS02895	E5491_RS03245
																										E5491_RS14600	E5491_RS13380
																										E5491_RS07685	E5491_RS05360
																										E5491_RS14915	E5491_RS14465
																										E5491_RS06880	E5491_RS12360
																										E5491_RS11240	E5491_RS01010
																										E5491_RS14150	E5491_RS13335
																										E5491_RS05050	E5491_RS15275
																										E5491_RS04555	E5491_RS08465
																										E5491_RS05545	E5491_RS04620
																										E5491_RS03265	E5491_RS06305
																										E5491_RS10025	E5491_RS08205
																										E5491_RS02220	E5491_RS06235
																										E5491_RS00935	E5491_RS07325
																										E5491_RS03310	E5491_RS09810
																										E5491_RS14530	E5491_RS14850
																										E5491_RS15085	E5491_RS14855
																										E5491_RS04835	E5491_RS01275
																										E5491_RS06410	E5491_RS01270
																										E5491_RS03860	E5491_RS13885
																										E5491_RS11380	E5491_RS09670
																										E5491_RS11385	E5491_RS08620
																										E5491_RS14010
																										E5491_RS12995
																										E5491_RS14230
																										E5491_RS08315
																										E5491_RS00250
																										E5491_RS03785
																										E5491_RS15095
																										E5491_RS00925
																										E5491_RS10935
																										E5491_RS01250
																										E5491_RS04970
																										E5491_RS12800
																										E5491_RS05035
																										E5491_RS13010
																										E5491_RS05765
																										E5491_RS02935
																										E5491_RS04360
																										E5491_RS04365
																										E5491_RS15080
																										E5491_RS13450
																										E5491_RS07400
																										E5491_RS02205
																										E5491_RS09550
																										E5491_RS04960
																										E5491_RS09125
																										E5491_RS09310
																										E5491_RS13960
																										E5491_RS01015
																										E5491_RS13025
																										E5491_RS11295
																										E5491_RS07140
																										E5491_RS10960
																										E5491_RS00270
																										E5491_RS00450
																										E5491_RS01900
																										E5491_RS13840
																										E5491_RS12865
																										E5491_RS07095
																										E5491_RS10965
																										E5491_RS15070
																										E5491_RS04375
																										E5491_RS15075
																										E5491_RS07320
																										E5491_RS02745
																										E5491_RS02740
																										E5491_RS10000
																										E5491_RS01310

## Sheet: gcp_DEG
				76 common elements in "gcp_02_DEG_UP", "gcp_05_DEG_UP" and "gcp_10_DEG_UP":	72 common elements in "gcp_02_DEG_UP" and "gcp_05_DEG_UP":	19 common elements in "gcp_02_DEG_UP" and "gcp_10_DEG_UP":	2 common elements in "gcp_05_DEG_UP" and "gcp_10_DEG_UP":	293 elements included exclusively in "gcp_02_DEG_UP":	34 elements included exclusively in "gcp_05_DEG_UP":	14 elements included exclusively in "gcp_10_DEG_UP":						3 common elements in "gcp_02_DEG_DOWN", "gcp_05_DEG_DOWN" and "gcp_10_DEG_DOWN":	12 common elements in "gcp_02_DEG_DOWN" and "gcp_05_DEG_DOWN":	7 common elements in "gcp_05_DEG_DOWN" and "gcp_10_DEG_DOWN":	1 common element in "gcp_02_DEG_DOWN" and "gcp_10_DEG_DOWN":	47 elements included exclusively in "gcp_02_DEG_DOWN":	95 elements included exclusively in "gcp_05_DEG_DOWN":	12 elements included exclusively in "gcp_10_DEG_DOWN":					79 common elements in "gcp_02_DEG_ALL", "gcp_05_DEG_ALL" and "gcp_10_DEG_ALL":	84 common elements in "gcp_02_DEG_ALL" and "gcp_05_DEG_ALL":	22 common elements in "gcp_02_DEG_ALL" and "gcp_10_DEG_ALL":	11 common elements in "gcp_05_DEG_ALL" and "gcp_10_DEG_ALL":	338 elements included exclusively in "gcp_02_DEG_ALL":	127 elements included exclusively in "gcp_05_DEG_ALL":	22 elements included exclusively in "gcp_10_DEG_ALL":
				E5491_RS13030	E5491_RS04165	E5491_RS01480	E5491_RS02960	E5491_RS11190	E5491_RS06335	E5491_RS05900						E5491_RS02145	E5491_RS05610	E5491_RS04185	E5491_RS11490	E5491_RS11350	E5491_RS07150	E5491_RS11355					E5491_RS13030	E5491_RS04165	E5491_RS01480	E5491_RS04185	E5491_RS11190	E5491_RS07150	E5491_RS11355
				E5491_RS02350	E5491_RS00730	E5491_RS00840	E5491_RS13985	E5491_RS14205	E5491_RS13615	E5491_RS05905						E5491_RS11040	E5491_RS02150	E5491_RS11360		E5491_RS10210	E5491_RS07510	E5491_RS02000					E5491_RS02350	E5491_RS00730	E5491_RS00840	E5491_RS11360	E5491_RS11350	E5491_RS07510	E5491_RS02000
				E5491_RS02355	E5491_RS08695	E5491_RS14565		E5491_RS14200	E5491_RS13620	E5491_RS01925						E5491_RS13520	E5491_RS12130	E5491_RS03700		E5491_RS15250	E5491_RS11985	E5491_RS13545					E5491_RS02355	E5491_RS08695	E5491_RS14565	E5491_RS02960	E5491_RS14205	E5491_RS06335	E5491_RS05900
				E5491_RS14555	E5491_RS06320	E5491_RS04235		E5491_RS04160	E5491_RS01075	E5491_RS10400							E5491_RS05625	E5491_RS03705		E5491_RS11560	E5491_RS05535	E5491_RS13540					E5491_RS14555	E5491_RS06320	E5491_RS04235	E5491_RS02035	E5491_RS14200	E5491_RS11985	E5491_RS05905
				E5491_RS14050	E5491_RS06325	E5491_RS03800		E5491_RS14430	E5491_RS02710	E5491_RS14355							E5491_RS12000	E5491_RS05665		E5491_RS13155	E5491_RS11425	E5491_RS02035					E5491_RS14050	E5491_RS06325	E5491_RS03800	E5491_RS02030	E5491_RS04160	E5491_RS13615	E5491_RS01925
				E5491_RS14560	E5491_RS00725	E5491_RS09385		E5491_RS00425	E5491_RS02035	E5491_RS05895							E5491_RS06405	E5491_RS03695		E5491_RS05110	E5491_RS13310	E5491_RS02030					E5491_RS14560	E5491_RS00725	E5491_RS09385	E5491_RS03700	E5491_RS14430	E5491_RS13620	E5491_RS13545
				E5491_RS11975	E5491_RS00720	E5491_RS04910		E5491_RS06330	E5491_RS02030	E5491_RS05890							E5491_RS03315	E5491_RS04970		E5491_RS13205	E5491_RS00210	E5491_RS01540					E5491_RS11975	E5491_RS00720	E5491_RS04910	E5491_RS03705	E5491_RS00425	E5491_RS05535	E5491_RS13540
				E5491_RS09300	E5491_RS14960	E5491_RS05215		E5491_RS13850	E5491_RS12560	E5491_RS05875							E5491_RS03310			E5491_RS10430	E5491_RS02905	E5491_RS01565					E5491_RS09300	E5491_RS14960	E5491_RS11490	E5491_RS13985	E5491_RS06330	E5491_RS01075	E5491_RS01540
				E5491_RS09295	E5491_RS11970	E5491_RS12280		E5491_RS07080	E5491_RS00770	E5491_RS05870							E5491_RS03320			E5491_RS05735	E5491_RS08535	E5491_RS11015					E5491_RS09295	E5491_RS11970	E5491_RS05215	E5491_RS05665	E5491_RS13850	E5491_RS11425	E5491_RS10400
				E5491_RS00710	E5491_RS09905	E5491_RS07100		E5491_RS03640	E5491_RS02040	E5491_RS05880							E5491_RS01060			E5491_RS13160	E5491_RS03185	E5491_RS04570					E5491_RS00710	E5491_RS09905	E5491_RS12280	E5491_RS03695	E5491_RS07080	E5491_RS13310	E5491_RS01565
				E5491_RS14380	E5491_RS06260	E5491_RS04490		E5491_RS12980	E5491_RS05135	E5491_RS05885							E5491_RS01015			E5491_RS01615	E5491_RS10970	E5491_RS02695					E5491_RS14380	E5491_RS05610	E5491_RS07100	E5491_RS04970	E5491_RS03640	E5491_RS00210	E5491_RS14355
				E5491_RS01660	E5491_RS00715	E5491_RS04945		E5491_RS12985	E5491_RS10550	E5491_RS15190							E5491_RS00450			E5491_RS13535	E5491_RS07530	E5491_RS14850					E5491_RS01660	E5491_RS06260	E5491_RS04490		E5491_RS12980	E5491_RS02905	E5491_RS05895
				E5491_RS06900	E5491_RS14325	E5491_RS05040		E5491_RS02910	E5491_RS00615	E5491_RS13335										E5491_RS10525	E5491_RS02760						E5491_RS06900	E5491_RS00715	E5491_RS04945		E5491_RS12985	E5491_RS08535	E5491_RS05890
				E5491_RS11780	E5491_RS15125	E5491_RS04215		E5491_RS02915	E5491_RS00610	E5491_RS04190										E5491_RS12140	E5491_RS13300						E5491_RS11780	E5491_RS02150	E5491_RS05040		E5491_RS02910	E5491_RS03185	E5491_RS05875
				E5491_RS00700	E5491_RS00705	E5491_RS10375		E5491_RS08690	E5491_RS03835											E5491_RS09700	E5491_RS15220						E5491_RS00700	E5491_RS14325	E5491_RS15190		E5491_RS02915	E5491_RS10970	E5491_RS05870
				E5491_RS11555	E5491_RS01725	E5491_RS13020		E5491_RS06115	E5491_RS05090											E5491_RS12135	E5491_RS14315						E5491_RS11555	E5491_RS15125	E5491_RS04215		E5491_RS08690	E5491_RS07530	E5491_RS05880
				E5491_RS11550	E5491_RS09925	E5491_RS08205		E5491_RS06110	E5491_RS01080											E5491_RS00550	E5491_RS10760						E5491_RS11550	E5491_RS00705	E5491_RS10375		E5491_RS06115	E5491_RS02760	E5491_RS05885
				E5491_RS07275	E5491_RS11220	E5491_RS14885		E5491_RS11980	E5491_RS00620											E5491_RS07465	E5491_RS10565						E5491_RS07275	E5491_RS01725	E5491_RS13020		E5491_RS06110	E5491_RS13300	E5491_RS11015
				E5491_RS07270	E5491_RS14330	E5491_RS01475		E5491_RS00845	E5491_RS00065											E5491_RS12155	E5491_RS11415						E5491_RS07270	E5491_RS09925	E5491_RS08205		E5491_RS11980	E5491_RS15220	E5491_RS04570
				E5491_RS07280	E5491_RS04720			E5491_RS12660	E5491_RS05085											E5491_RS10520	E5491_RS10945						E5491_RS02145	E5491_RS12130	E5491_RS04190		E5491_RS00845	E5491_RS14315	E5491_RS13335
				E5491_RS07285	E5491_RS00955			E5491_RS07635	E5491_RS00580											E5491_RS12165	E5491_RS13190						E5491_RS07280	E5491_RS11220	E5491_RS14885		E5491_RS12660	E5491_RS10760	E5491_RS02695
				E5491_RS11540	E5491_RS00950			E5491_RS07630	E5491_RS12585											E5491_RS09760	E5491_RS14815						E5491_RS07285	E5491_RS14330	E5491_RS01475		E5491_RS07635	E5491_RS10565	E5491_RS14850
				E5491_RS11545	E5491_RS09930			E5491_RS06920	E5491_RS02070											E5491_RS10420	E5491_RS08855						E5491_RS11040	E5491_RS04720			E5491_RS07630	E5491_RS11415
				E5491_RS07265	E5491_RS11300			E5491_RS15155	E5491_RS06175											E5491_RS01620	E5491_RS08910						E5491_RS11540	E5491_RS00955			E5491_RS06920	E5491_RS10945
				E5491_RS07260	E5491_RS11235			E5491_RS06925	E5491_RS06170											E5491_RS02665	E5491_RS06875						E5491_RS11545	E5491_RS00950			E5491_RS15155	E5491_RS02710
				E5491_RS01735	E5491_RS11230			E5491_RS07850	E5491_RS12605											E5491_RS14740	E5491_RS14095						E5491_RS07265	E5491_RS09930			E5491_RS06925	E5491_RS13190
				E5491_RS01730	E5491_RS01385			E5491_RS04435	E5491_RS11110											E5491_RS00105	E5491_RS08420						E5491_RS07260	E5491_RS11300			E5491_RS10210	E5491_RS14815
				E5491_RS04715	E5491_RS01380			E5491_RS13315	E5491_RS00780											E5491_RS02270	E5491_RS12220						E5491_RS01735	E5491_RS11235			E5491_RS07850	E5491_RS08855
				E5491_RS01090	E5491_RS04710			E5491_RS15160	E5491_RS12655											E5491_RS09740	E5491_RS12950						E5491_RS01730	E5491_RS11230			E5491_RS04435	E5491_RS08910
				E5491_RS15105	E5491_RS13705			E5491_RS08220	E5491_RS05145											E5491_RS10440	E5491_RS03760						E5491_RS04715	E5491_RS01385			E5491_RS13315	E5491_RS06875
				E5491_RS15100	E5491_RS11115			E5491_RS12840	E5491_RS05140											E5491_RS10445	E5491_RS02365						E5491_RS01090	E5491_RS01380			E5491_RS15250	E5491_RS14095
				E5491_RS07250	E5491_RS04295			E5491_RS05595	E5491_RS02685											E5491_RS10505	E5491_RS13235						E5491_RS15105	E5491_RS04710			E5491_RS15160	E5491_RS08420
				E5491_RS07255	E5491_RS04055			E5491_RS15165	E5491_RS05150											E5491_RS10500	E5491_RS10795						E5491_RS15100	E5491_RS05625			E5491_RS08220	E5491_RS12220
				E5491_RS03010	E5491_RS07835			E5491_RS06215	E5491_RS02430											E5491_RS09750	E5491_RS04665						E5491_RS07250	E5491_RS13705			E5491_RS12840	E5491_RS12950
				E5491_RS00945	E5491_RS01160			E5491_RS06210												E5491_RS10510	E5491_RS01040						E5491_RS07255	E5491_RS11115			E5491_RS05595	E5491_RS03760
				E5491_RS04700	E5491_RS04300			E5491_RS10685												E5491_RS10515	E5491_RS05630						E5491_RS03010	E5491_RS04295			E5491_RS15165	E5491_RS02365
				E5491_RS04705	E5491_RS00960			E5491_RS01670												E5491_RS09755	E5491_RS05635						E5491_RS00945	E5491_RS04055			E5491_RS06215	E5491_RS13235
				E5491_RS07125	E5491_RS09965			E5491_RS06100												E5491_RS02655	E5491_RS12960						E5491_RS04700	E5491_RS12000			E5491_RS06210	E5491_RS10795
				E5491_RS04305	E5491_RS02075			E5491_RS06105												E5491_RS09695	E5491_RS11430						E5491_RS04705	E5491_RS07835			E5491_RS10685	E5491_RS04665
				E5491_RS11260	E5491_RS14625			E5491_RS02340												E5491_RS09680	E5491_RS08400						E5491_RS07125	E5491_RS01160			E5491_RS01670	E5491_RS01040
				E5491_RS11265	E5491_RS01375			E5491_RS03570												E5491_RS09685	E5491_RS01890						E5491_RS04305	E5491_RS04300			E5491_RS06100	E5491_RS12560
				E5491_RS12990	E5491_RS07135			E5491_RS03290												E5491_RS01810	E5491_RS01895						E5491_RS11260	E5491_RS00960			E5491_RS06105	E5491_RS05630
				E5491_RS11515	E5491_RS07130			E5491_RS03565												E5491_RS10485	E5491_RS07490						E5491_RS11265	E5491_RS09965			E5491_RS02340	E5491_RS05635
				E5491_RS12285	E5491_RS15090			E5491_RS03295												E5491_RS15190	E5491_RS00145						E5491_RS12990	E5491_RS02075			E5491_RS03570	E5491_RS00770
				E5491_RS00655	E5491_RS06350			E5491_RS00850												E5491_RS10435	E5491_RS00575						E5491_RS13520	E5491_RS14625			E5491_RS03290	E5491_RS12960
				E5491_RS13730	E5491_RS13710			E5491_RS03575												E5491_RS04190	E5491_RS03710						E5491_RS11515	E5491_RS01375			E5491_RS03565	E5491_RS11430
				E5491_RS01745	E5491_RS00820			E5491_RS03470												E5491_RS09675	E5491_RS01710						E5491_RS12285	E5491_RS07135			E5491_RS03295	E5491_RS02040
				E5491_RS01740	E5491_RS14610			E5491_RS13745													E5491_RS09115						E5491_RS00655	E5491_RS07130			E5491_RS00850	E5491_RS05135
				E5491_RS04245	E5491_RS05065			E5491_RS01455													E5491_RS14160						E5491_RS13730	E5491_RS15090			E5491_RS03575	E5491_RS08400
				E5491_RS11245	E5491_RS14265			E5491_RS10110													E5491_RS13760						E5491_RS01745	E5491_RS06350			E5491_RS03470	E5491_RS10550
				E5491_RS06885	E5491_RS07210			E5491_RS07995													E5491_RS05080						E5491_RS01740	E5491_RS13710			E5491_RS13745	E5491_RS01890
				E5491_RS00665	E5491_RS08700			E5491_RS06660													E5491_RS13240						E5491_RS04245	E5491_RS00820			E5491_RS01455	E5491_RS01895
				E5491_RS00660	E5491_RS03300			E5491_RS13685													E5491_RS03920						E5491_RS11245	E5491_RS14610			E5491_RS10110	E5491_RS00615
				E5491_RS02310	E5491_RS02895			E5491_RS08985													E5491_RS08590						E5491_RS06885	E5491_RS05065			E5491_RS07995	E5491_RS00610
				E5491_RS04835	E5491_RS00835			E5491_RS12830													E5491_RS11420						E5491_RS00665	E5491_RS14265			E5491_RS06660	E5491_RS07490
				E5491_RS06890	E5491_RS05840			E5491_RS12835													E5491_RS03720						E5491_RS00660	E5491_RS07210			E5491_RS13685	E5491_RS00145
				E5491_RS11255	E5491_RS00830			E5491_RS00535													E5491_RS10950						E5491_RS02310	E5491_RS08700			E5491_RS08985	E5491_RS03835
				E5491_RS06895	E5491_RS14605			E5491_RS06265													E5491_RS10845						E5491_RS04835	E5491_RS03300			E5491_RS12830	E5491_RS05090
				E5491_RS03785	E5491_RS00825			E5491_RS12940													E5491_RS05865						E5491_RS06890	E5491_RS02895			E5491_RS12835	E5491_RS01080
				E5491_RS15095	E5491_RS15085			E5491_RS03285													E5491_RS11710						E5491_RS11255	E5491_RS00835			E5491_RS00535	E5491_RS00575
				E5491_RS11535	E5491_RS11250			E5491_RS03280													E5491_RS11495						E5491_RS06895	E5491_RS05840			E5491_RS06265	E5491_RS03710
				E5491_RS11530	E5491_RS06145			E5491_RS09465													E5491_RS10290						E5491_RS03785	E5491_RS00830			E5491_RS11560	E5491_RS00620
				E5491_RS00670	E5491_RS06140			E5491_RS02155													E5491_RS09355						E5491_RS15095	E5491_RS14605			E5491_RS12940	E5491_RS01710
				E5491_RS00675	E5491_RS13700			E5491_RS14340													E5491_RS09050						E5491_RS11535	E5491_RS06405			E5491_RS03285	E5491_RS00065
				E5491_RS02305	E5491_RS12090			E5491_RS06675													E5491_RS07035						E5491_RS11530	E5491_RS03315			E5491_RS03280	E5491_RS09115
				E5491_RS02300	E5491_RS03790			E5491_RS06905													E5491_RS02500						E5491_RS00670	E5491_RS03310			E5491_RS09465	E5491_RS14160
				E5491_RS12875	E5491_RS06220			E5491_RS06670													E5491_RS03690						E5491_RS00675	E5491_RS00825			E5491_RS02155	E5491_RS13760
				E5491_RS11525	E5491_RS12275			E5491_RS11365													E5491_RS12125						E5491_RS02305	E5491_RS15085			E5491_RS14340	E5491_RS05080
				E5491_RS11520	E5491_RS15080			E5491_RS01050													E5491_RS06570						E5491_RS02300	E5491_RS11250			E5491_RS13155	E5491_RS05085
				E5491_RS00685	E5491_RS13025			E5491_RS09285													E5491_RS04485						E5491_RS12875	E5491_RS03320			E5491_RS06675	E5491_RS13240
				E5491_RS00680	E5491_RS09950			E5491_RS11785													E5491_RS14085						E5491_RS11525	E5491_RS06145			E5491_RS06905	E5491_RS03920
				E5491_RS09310	E5491_RS06230			E5491_RS01945													E5491_RS05545						E5491_RS11520	E5491_RS06140			E5491_RS06670	E5491_RS08590
				E5491_RS13845				E5491_RS15120													E5491_RS09025						E5491_RS00685	E5491_RS13700			E5491_RS11365	E5491_RS00580
				E5491_RS15075				E5491_RS00520													E5491_RS11035						E5491_RS00680	E5491_RS12090			E5491_RS01050	E5491_RS11420
				E5491_RS00695				E5491_RS06270													E5491_RS07775						E5491_RS09310	E5491_RS01060			E5491_RS09285	E5491_RS03720
				E5491_RS00690				E5491_RS06275													E5491_RS07575						E5491_RS13845	E5491_RS03790			E5491_RS05110	E5491_RS10950
								E5491_RS00410													E5491_RS13505						E5491_RS15075	E5491_RS06220			E5491_RS11785	E5491_RS10845
								E5491_RS00415													E5491_RS05950						E5491_RS00695	E5491_RS12275			E5491_RS13205	E5491_RS12585
								E5491_RS13975													E5491_RS01800						E5491_RS00690	E5491_RS15080			E5491_RS10430	E5491_RS05865
								E5491_RS07475													E5491_RS10650							E5491_RS01015			E5491_RS01945	E5491_RS02070
								E5491_RS15265													E5491_RS14045							E5491_RS13025			E5491_RS15120	E5491_RS11710
								E5491_RS12035													E5491_RS05765							E5491_RS09950			E5491_RS00520	E5491_RS06175
								E5491_RS08710													E5491_RS10830							E5491_RS00450			E5491_RS05735	E5491_RS06170
								E5491_RS08715													E5491_RS00865							E5491_RS06230			E5491_RS06270	E5491_RS11495
								E5491_RS11315													E5491_RS09120										E5491_RS06275	E5491_RS12605
								E5491_RS14665													E5491_RS04960										E5491_RS13160	E5491_RS10290
								E5491_RS14660													E5491_RS06940										E5491_RS00410	E5491_RS09355
								E5491_RS12890													E5491_RS14215										E5491_RS00415	E5491_RS11110
								E5491_RS01130													E5491_RS07145										E5491_RS13975	E5491_RS09050
								E5491_RS14335													E5491_RS04170										E5491_RS01615	E5491_RS07035
								E5491_RS08430													E5491_RS01900										E5491_RS07475	E5491_RS02500
								E5491_RS04725													E5491_RS05770										E5491_RS13535	E5491_RS03690
								E5491_RS01955													E5491_RS03345										E5491_RS10525	E5491_RS12125
								E5491_RS12815													E5491_RS10360										E5491_RS15265	E5491_RS06570
								E5491_RS13690													E5491_RS11990										E5491_RS12035	E5491_RS04485
								E5491_RS06245																							E5491_RS08710	E5491_RS14085
								E5491_RS06240																							E5491_RS08715	E5491_RS05545
								E5491_RS03155																							E5491_RS12140	E5491_RS09025
								E5491_RS03555																							E5491_RS11315	E5491_RS11035
								E5491_RS12390																							E5491_RS09700	E5491_RS00780
								E5491_RS05385																							E5491_RS14665	E5491_RS07775
								E5491_RS01550																							E5491_RS14660	E5491_RS12655
								E5491_RS11305																							E5491_RS12890	E5491_RS07575
								E5491_RS10095																							E5491_RS01130	E5491_RS13505
								E5491_RS14650																							E5491_RS14335	E5491_RS05950
								E5491_RS12775																							E5491_RS08430	E5491_RS05145
								E5491_RS08155																							E5491_RS04725	E5491_RS05140
								E5491_RS14345																							E5491_RS12135	E5491_RS01800
								E5491_RS07075																							E5491_RS01955	E5491_RS10650
								E5491_RS05710																							E5491_RS12815	E5491_RS14045
								E5491_RS06250																							E5491_RS00550	E5491_RS05765
								E5491_RS07380																							E5491_RS13690	E5491_RS10830
								E5491_RS02940																							E5491_RS06245	E5491_RS02685
								E5491_RS03495																							E5491_RS06240	E5491_RS00865
								E5491_RS04285																							E5491_RS03155	E5491_RS09120
								E5491_RS12015																							E5491_RS07465	E5491_RS04960
								E5491_RS12010																							E5491_RS03555	E5491_RS06940
								E5491_RS00940																							E5491_RS12390	E5491_RS14215
								E5491_RS07710																							E5491_RS12155	E5491_RS05150
								E5491_RS12820																							E5491_RS05385	E5491_RS07145
								E5491_RS13835																							E5491_RS01550	E5491_RS04170
								E5491_RS09940																							E5491_RS11305	E5491_RS01900
								E5491_RS09945																							E5491_RS10095	E5491_RS05770
								E5491_RS10675																							E5491_RS14650	E5491_RS02430
								E5491_RS14640																							E5491_RS12775	E5491_RS03345
								E5491_RS11205																							E5491_RS08155	E5491_RS10360
								E5491_RS04440																							E5491_RS14345	E5491_RS11990
								E5491_RS01390																							E5491_RS07075
								E5491_RS01395																							E5491_RS05710
								E5491_RS07930																							E5491_RS06250
								E5491_RS14350																							E5491_RS07380
								E5491_RS04675																							E5491_RS02940
								E5491_RS03485																							E5491_RS03495
								E5491_RS11455																							E5491_RS04285
								E5491_RS04290																							E5491_RS12015
								E5491_RS11920																							E5491_RS12010
								E5491_RS03000																							E5491_RS10520
								E5491_RS06280																							E5491_RS00940
								E5491_RS06285																							E5491_RS12165
								E5491_RS02995																							E5491_RS07710
								E5491_RS13430																							E5491_RS12820
								E5491_RS09395																							E5491_RS13835
								E5491_RS00060																							E5491_RS09940
								E5491_RS11320																							E5491_RS09945
								E5491_RS06830																							E5491_RS09760
								E5491_RS01165																							E5491_RS10675
								E5491_RS04450																							E5491_RS14640
								E5491_RS01365																							E5491_RS11205
								E5491_RS01360																							E5491_RS04440
								E5491_RS09370																							E5491_RS01390
								E5491_RS08170																							E5491_RS01395
								E5491_RS13245																							E5491_RS07930
								E5491_RS14475																							E5491_RS14350
								E5491_RS04605																							E5491_RS10420
								E5491_RS00365																							E5491_RS04675
								E5491_RS07120																							E5491_RS03485
								E5491_RS11465																							E5491_RS01620
								E5491_RS11460																							E5491_RS11455
								E5491_RS04610																							E5491_RS04290
								E5491_RS11660																							E5491_RS11920
								E5491_RS02290																							E5491_RS03000
								E5491_RS06290																							E5491_RS06280
								E5491_RS02295																							E5491_RS06285
								E5491_RS12100																							E5491_RS02995
								E5491_RS12105																							E5491_RS13430
								E5491_RS11485																							E5491_RS02665
								E5491_RS09960																							E5491_RS09395
								E5491_RS09985																							E5491_RS00060
								E5491_RS09980																							E5491_RS11320
								E5491_RS01210																							E5491_RS06830
								E5491_RS13820																							E5491_RS01165
								E5491_RS01175																							E5491_RS04450
								E5491_RS07915																							E5491_RS01365
								E5491_RS07910																							E5491_RS01360
								E5491_RS13255																							E5491_RS09370
								E5491_RS12080																							E5491_RS14740
								E5491_RS01195																							E5491_RS08170
								E5491_RS09365																							E5491_RS13245
								E5491_RS04035																							E5491_RS14475
								E5491_RS09400																							E5491_RS04605
								E5491_RS02245																							E5491_RS00365
								E5491_RS02885																							E5491_RS07120
								E5491_RS10295																							E5491_RS00105
								E5491_RS04580																							E5491_RS11465
								E5491_RS07220																							E5491_RS11460
								E5491_RS09995																							E5491_RS04610
								E5491_RS09990																							E5491_RS11660
								E5491_RS01205																							E5491_RS02290
								E5491_RS01200																							E5491_RS06290
								E5491_RS13695																							E5491_RS02295
								E5491_RS11270																							E5491_RS02270
								E5491_RS11275																							E5491_RS12100
								E5491_RS03840																							E5491_RS12105
								E5491_RS10070																							E5491_RS11485
								E5491_RS08020																							E5491_RS09960
								E5491_RS04135																							E5491_RS09740
								E5491_RS15140																							E5491_RS09985
								E5491_RS06180																							E5491_RS09980
								E5491_RS06185																							E5491_RS01210
								E5491_RS07215																							E5491_RS13820
								E5491_RS08705																							E5491_RS01175
								E5491_RS03270																							E5491_RS07915
								E5491_RS03275																							E5491_RS07910
								E5491_RS07360																							E5491_RS10440
								E5491_RS07365																							E5491_RS10445
								E5491_RS04310																							E5491_RS13255
								E5491_RS10645																							E5491_RS12080
								E5491_RS03950																							E5491_RS10505
								E5491_RS06165																							E5491_RS10500
								E5491_RS06160																							E5491_RS01195
								E5491_RS10380																							E5491_RS09365
								E5491_RS14590																							E5491_RS04035
								E5491_RS05845																							E5491_RS09400
								E5491_RS07685																							E5491_RS02245
								E5491_RS11240																							E5491_RS02885
								E5491_RS04555																							E5491_RS10295
								E5491_RS14645																							E5491_RS09750
								E5491_RS12050																							E5491_RS04580
								E5491_RS07110																							E5491_RS07220
								E5491_RS00465																							E5491_RS09995
								E5491_RS07205																							E5491_RS09990
								E5491_RS03040																							E5491_RS01205
								E5491_RS00790																							E5491_RS01200
								E5491_RS03680																							E5491_RS13695
								E5491_RS03685																							E5491_RS11270
								E5491_RS03265																							E5491_RS11275
								E5491_RS00055																							E5491_RS03840
								E5491_RS10025																							E5491_RS10070
								E5491_RS12255																							E5491_RS08020
								E5491_RS03465																							E5491_RS10510
								E5491_RS14890																							E5491_RS10515
								E5491_RS00935																							E5491_RS04135
								E5491_RS06150																							E5491_RS15140
								E5491_RS09200																							E5491_RS06180
								E5491_RS04495																							E5491_RS06185
								E5491_RS04940																							E5491_RS07215
								E5491_RS09970																							E5491_RS09755
								E5491_RS08840																							E5491_RS08705
								E5491_RS09975																							E5491_RS03270
								E5491_RS14120																							E5491_RS03275
								E5491_RS11385																							E5491_RS07360
								E5491_RS01815																							E5491_RS07365
								E5491_RS15170																							E5491_RS04310
								E5491_RS08790																							E5491_RS10645
								E5491_RS08795																							E5491_RS03950
								E5491_RS06095																							E5491_RS06165
								E5491_RS12095																							E5491_RS02655
								E5491_RS01250																							E5491_RS06160
								E5491_RS01255																							E5491_RS10380
								E5491_RS04575																							E5491_RS14590
								E5491_RS13055																							E5491_RS05845
								E5491_RS11285																							E5491_RS07685
								E5491_RS04785																							E5491_RS09695
								E5491_RS12895																							E5491_RS11240
								E5491_RS08010																							E5491_RS04555
								E5491_RS06310																							E5491_RS14645
								E5491_RS06315																							E5491_RS12050
								E5491_RS03065																							E5491_RS07110
								E5491_RS06225																							E5491_RS00465
								E5491_RS12270																							E5491_RS07205
								E5491_RS04360																							E5491_RS03040
								E5491_RS04365																							E5491_RS00790
								E5491_RS06130																							E5491_RS03680
								E5491_RS06135																							E5491_RS03685
								E5491_RS02335																							E5491_RS03265
								E5491_RS03240																							E5491_RS00055
								E5491_RS04210																							E5491_RS10025
								E5491_RS02110																							E5491_RS12255
								E5491_RS05810																							E5491_RS03465
								E5491_RS09220																							E5491_RS14890
								E5491_RS07895																							E5491_RS00935
								E5491_RS10125																							E5491_RS06150
								E5491_RS12360																							E5491_RS09200
								E5491_RS14435																							E5491_RS09680
								E5491_RS04560																							E5491_RS09685
								E5491_RS14100																							E5491_RS04495
								E5491_RS07140																							E5491_RS04940
								E5491_RS15275																							E5491_RS09970
								E5491_RS10960																							E5491_RS08840
								E5491_RS12880																							E5491_RS09975
								E5491_RS06300																							E5491_RS14120
								E5491_RS06305																							E5491_RS11385
								E5491_RS13840																							E5491_RS01810
								E5491_RS06235																							E5491_RS01815
								E5491_RS03430																							E5491_RS15170
								E5491_RS06120																							E5491_RS08790
								E5491_RS06125																							E5491_RS08795
								E5491_RS10000																							E5491_RS06095
								E5491_RS10005																							E5491_RS12095
								E5491_RS12935																							E5491_RS01250
								E5491_RS01310																							E5491_RS01255
								E5491_RS10135																							E5491_RS10485
								E5491_RS10130																							E5491_RS04575
																															E5491_RS13055
																															E5491_RS11285
																															E5491_RS04785
																															E5491_RS12895
																															E5491_RS08010
																															E5491_RS06310
																															E5491_RS06315
																															E5491_RS03065
																															E5491_RS06225
																															E5491_RS12270
																															E5491_RS04360
																															E5491_RS04365
																															E5491_RS06130
																															E5491_RS06135
																															E5491_RS02335
																															E5491_RS03240
																															E5491_RS04210
																															E5491_RS02110
																															E5491_RS05810
																															E5491_RS09220
																															E5491_RS07895
																															E5491_RS10125
																															E5491_RS12360
																															E5491_RS14435
																															E5491_RS04560
																															E5491_RS14100
																															E5491_RS07140
																															E5491_RS10435
																															E5491_RS15275
																															E5491_RS10960
																															E5491_RS12880
																															E5491_RS06300
																															E5491_RS06305
																															E5491_RS13840
																															E5491_RS06235
																															E5491_RS03430
																															E5491_RS06120
																															E5491_RS06125
																															E5491_RS10000
																															E5491_RS10005
																															E5491_RS12935
																															E5491_RS01310
																															E5491_RS10135
																															E5491_RS10130
																															E5491_RS09675

## Sheet: C_DEG
					5 elements included exclusively in "C_02_DEG_ALL":
					E5491_RS01135
					E5491_RS13875
					E5491_RS08970
					E5491_RS05080
					E5491_RS06615
