# Supplementary material for: The Impacts of Essential Gcp/TsaD Protein on Cell Morphology, Virulence Expression, and Antibiotic Susceptibility in Staphylococcus aureus
Source: Microorganisms. 2025 Sep 10;13(9):2111. doi: 10.3390/microorganisms13092111 (PMC12472773; doi:10.3390/microorganisms13092111)
Supplement: Supplementary file 1 [file microorganisms-13-02111-s001.zip › Table S5.XLSX]

## Sheet: gcp_02_vs_gcp02_DE
Gene id	MeanTPM (gcp_02)	MeanTPM (gcp02)	log2FoldChange	pValue	qValue	result	Name	Des.	GO	KEGG	COG
E5491_RS11195	4.56	1.26333	1.8518	0.109641	0.22238	-	E5491_RS11195	DUF1514 family protein	-	-	-
E5491_RS08625	306.087	318.013	-0.0551471	0.00490747	0.0169946	-	E5491_RS08625	bis(5'-nucleosyl)-tetraphosphatase (symmetrical) YqeK	GO:0016787	-	COG1713-Predicted HD superfamily hydrolase involved in NAD metabolism[H]
E5491_RS11190	26.7433	9.97	1.42351	0.00312789	0.0113457	up	E5491_RS11190	hypothetical protein	-	-	-
E5491_RS11355	2.52667	3.19667	-0.339333	0.101628	0.209787	-	lukG	bi-component leukocidin LukGH subunit G	GO:0051715;GO:0005576;GO:0009405	K11038-ko05150 Staphylococcus aureus infection	-
E5491_RS05015	119.983	122.587	-0.0309681	0.00101562	0.00423403	-	menH	2-succinyl-6-hydroxy-2, 4-cyclohexadiene-1-carboxylate synthase	GO:0004177;GO:0009234;GO:0070205;GO:0016787	K08680-ko00130 Ubiquinone and other terpenoid-quinone biosynthesis	-
E5491_RS11350	21.2533	42.6133	-1.00362	3.20885e-14	7.16984e-13	down	sph	sphingomyelin phosphodiesterase	-	-	-
E5491_RS05010	180.653	183.417	-0.0219009	0.00216236	0.00820582	-	menD	2-succinyl-5-enolpyruvyl-6-hydroxy-3- cyclohexene-1-carboxylic-acid synthase	GO:0009234;GO:0000287;GO:0030145;GO:0070204;GO:0030976	K02551-ko00130 Ubiquinone and other terpenoid-quinone biosynthesis	COG1165-2-succinyl-6-hydroxy-2,4-cyclohexadiene-1-carboxylate synthase[H]
E5491_RS01005	6.36333	4.66667	0.44739	0.924033	0.955507	-	E5491_RS01005	Gfo/Idh/MocA family oxidoreductase	GO:0055114;GO:0016491	-	COG0673-Predicted dehydrogenases and related proteins[R]
E5491_RS01000	11.2833	6.13667	0.878666	0.123087	0.243299	-	E5491_RS01000	Gfo/Idh/MocA family oxidoreductase	GO:0055114;GO:0016491	-	COG0673-Predicted dehydrogenases and related proteins[R]
E5491_RS13775	7.97333	8.58667	-0.106915	0.183573	0.326781	-	E5491_RS13775	DUF1307 domain-containing protein	GO:0005886	-	COG4808-Uncharacterized protein conserved in bacteria[S]
E5491_RS04510	299.007	259.38	0.20511	0.372726	0.545039	-	E5491_RS04510	Na+/H+ antiporter Mnh1 subunit F	GO:0015075;GO:0015297;GO:0006814;GO:0016021;GO:0005886	-	COG2212-Multisubunit Na+/H+ antiporter, MnhF subunit[P]
E5491_RS10220	467.727	577.45	-0.30403	0.00813311	0.0260502	-	E5491_RS10220	tRNA-Gly	-	-	-
E5491_RS04515	335.917	262.797	0.354156	0.700324	0.812969	-	E5491_RS04515	Na+/H+ antiporter Mnh1 subunit E	GO:0008324;GO:0006814;GO:0016021;GO:0015297;GO:0005886	-	COG1863-Multisubunit Na+/H+ antiporter, MnhE subunit[P]
E5491_RS10225	481.323	676.323	-0.490707	2.23047e-05	0.000151944	-	E5491_RS10225	tRNA-His	-	-	-
E5491_RS14025	34.67	32.9233	0.0745774	0.0681251	0.152463	-	E5491_RS14025	gluconate permease	GO:0046177;GO:0005887;GO:0015128	-	COG2610-H+/gluconate symporter and related permeases[GE]
E5491_RS08630	165.52	165.663	-0.00124877	0.0145508	0.0429602	-	nadD	nicotinate (nicotinamide) nucleotide adenylyltransferase	GO:0009435;GO:0004515;GO:0005524	K00969-ko00760 Nicotinate and nicotinamide metabolism	COG1057-Nicotinic acid mononucleotide adenylyltransferase[H]
E5491_RS06845	0.68	0.17	2	0.17817	0.320225	-	E5491_RS06845	ABC transporter ATP-binding protein	GO:0006810;GO:0016887;GO:0005524	-	COG1131-ABC-type multidrug transport system, ATPase component[V]
E5491_RS13030	123.513	15.33	3.01024	1.66593e-27	6.64706e-26	up	E5491_RS13030	amidohydrolase	GO:0016787;GO:0008152	-	COG1473-Metal-dependent amidase/aminoacylase/carboxypeptidase[R]
E5491_RS06840	49.7567	27.67	0.846567	0.0683913	0.152813	-	cls	cardiolipin synthase	GO:0016021;GO:0032049;GO:0008808;GO:0005886	K06131-ko00564 Glycerophospholipid metabolism	COG1502-Phosphatidylserine/phosphatidylglycerophosphate/cardiolipin synthases and related enzymes[I]
E5491_RS13035	14.0733	7.98667	0.817299	0.0904262	0.191209	-	E5491_RS13035	imidazolonepropionase	GO:0005737;GO:0050480;GO:0019556;GO:0008270;GO:0005506;GO:0019557	K01468-ko00340 Histidine metabolism	COG1228-Imidazolonepropionase and related amidohydrolases[Q]
E5491_RS06590	637.33	750.42	-0.235658	0.000624548	0.00276883	-	pnp	polyribonucleotide nucleotidyltransferase	GO:0005737;GO:0000287;GO:0004654;GO:0000175;GO:0003723;GO:0006402;GO:0006396	K00962-ko00230 Purine metabolism;ko00240 Pyrimidine metabolism;ko03018 RNA degradation	COG1185-Polyribonucleotide nucleotidyltransferase (polynucleotide phosphorylase)[J]
E5491_RS12525	8938.51	12220.3	-0.451168	0.000270459	0.00135052	-	rpmD	50S ribosomal protein L30	GO:0003735;GO:0015934;GO:0006412	K02907-ko03010 Ribosome	COG1841-Ribosomal protein L30/L7E[J]
E5491_RS14205	24.93	10.3533	1.26779	0.00639088	0.0212081	up	E5491_RS14205	thioredoxin family protein	GO:0006662;GO:0015035;GO:0045454;GO:0005623	-	-
E5491_RS14200	163.197	80.0267	1.02806	0.00498959	0.0172474	up	E5491_RS14200	alpha/beta hydrolase	GO:0016787;GO:0005576;GO:0052689;GO:0008152	-	COG0657-Esterase/lipase[I]
E5491_RS03525	95.16	81.0567	0.231424	0.155888	0.290264	-	E5491_RS03525	LysR family transcriptional regulator	GO:0003700;GO:0006351;GO:0003677	-	COG0583-Transcriptional regulator[K]
E5491_RS13880	55.4433	37.8867	0.549324	0.764168	0.861308	-	E5491_RS13880	single-stranded DNA-binding protein	-	-	-
E5491_RS05160	27.08	20.91	0.373035	0.832201	0.901255	-	purN	phosphoribosylglycinamide formyltransferase	GO:0006189;GO:0004644	K11175-ko00230 Purine metabolism;ko00670 One carbon pool by folate	COG0299-Folate-dependent phosphoribosylglycinamide formyltransferase PurN[F]
E5491_RS05165	83.85	67.9067	0.304258	0.559632	0.708546	-	purH	bifunctional phosphoribosylaminoimidazolecarboxamide formyltransferase/IMP cyclohydrolase	GO:0003937;GO:0004643;GO:0006189	K00602-ko00230 Purine metabolism;ko00670 One carbon pool by folate	COG0138-AICAR transformylase/IMP cyclohydrolase PurH (only IMP cyclohydrolase domain in Aful)[F]
E5491_RS04425	8.51	1.72667	2.30117	0.0719736	0.158785	-	E5491_RS04425	hypothetical protein	-	-	-
E5491_RS10355	65.1833	39.0567	0.738934	0.152415	0.28551	-	E5491_RS10355	GAF domain-containing sensor histidine kinase	GO:0000155;GO:0016021;GO:0005524;GO:0005622	-	COG4585-Signal transduction histidine kinase[T]
E5491_RS04420	334.733	239	0.486002	0.73158	0.836049	-	E5491_RS04420	D-glycerate dehydrogenase	GO:0005737;GO:0047964;GO:0016616;GO:0051287	K00015-ko00630 Glyoxylate and dicarboxylate metabolism	COG1052-Lactate dehydrogenase and related dehydrogenases[CHR]
E5491_RS10350	23.7267	17.9467	0.402794	0.841958	0.907249	-	E5491_RS10350	response regulator transcription factor	GO:0005737;GO:0000160;GO:0005622;GO:0006355;GO:0006351;GO:0003677	-	COG2197-Response regulator containing a CheY-like receiver domain and an HTH DNA-binding domain[TK]
E5491_RS03520	68.4067	74.1867	-0.117023	0.0494235	0.119722	-	E5491_RS03520	DUF402 domain-containing protein	-	-	COG2306-Uncharacterized conserved protein[S]
E5491_RS05440	23.3933	21.67	0.110398	0.193655	0.339151	-	coaD	pantetheine-phosphate adenylyltransferase	GO:0005737;GO:0004595;GO:0005524;GO:0015937	K00954-ko00770 Pantothenate and CoA biosynthesis	COG0669-Phosphopantetheine adenylyltransferase[H]
E5491_RS14110	1.33	0.963333	0.465319	0.933307	0.959766	-	E5491_RS14110	ring-cleaving dioxygenase	GO:0005737;GO:0019439;GO:0046872;GO:0009636;GO:0051213	-	COG0346-Lactoylglutathione lyase and related lyases[E]
E5491_RS13325	677.963	815.127	-0.265817	0.00270081	0.010036	-	E5491_RS13325	cation:dicarboxylase symporter family transporter	GO:0015813;GO:0016021;GO:0015810;GO:0015293;GO:0005886	-	COG1301-Na+/H+-dicarboxylate symporters[C]
E5491_RS14115	4.14	4.00667	0.0472283	0.42337	0.592422	-	E5491_RS14115	MarR family transcriptional regulator	GO:0003700;GO:0006355;GO:0044212;GO:0006351;GO:0003677	-	COG1846-Transcriptional regulators[K]
E5491_RS13320	1.93667	3.52667	-0.86473	0.0384373	0.0967166	-	E5491_RS13320	DUF4889 domain-containing protein	GO:0016021	-	-
E5491_RS12310	4.00333	2.74333	0.545272	0.685336	0.80325	-	E5491_RS12310	PTS transporter subunit EIIC	GO:0009401;GO:0022869;GO:0016021;GO:0016301;GO:0005886	K02788-ko02060 Phosphotransferase system (PTS);ko00052 Galactose metabolism	COG1455-Phosphotransferase system cellobiose-specific component IIC[G]
E5491_RS07150	185.313	141.37	0.390491	0.813262	0.890063	-	femB	glycine glycyltransferase FemB	GO:0005737;GO:0071555;GO:0008360;GO:0016755;GO:0009252	K11695-ko00550 Peptidoglycan biosynthesis	COG2348-Uncharacterized protein involved in methicillin resistance[V]
E5491_RS01860	27.5667	24.5433	0.167594	0.354081	0.526036	-	E5491_RS01860	hypothetical protein	-	-	-
E5491_RS07155	0.09	0.253333	-1.49304	0.403769	0.574396	-	E5491_RS07155	hypothetical protein	-	-	-
E5491_RS01865	8.40667	6.19	0.441594	0.955558	0.974042	-	E5491_RS01865	hypothetical protein	-	-	-
E5491_RS15240	628.733	947.78	-0.592104	7.07842e-06	5.49167e-05	-	rpmH	50S ribosomal protein L34	GO:0003735;GO:0005840;GO:0006412	K02914-ko03010 Ribosome	COG0230-Ribosomal protein L34[J]
E5491_RS10390	58.1267	48.18	0.270766	0.328869	0.498299	-	queG	tRNA epoxyqueuosine(34) reductase QueG	GO:0005737;GO:0052693;GO:0008033;GO:0051539;GO:0008616;GO:0046872	-	COG1600-Uncharacterized Fe-S protein[C]
E5491_RS09525	0.79	1.33	-0.751502	0.519633	0.677877	-	E5491_RS09525	hypothetical protein	-	-	-
E5491_RS15245	1.60333	2.48	-0.629266	0.0554071	0.130044	-	E5491_RS15245	exotoxin	-	-	-
E5491_RS00125	256.803	185.183	0.47171	0.857914	0.9178	-	E5491_RS00125	two-component system regulatory protein YycI	GO:0016021;GO:0005886	-	COG4853-Uncharacterized protein conserved in bacteria[S]
E5491_RS04160	107.957	48.3167	1.15986	0.000253251	0.00127457	up	E5491_RS04160	N-acetyltransferase	GO:0031248;GO:0006474;GO:0004596	-	COG3153-Predicted acetyltransferase[R]
E5491_RS09170	383.183	327.983	0.224412	0.295128	0.463534	-	E5491_RS09170	NAD-dependent malic enzyme 4	GO:0004473;GO:0051287;GO:0004471;GO:0008948;GO:0046872;GO:0006108	K00027-ko02020 Two-component system;ko00620 Pyruvate metabolism;ko01200 Carbon metabolism	COG0281-Malic enzyme[C]
E5491_RS08475	266.14	292.1	-0.134277	2.74835e-05	0.000180615	-	E5491_RS08475	DNA primase	GO:0000287;GO:1990077;GO:0008270;GO:0003896;GO:0003677;GO:0003678;GO:0005524	K02316-ko03030 DNA replication	COG0358-DNA primase (bacterial type)[L]
E5491_RS04165	723.257	159.577	2.18026	8.20383e-20	2.4638e-18	up	clfA	MSCRAMM family adhesin clumping factor ClfA	GO:0005618;GO:0007155;GO:0016020;GO:0005576;GO:0009405	K14201-ko05150 Staphylococcus aureus infection	-
E5491_RS08470	713.45	676.7	0.0762959	0.012277	0.0370699	-	rpoD	RNA polymerase sigma factor RpoD	GO:0003700;GO:0001123;GO:0016987;GO:0005737;GO:0003677	-	COG0568-DNA-directed RNA polymerase, sigma subunit (sigma70/sigma32)[K]
E5491_RS14595	38.9467	21.81	0.83651	0.193565	0.339151	-	E5491_RS14595	antibiotic biosynthesis monooxygenase	GO:0005737;GO:0004497;GO:0046872	-	COG2329-Uncharacterized enzyme involved in biosynthesis of extracellular polysaccharides[R]
E5491_RS11775	3.70333	2.61667	0.501094	0.899205	0.940277	-	tenA	thiaminase II	GO:0009229;GO:0006772;GO:0009228;GO:0050334	K03707-ko00730 Thiamine metabolism	COG0819-Putative transcription activator[K]
E5491_RS00195	16.5167	8.37	0.980623	0.0870228	0.186249	-	E5491_RS00195	glycerophosphoryl diester phosphodiesterase	GO:0005737;GO:0006629;GO:0008889;GO:0000287;GO:0006071;GO:0047389;GO:0047395	K01126-ko00564 Glycerophospholipid metabolism	COG0584-Glycerophosphoryl diester phosphodiesterase[C]
E5491_RS11770	7.24	4.82333	0.585959	0.653637	0.779176	-	thiD	bifunctional hydroxymethylpyrimidine kinase/phosphomethylpyrimidine kinase	GO:0008972;GO:0009229;GO:0008902;GO:0005524;GO:0009228	K00941-ko00730 Thiamine metabolism	COG0351-Hydroxymethylpyrimidine/phosphomethylpyrimidine kinase[H]
E5491_RS04765	298.297	182.49	0.70893	0.213068	0.364198	-	mecA	adaptor protein MecA	-	-	COG4862-Negative regulator of genetic competence, sporulation and motility[OTN]
E5491_RS04760	0.0001	0.0166667	-7.38082	0.788163	1	-	E5491_RS04760	ISL3-like element IS1181 family transposase	GO:0006310;GO:0032196;GO:0003677	-	COG3464-Transposase and inactivated derivatives[L]
E5491_RS07510	82.5233	114.233	-0.46911	0.20426	0.352812	-	E5491_RS07510	DUF4889 domain-containing protein	GO:0016021	-	-
E5491_RS00200	3.62	2.57667	0.490484	0.931074	0.958882	-	E5491_RS00200	MaoC family dehydratase	-	-	COG2030-Acyl dehydratase[I]
E5491_RS09520	121.813	111.913	0.12229	0.0525734	0.125075	-	E5491_RS09520	alpha/beta hydrolase	GO:0017000;GO:0016020;GO:0016298;GO:0006629;GO:0052689	-	COG2267-Lysophospholipase[I]
E5491_RS00205	2158.09	2561.33	-0.24714	0.0020168	0.00773755	-	mecA	PBP2a family beta-lactam-resistant peptidoglycan transpeptidase MecA	GO:0016021;GO:0008658;GO:0071555;GO:0008360;GO:0046677;GO:0051301;GO:0009252;GO:0005886;GO:0007049	K02545-ko01501 beta-Lactam resistance	COG0768-Cell division protein FtsI/penicillin-binding protein 2[M]
E5491_RS11170	6.54333	4.91667	0.412345	0.887036	0.932815	-	E5491_RS11170	phage portal protein	-	-	-
E5491_RS09175	79.2733	77.9233	0.0247802	0.00176743	0.00690294	-	E5491_RS09175	DNA polymerase III subunit alpha	GO:0003887;GO:0005737;GO:0008408;GO:0006260;GO:0003677	K02337-ko00230 Purine metabolism;ko03030 DNA replication;ko00240 Pyrimidine metabolism;ko03430 Mismatch repair;ko03440 Homologous recombination	COG0587-DNA polymerase III, alpha subunit[L]
E5491_RS14430	142.963	61.04	1.22782	0.00395364	0.013925	up	E5491_RS14430	amidohydrolase	GO:0016787;GO:0050150;GO:0043640	-	COG2159-Predicted metal-dependent hydrolase of the TIM-barrel fold[R]
E5491_RS10255	141.223	105.513	0.420553	0.970641	0.983307	-	E5491_RS10255	protoporphyrinogen oxidase	GO:0005737;GO:0006782;GO:0004729;GO:0006779	K00231-ko00860 Porphyrin and chlorophyll metabolism	COG1232-Protoporphyrinogen oxidase[H]
E5491_RS08070	39.68	35.6867	0.153027	0.306334	0.475329	-	E5491_RS08070	hypothetical protein	-	-	-
E5491_RS08075	4.07	3.49667	0.219049	0.650437	0.777351	-	E5491_RS08075	hypothetical protein	-	-	-
E5491_RS00420	371.373	429.077	-0.208365	7.41518e-05	0.000434184	-	E5491_RS00420	Na/Pi cotransporter family protein	GO:0016021;GO:0015321;GO:0005886	-	COG1283-Na+/phosphate symporter[P]
E5491_RS06335	12.6367	5.31	1.25083	0.046922	0.114758	-	E5491_RS06335	DUF2977 domain-containing protein	-	-	-
E5491_RS00425	19.3467	7.71667	1.32604	4.90894e-05	0.000303334	up	E5491_RS00425	oleate hydratase	GO:0006631;GO:0009636;GO:0050151;GO:0005504;GO:0016491;GO:0071949;GO:0042803	-	COG4716-Myosin-crossreactive antigen[S]
E5491_RS06330	3.7	1.33	1.4761	0.0126583	0.0380976	up	E5491_RS06330	phage baseplate upper protein	-	-	-
E5491_RS13855	11.7667	10.6433	0.144756	0.365009	0.537128	-	E5491_RS13855	DUF1433 domain-containing protein	GO:0016021	-	-
E5491_RS01915	0.0001	0.0001	0	1	1	-	E5491_RS01915	hypothetical protein	-	-	-
E5491_RS13850	5.56	1.45333	1.93572	0.0111961	0.034027	up	E5491_RS13850	carboxymuconolactone decarboxylase family protein	GO:0004601;GO:0051920	-	COG2128-Uncharacterized conserved protein[S]
E5491_RS11730	101.163	87.27	0.213129	0.379978	0.551075	-	E5491_RS11730	HD domain-containing protein	GO:0016787	-	COG1418-Predicted HD superfamily hydrolase[R]
E5491_RS01910	0.196667	0.356667	-0.858824	0.712149	1	-	E5491_RS01910	hypothetical protein	-	-	-
E5491_RS11610	141.637	76.7367	0.884207	0.0658024	0.148215	-	E5491_RS11610	anti-sigma factor antagonist	GO:0006355	-	COG1366-Anti-anti-sigma regulatory factor (antagonist of anti-sigma factor)[T]
E5491_RS08210	7.43	8.16333	-0.135796	0.0799502	0.173102	-	E5491_RS08210	MFS transporter	GO:0015307;GO:0016021;GO:0046677;GO:0055085;GO:0005886	-	-
E5491_RS11615	224.647	177.85	0.336997	0.472927	0.638187	-	E5491_RS11615	PP2C family protein-serine/threonine phosphatase	GO:0003824;GO:0006468;GO:0004721;GO:0004647	-	COG2208-Serine phosphatase RsbU, regulator of sigma subunit[TK]
E5491_RS08215	420.32	407.457	0.0448415	0.0111845	0.034027	-	gndA	NADP-dependent phosphogluconate dehydrogenase	GO:0006098;GO:0004616;GO:0019521	K00033-ko00030 Pentose phosphate pathway;ko01200 Carbon metabolism;ko00480 Glutathione metabolism	COG0362-6-phosphogluconate dehydrogenase[G]
E5491_RS09075	15.0233	10.9767	0.452765	0.985516	0.991551	-	E5491_RS09075	hypothetical protein	-	-	-
E5491_RS10745	135.813	90.53	0.585157	0.30682	0.475568	-	murT	lipid II isoglutaminyl synthase subunit MurT	GO:0005737;GO:0008764;GO:0051301;GO:0004326;GO:0071555;GO:0009058;GO:0008360;GO:0005524;GO:0009252;GO:0007049	-	COG0769-UDP-N-acetylmuramyl tripeptide synthase[M]
E5491_RS12855	15.6867	8.84667	0.826333	0.251719	0.410901	-	E5491_RS12855	PH domain-containing protein	-	-	-
E5491_RS05585	430.6	642.167	-0.576599	8.80999e-05	0.000508395	-	sdhB	succinate dehydrogenase iron-sulfur subunit	GO:0051538;GO:0051539;GO:0051536;GO:0051537;GO:0006099;GO:0008177;GO:0009055;GO:0046872;GO:0016491	K00240-ko00720 Carbon fixation pathways in prokaryotes;ko00650 Butanoate metabolism;ko00020 Citrate cycle (TCA cycle);ko01200 Carbon metabolism;ko00190 Oxidative phosphorylation	COG0479-Succinate dehydrogenase/fumarate reductase, Fe-S protein subunit[C]
E5491_RS12790	84.7467	50.3467	0.75126	0.0790746	0.171738	-	E5491_RS12790	nucleoside hydrolase	GO:0006152;GO:0008477;GO:0005829;GO:0045437;GO:0016787	K01239-ko00230 Purine metabolism;ko00760 Nicotinate and nicotinamide metabolism	COG1957-Inosine-uridine nucleoside N-ribohydrolase[F]
E5491_RS07080	57.6667	23.13	1.31797	0.00012696	0.000704968	up	msrA	peptide-methionine (S)-S-oxide reductase MsrA	GO:0008113;GO:0006979;GO:0006464;GO:0030091	-	COG0225-Peptide methionine sulfoxide reductase[O]
E5491_RS05580	665.93	927.607	-0.478143	4.94064e-08	5.54185e-07	-	sdhA	succinate dehydrogenase flavoprotein subunit	GO:0006099;GO:0016491;GO:0008177;GO:0005886	K00239-ko00020 Citrate cycle (TCA cycle);ko00190 Oxidative phosphorylation;ko01200 Carbon metabolism;ko05134 Legionellosis;ko00720 Carbon fixation pathways in prokaryotes;ko00650 Butanoate metabolism	COG1053-Succinate dehydrogenase/fumarate reductase, flavoprotein subunit[C]
E5491_RS07085	56.2567	44.78	0.32917	0.530102	0.68734	-	E5491_RS07085	LCP family protein	GO:0006355;GO:0016021;GO:0006351;GO:0005886	-	COG1316-Transcriptional regulator[K]
E5491_RS03645	7.67333	3.04	1.33578	0.106641	0.21709	-	E5491_RS03645	hypothetical protein	GO:0016021	-	-
E5491_RS10585	50.8567	31.3267	0.699046	0.135316	0.261241	-	E5491_RS10585	aromatic acid exporter family protein	GO:0016021;GO:0005886	-	COG4129-Predicted membrane protein[S]
E5491_RS03640	203.52	86.27	1.23824	0.000616714	0.00273844	up	norA	multidrug efflux MFS transporter NorA	GO:0016021;GO:0015238;GO:0005886	-	-
E5491_RS10580	135.723	90.2533	0.588617	0.39558	0.566592	-	E5491_RS10580	glutamate-1-semialdehyde 2,1-aminomutase	GO:0005737;GO:0006782;GO:0042286;GO:0030170;GO:0008483	K01845-ko00860 Porphyrin and chlorophyll metabolism	COG0001-Glutamate-1-semialdehyde aminotransferase[H]
E5491_RS00515	17.3567	10.7	0.697879	0.19149	0.336583	-	sbnH	staphyloferrin B biosynthesis decarboxylase SbnH	GO:0017000;GO:0006596;GO:0016831;GO:0003824;GO:0009089;GO:0008836;GO:0042803	-	COG0019-Diaminopimelate decarboxylase[E]
E5491_RS04690	573.637	564.533	0.0230785	0.032096	0.0826277	-	fabF	beta-ketoacyl-ACP synthase II	GO:0006633;GO:0033817	K09458-ko01212 Fatty acid metabolism;ko00780 Biotin metabolism;ko00061 Fatty acid biosynthesis	COG0304-3-oxoacyl-(acyl-carrier-protein) synthase[IQ]
E5491_RS00510	13.9433	8.38667	0.733406	0.227828	0.382865	-	sbnG	staphyloferrin B biosynthesis citrate synthase SbnG	GO:0008672;GO:0042838;GO:0000287;GO:0046392;GO:0003824;GO:0046872	-	COG3836-2,4-dihydroxyhept-2-ene-1,7-dioic acid aldolase[G]
E5491_RS04695	5.52333	3.81667	0.533226	0.913139	0.946696	-	E5491_RS04695	DUF3899 domain-containing protein	-	-	-
E5491_RS12980	56.0933	21.03	1.41538	0.000273559	0.00136195	up	E5491_RS12980	hypothetical protein	GO:0016021	-	-
E5491_RS05740	14.7867	11.4833	0.364755	0.888365	0.933836	-	E5491_RS05740	beta-class phenol-soluble modulin	GO:0005576;GO:0009405;GO:0042742;GO:0044179	-	-
E5491_RS12985	275.303	85.2667	1.69097	1.10677e-11	2.06081e-10	up	E5491_RS12985	HAD family hydrolase	GO:0016787;GO:0008152	-	COG0637-Predicted phosphatase/phosphohexomutase[R]
E5491_RS05745	21.8433	14.5233	0.58882	0.706285	0.816496	-	E5491_RS05745	beta-class phenol-soluble modulin	GO:0005576;GO:0009405;GO:0042742;GO:0044179	-	-
E5491_RS12795	27.1367	15.99	0.763074	0.165915	0.303869	-	E5491_RS12795	ABC transporter substrate-binding protein	GO:0006811;GO:0055072;GO:0005886	K02016-ko02010 ABC transporters	COG0614-ABC-type Fe3+-hydroxamate transport system, periplasmic component[P]
E5491_RS10180	63.43	50.34	0.33346	0.743927	0.845708	-	E5491_RS10180	helix-turn-helix transcriptional regulator	GO:0004252;GO:0006281;GO:0043565;GO:0006260;GO:0006351;GO:0009432;GO:0003677;GO:0045892	-	-
E5491_RS00735	3.38	2.7	0.324064	0.84856	0.911247	-	isdI	staphylobilin-forming heme oxygenase IsdI	GO:0005737;GO:0004497;GO:0033212;GO:0020037;GO:0004392;GO:0042167;GO:0005506	-	COG2329-Uncharacterized enzyme involved in biosynthesis of extracellular polysaccharides[R]
E5491_RS13580	0.0001	0.0001	0	1	1	-	E5491_RS13580	hypothetical protein	-	-	-
E5491_RS00730	127.677	22.5033	2.50428	1.38091e-33	6.88727e-32	up	wecB	type 8 capsular polysaccharide synthesis protein Cap8P	GO:0005737;GO:0019350;GO:0008761;GO:0071555	K01791-ko00520 Amino sugar and nucleotide sugar metabolism	COG0381-UDP-N-acetylglucosamine 2-epimerase[M]
E5491_RS06200	0.0001	0.0001	0	1	1	-	E5491_RS06200	DUF1024 family protein	-	-	-
E5491_RS10185	5.26	3.16	0.735138	0.743793	0.845708	-	E5491_RS10185	hypothetical protein	-	-	-
E5491_RS06205	0.343333	0.33	0.0571439	0.800522	0.882039	-	E5491_RS06205	dUTP pyrophosphatase	GO:0046080;GO:0000287;GO:0006226;GO:0004170	K01520-ko00240 Pyrimidine metabolism	COG0756-dUTPase[F]
E5491_RS07330	105.737	75.21	0.491479	0.750442	0.85036	-	E5491_RS07330	nitric oxide reductase activation protein NorD	-	-	COG4548-Nitric oxide reductase activation protein[P]
E5491_RS11505	27.5333	28.84	-0.0668919	0.10708	0.217825	-	tsaE	tRNA (adenosine(37)-N6)-threonylcarbamoyltransferase complex ATPase subunit type 1 TsaE	GO:0005737;GO:0016787;GO:0046872;GO:0002949;GO:0005524	-	COG0802-Predicted ATPase or kinase[R]
E5491_RS08505	54.2967	43.3433	0.325054	0.573717	0.71824	-	cdd	cytidine deaminase	GO:0008270;GO:0004126	K01489-ko00983 Drug metabolism - other enzymes;ko00240 Pyrimidine metabolism	COG0295-Cytidine deaminase[F]
E5491_RS11500	83.9667	72.2067	0.217685	0.323601	0.49362	-	tsaB	tRNA (adenosine(37)-N6)-threonylcarbamoyltransferase complex dimerization subunit type 1 TsaB	GO:0005737;GO:0002949	-	COG1214-Inactive homolog of metal-dependent proteases, putative molecular chaperone[O]
E5491_RS07335	66.1167	41.53	0.67086	0.182904	0.326422	-	E5491_RS07335	MoxR family ATPase	GO:0016887;GO:0005524	-	COG0714-MoxR-like ATPases[R]
E5491_RS08500	144.783	116.56	0.312823	0.380066	0.551075	-	era	GTPase Era	GO:0005737;GO:0070181;GO:0042274;GO:0003924;GO:0005886;GO:0005525	-	COG1159-GTPase[R]
E5491_RS12210	44.9833	51.4633	-0.194154	0.00625873	0.0208143	-	E5491_RS12210	UDPGP type 1 family protein	GO:0003977;GO:0008152;GO:0070569	-	COG4284-UDP-glucose pyrophosphorylase[G]
E5491_RS02910	87.22	26.5767	1.7145	1.70971e-12	3.36284e-11	up	E5491_RS02910	branched-chain amino acid aminotransferase	GO:0052654;GO:0052655;GO:0052656;GO:0009098;GO:0009099;GO:0009097	K00826-ko00270 Cysteine and methionine metabolism;ko00280 Valine, leucine and isoleucine degradation;ko00770 Pantothenate and CoA biosynthesis;ko01230 Biosynthesis of amino acids;ko01210 2-Oxocarboxylic acid metabolism;ko00290 Valine, leucine and isoleucine biosynthesis	COG0115-Branched-chain amino acid aminotransferase/4-amino-4-deoxychorismate lyase[EH]
E5491_RS12215	104.18	142.123	-0.448065	0.000268017	0.00134153	-	E5491_RS12215	metal-dependent hydrolase	GO:0016021;GO:0005886	-	-
E5491_RS02915	63.6267	17.3067	1.8783	3.43349e-07	3.37667e-06	up	E5491_RS02915	HAD family hydrolase	GO:0000287;GO:0008152;GO:0004427	K01091-ko00630 Glyoxylate and dicarboxylate metabolism	COG0637-Predicted phosphatase/phosphohexomutase[R]
E5491_RS03420	629.09	563.153	0.159739	0.344391	0.51546	-	E5491_RS03420	hypothetical protein	-	-	-
E5491_RS08695	44.3467	15.9233	1.47768	0.00572547	0.0193833	up	pxpA	5-oxoprolinase subunit PxpA	GO:0003824;GO:0005975	-	COG1540-Uncharacterized proteins, homologs of lactam utilization protein B[R]
E5491_RS03425	698.863	353.51	0.983259	0.000173024	0.000926732	-	E5491_RS03425	membrane protein	GO:0016021;GO:0005886	-	COG3949-Uncharacterized membrane protein[S]
E5491_RS08690	94.92	29.5	1.686	4.98682e-14	1.07971e-12	up	E5491_RS08690	divalent metal cation transporter	GO:0005215;GO:0016021;GO:0005886	-	COG1914-Mn2+ and Fe2+ transporters of the NRAMP family[P]
E5491_RS04185	41.59	49.9433	-0.264055	0.000530309	0.00240838	-	E5491_RS04185	thermonuclease family protein	GO:0004519;GO:0005576;GO:0003676;GO:0046872	-	COG1525-Micrococcal nuclease (thermonuclease) homologs[L]
E5491_RS04180	1.81	3.31333	-0.872294	0.0144764	0.0427918	-	E5491_RS04180	hypothetical protein	GO:0009986	-	-
E5491_RS01480	68.36	23.5733	1.536	3.28918e-06	2.71796e-05	up	E5491_RS01480	ABC transporter ATP-binding protein	GO:0006810;GO:0016887;GO:0005524;GO:0005886	-	COG1136-ABC-type antimicrobial peptide transport system, ATPase component[V]
E5491_RS03350	18.7567	16.25	0.206964	0.27448	0.439325	-	E5491_RS03350	CDP-glycerol glycerophosphotransferase family protein	GO:0016021;GO:0016020;GO:0019350;GO:0071555;GO:0047355;GO:0016757;GO:0005886	-	COG1887-Putative glycosyl/glycerophosphate transferases involved in teichoic acid biosynthesis TagF/TagB/EpsJ/RodC[M]
E5491_RS03355	46.5333	40.2367	0.209754	0.179566	0.322527	-	E5491_RS03355	glycosyltransferase family 2 protein	GO:0019350;GO:0071555;GO:0008360;GO:0016757	-	-
E5491_RS13355	3.93667	1.38333	1.50883	0.0545999	0.128799	-	E5491_RS13355	MerR family transcriptional regulator	GO:0005737;GO:0006355;GO:0006351;GO:0003677	-	COG0789-Predicted transcriptional regulators[K]
E5491_RS13925	70.1767	47.82	0.553377	0.488894	0.650765	-	E5491_RS13925	tandem-type lipoprotein	GO:0005886	-	-
E5491_RS01645	12.25	6.62333	0.887152	0.128822	0.25194	-	E5491_RS01645	NAD(P)H-dependent oxidoreductase	GO:0043421;GO:0016646;GO:0006569;GO:0016491	K00299-ko00920 Sulfur metabolism;ko00740 Riboflavin metabolism	COG0431-Predicted flavoprotein[R]
E5491_RS13920	60.54	37.32	0.69794	0.106474	0.217014	-	E5491_RS13920	membrane protein	-	-	-
E5491_RS12630	238.05	269.137	-0.177074	2.36509e-05	0.000159944	-	E5491_RS12630	NCS2 family permease	GO:0016021;GO:0005345;GO:0005886	-	COG2252-Permeases[R]
E5491_RS01640	61.14	46.9	0.382529	0.78484	0.874375	-	E5491_RS01640	LLM class flavin-dependent oxidoreductase	GO:0004497;GO:0016705	-	-
E5491_RS06115	29.2367	6.41667	2.18788	0.000175854	0.00093733	up	E5491_RS06115	DUF2483 family protein	-	-	-
E5491_RS06110	41.9633	8.60667	2.2856	4.48584e-06	3.58996e-05	up	E5491_RS06110	DUF1108 family protein	-	-	-
E5491_RS07425	824.91	597.97	0.464164	0.858518	0.9178	-	E5491_RS07425	dihydrofolate reductase	GO:0050661;GO:0006545;GO:0006730;GO:0009165;GO:0004146;GO:0046654	K00287-ko00790 Folate biosynthesis;ko00670 One carbon pool by folate	COG0262-Dihydrofolate reductase[H]
E5491_RS12520	5809.85	6589.36	-0.181638	7.10734e-06	5.49883e-05	-	rplO	50S ribosomal protein L15	GO:0003735;GO:0015934;GO:0006412;GO:0019843	K02876-ko03010 Ribosome	COG0200-Ribosomal protein L15[J]
E5491_RS07420	218.417	133.66	0.708515	0.175997	0.318162	-	fakB2	fatty acid kinase binding subunit FakB2	GO:0008289	-	COG1307-Uncharacterized protein conserved in bacteria[S]
E5491_RS12325	3.00333	2.03667	0.560355	0.778187	0.86941	-	lacC	tagatose-6-phosphate kinase	GO:2001059;GO:0009024;GO:0019512;GO:0005524	K00917-ko00052 Galactose metabolism	COG1105-Fructose-1-phosphate kinase and related fructose-6-phosphate kinase (PfkB)[G]
E5491_RS02350	158.217	19.88	2.99251	2.18544e-28	8.97636e-27	up	gltB	glutamate synthase large subunit	GO:0005737;GO:0015930;GO:0051538;GO:0019676;GO:0097054;GO:0004355;GO:0006537;GO:0046872	K00265-ko01230 Biosynthesis of amino acids;ko00250 Alanine, aspartate and glutamate metabolism;ko00910 Nitrogen metabolism	COG0069-Glutamate synthase domain 2[E]
E5491_RS02355	209.007	28.3533	2.88196	1.84538e-32	8.59023e-31	up	E5491_RS02355	glutamate synthase subunit beta	GO:0005737;GO:0097054;GO:0051536;GO:0004355;GO:0016491	K00266-ko01230 Biosynthesis of amino acids;ko00250 Alanine, aspartate and glutamate metabolism;ko00910 Nitrogen metabolism	COG0493-NADPH-dependent glutamate synthase beta chain and related oxidoreductases[ER]
E5491_RS12320	2.38333	1.99667	0.255387	0.659525	0.783292	-	lacD	tagatose-bisphosphate aldolase	GO:2001059;GO:0009025;GO:0009024;GO:0019512	K01635-ko02024 Quorum sensing;ko00052 Galactose metabolism	COG3684-Tagatose-1,6-bisphosphate aldolase[G]
E5491_RS03515	0.526667	1.44333	-1.45444	0.33732	0.507342	-	E5491_RS03515	hypothetical protein	-	-	-
E5491_RS03510	132.5	147.933	-0.158955	9.76094e-05	0.000554112	-	E5491_RS03510	cupin domain-containing protein	-	-	COG3542-Uncharacterized conserved protein[S]
E5491_RS11980	87.03	41.13	1.08132	0.00156827	0.00616928	up	E5491_RS11980	S-ribosylhomocysteine lyase	GO:0009372;GO:0005506;GO:0043768	K07173-ko02024 Quorum sensing;ko01230 Biosynthesis of amino acids;ko05111 Vibrio cholerae pathogenic cycle;ko00270 Cysteine and methionine metabolism	COG1854-LuxS protein involved in autoinducer AI2 synthesis[T]
E5491_RS02595	1451.25	1067.76	0.442704	0.88211	0.930413	-	E5491_RS02595	ATP-dependent zinc metalloprotease FtsH	GO:0004222;GO:0016021;GO:0008270;GO:0016887;GO:0005886;GO:0005524;GO:0030163	-	COG0465-ATP-dependent Zn proteases[O]
E5491_RS11985	69.0533	94.3867	-0.450872	0.00958529	0.0298792	-	E5491_RS11985	membrane protein	GO:0016021	-	COG4270-Predicted membrane protein[S]
E5491_RS02590	158.557	131.183	0.273414	0.603468	0.743815	-	hpt	hypoxanthine phosphoribosyltransferase	GO:0005737;GO:0004422;GO:0000166;GO:0052657;GO:0032264;GO:0006166;GO:0046872	K00760-ko00230 Purine metabolism;ko00983 Drug metabolism - other enzymes	COG0634-Hypoxanthine-guanine phosphoribosyltransferase[F]
E5491_RS02170	1.23	0.616667	0.996096	0.657375	0.782299	-	E5491_RS02170	tandem-type lipoprotein	GO:0005886	-	-
E5491_RS00845	177.427	77.4167	1.19651	0.0019923	0.00766458	up	E5491_RS00845	isochorismatase family protein	GO:0008152;GO:0008908	-	COG1335-Amidases related to nicotinamidase[Q]
E5491_RS14830	229.343	151.967	0.593754	0.320963	0.490865	-	gtfB	accessory Sec system glycosylation chaperone GtfB	GO:0031647;GO:0005886	-	-
E5491_RS02175	1.05333	0.683333	0.624301	0.876379	0.925766	-	E5491_RS02175	tandem-type lipoprotein	GO:0005886	-	-
E5491_RS00840	135.203	31.9867	2.07959	2.00414e-17	5.38228e-16	up	brnQ	branched-chain amino acid transport system II carrier protein	GO:0016021;GO:0015658;GO:0005886	-	COG1114-Branched-chain amino acid permeases[E]
E5491_RS12660	36.5367	15.58	1.22965	0.00118962	0.00483128	up	E5491_RS12660	AEC family transporter	GO:0016021;GO:0055085;GO:0005886	-	-
E5491_RS12665	43.21	34.7667	0.31366	0.837973	0.905035	-	E5491_RS12665	hypothetical protein	-	-	-
E5491_RS07525	73.2633	39.56	0.889049	0.229059	0.38447	-	gpsB	cell division regulator GpsB	GO:0005737;GO:0008360;GO:0051301;GO:0007049	-	COG3599-Cell division initiation protein[D]
E5491_RS08935	0.506667	0.73	-0.52686	0.636532	0.766638	-	E5491_RS08935	hypothetical protein	GO:0016021	-	-
E5491_RS14840	112.28	76.0933	0.561259	0.433949	0.600902	-	secA2	accessory Sec system translocase SecA2	GO:0005737;GO:0015450;GO:0017038;GO:0006605;GO:0065002;GO:0005886;GO:0005524	K03070-ko03060 Protein export;ko02024 Quorum sensing;ko03070 Bacterial secretion system	COG0653-Preprotein translocase subunit SecA (ATPase, RNA helicase)[U]
E5491_RS12065	36.3267	55.42	-0.609378	0.0638956	0.145049	-	E5491_RS12065	hypothetical protein	GO:0006310;GO:0015074;GO:0032196;GO:0003677	-	-
E5491_RS14845	17.0467	26.7433	-0.64969	0.000157465	0.000858982	-	asp3	accessory Sec system protein Asp3	GO:0015031	-	-
E5491_RS06060	171.967	175.453	-0.0289584	0.00419231	0.0146915	-	ftsY	signal recognition particle-docking protein FtsY	GO:0005737;GO:0031226;GO:0003924;GO:0006614;GO:0005525	K03110-ko03060 Protein export;ko02024 Quorum sensing;ko03070 Bacterial secretion system	COG0552-Signal recognition particle GTPase[U]
E5491_RS13615	104.98	53.2533	0.979171	0.000715999	0.00311493	-	E5491_RS13615	glycerate kinase	GO:0008887;GO:0031388;GO:0005524	K00865-ko00260 Glycine, serine and threonine metabolism;ko00561 Glycerolipid metabolism;ko00630 Glyoxylate and dicarboxylate metabolism	COG1929-Glycerate kinase[G]
E5491_RS06065	16.1867	12.69	0.351114	0.824551	0.897145	-	E5491_RS06065	putative DNA-binding protein	GO:0003700;GO:0016987;GO:0006352;GO:0003677	-	COG2739-Uncharacterized protein conserved in bacteria[S]
E5491_RS08930	2.45333	2.52	-0.0386805	0.497088	0.658306	-	E5491_RS08930	DUF4930 family protein	GO:0016021	-	-
E5491_RS02775	78.6033	70.91	0.148601	0.177389	0.319851	-	cysE	serine O-acetyltransferase	GO:0005737;GO:0006535;GO:0016021;GO:0009001	K00640-ko01230 Biosynthesis of amino acids;ko01200 Carbon metabolism;ko00920 Sulfur metabolism;ko00270 Cysteine and methionine metabolism	COG1045-Serine acetyltransferase[E]
E5491_RS10035	0.0001	0.0001	0	1	1	-	E5491_RS10035	hypothetical protein	-	-	-
E5491_RS10030	11.56	3.69667	1.64484	0.0585896	0.135899	-	E5491_RS10030	transcriptional activator RinB	GO:0006355;GO:0006351	-	-
E5491_RS02005	0.35	0.236667	0.564498	0.97274	1	-	E5491_RS02005	hypothetical protein	-	-	-
E5491_RS09240	186.87	187.677	-0.00621432	0.21898	0.371779	-	E5491_RS09240	TSUP family transporter	GO:0016021;GO:0005886	-	-
E5491_RS02000	390.633	386.183	0.0165292	0.0508989	0.121817	-	E5491_RS02000	L-cystine transporter	GO:0016021;GO:0006865;GO:0015293	-	COG1823-Predicted Na+/dicarboxylate symporter[R]
E5491_RS09245	66.82	76.4033	-0.193356	9.67388e-05	0.000550288	-	thiI	tRNA 4-thiouridine(8) synthase ThiI	GO:0005737;GO:0004810;GO:0000049;GO:0009229;GO:0009228;GO:0034227;GO:0005524;GO:0016783	K03151-ko00730 Thiamine metabolism;ko04122 Sulfur relay system	COG0301-Thiamine biosynthesis ATP pyrophosphatase[H]
E5491_RS05900	83.5833	79.5733	0.0709303	0.0513313	0.122642	-	pyrF	orotidine-5'-phosphate decarboxylase	GO:0004590;GO:0006207;GO:0044205	K01591-ko00240 Pyrimidine metabolism	COG0284-Orotidine-5'-phosphate decarboxylase[F]
E5491_RS13625	149.007	139.167	0.0985632	0.015478	0.0451724	-	E5491_RS13625	multidrug effflux MFS transporter	GO:0005215;GO:0016021;GO:0055085;GO:0005886	-	-
E5491_RS05905	38.8467	32.5033	0.257203	0.572261	0.718025	-	E5491_RS05905	orotate phosphoribosyltransferase	GO:0044205;GO:0000287;GO:0004588	K00762-ko00240 Pyrimidine metabolism	COG0461-Orotate phosphoribosyltransferase[F]
E5491_RS13620	92.7633	66.35	0.483458	0.941907	0.96588	-	E5491_RS13620	membrane protein	GO:0016021	-	-
E5491_RS01260	7.78	5.38	0.532164	0.759788	0.857409	-	E5491_RS01260	class I SAM-dependent methyltransferase	GO:0005737;GO:0008168;GO:0032259;GO:0008757	-	COG2226-Methylase involved in ubiquinone/menaquinone biosynthesis[H]
E5491_RS01265	1.41667	0.356667	1.98985	0.452797	0.616813	-	E5491_RS01265	hypothetical protein	-	-	-
E5491_RS07635	116.437	48.3467	1.26806	1.70642e-07	1.7652e-06	up	aroC	chorismate synthase	GO:0009423;GO:0004107;GO:0009073	K01736-ko01230 Biosynthesis of amino acids;ko00400 Phenylalanine, tyrosine and tryptophan biosynthesis	COG0082-Chorismate synthase[E]
E5491_RS00990	4.93333	4.02	0.295367	0.71346	0.821391	-	E5491_RS00990	sugar ABC transporter permease	GO:0016021;GO:0006810;GO:0008643;GO:0005886	K15771-ko02010 ABC transporters	COG1175-ABC-type sugar transport systems, permease components[G]
E5491_RS00995	5.57	2.94667	0.918593	0.157655	0.292384	-	E5491_RS00995	sugar ABC transporter permease	GO:0055052;GO:0016021;GO:0006810;GO:0008643;GO:0005886	K15772-ko02010 ABC transporters	COG3833-ABC-type maltose transport systems, permease component[G]
E5491_RS07630	122.943	58.6667	1.06738	1.67546e-05	0.000117873	up	E5491_RS07630	3-dehydroquinate synthase	GO:0005737;GO:0009423;GO:0003856;GO:0009073	K01735-ko01230 Biosynthesis of amino acids;ko00400 Phenylalanine, tyrosine and tryptophan biosynthesis	COG0337-3-dehydroquinate synthetase[E]
E5491_RS01465	28.1967	33.2433	-0.23754	0.00548157	0.0187393	-	E5491_RS01465	5'-nucleotidase, lipoprotein e(P4) family	GO:0009279	-	COG2503-Predicted secreted acid phosphatase[R]
E5491_RS12190	59.4667	42.2467	0.493244	0.712234	0.820539	-	lmrS	multidrug efflux MFS transporter LmrS	GO:0016021;GO:0055085;GO:0005886	-	-
E5491_RS12195	3.75	3.42667	0.130085	0.541914	0.697175	-	sepA	multidrug efflux transporter SepA	GO:0016021;GO:0006810;GO:0005886	-	-
E5491_RS09805	1.27333	1	0.34861	0.92512	0.955923	-	E5491_RS09805	DUF1829 domain-containing protein	-	-	-
E5491_RS09800	4.41667	7.38667	-0.741966	0.000445088	0.002095	-	lukE	bi-component leukocidin LukED subunit E	GO:0051715;GO:0005576;GO:0009405;GO:0044179	K11038-ko05150 Staphylococcus aureus infection	-
E5491_RS04985	16.28	15.25	0.0942915	0.673165	0.793647	-	E5491_RS04985	TM2 domain-containing protein	GO:0016021;GO:0005886	-	-
E5491_RS14555	195.223	26.2833	2.89291	4.12662e-49	2.7442e-47	up	E5491_RS14555	amino acid permease	GO:0015297;GO:0016021;GO:0015171;GO:0005887;GO:0015179	-	COG1113-Gamma-aminobutyrate permease and related permeases[E]
E5491_RS04980	26.6967	23.8867	0.160454	0.508155	0.669155	-	E5491_RS04980	hypothetical protein	-	-	-
E5491_RS09665	45.18	32.2733	0.485342	0.730731	0.836033	-	menE	o-succinylbenzoate--CoA ligase	GO:0008756;GO:0009234;GO:0005524	K01911-ko00130 Ubiquinone and other terpenoid-quinone biosynthesis	COG0318-Acyl-CoA synthetases (AMP-forming)/AMP-acid ligases II[IQ]
E5491_RS10100	2.48	0.536667	2.20824	0.33378	0.503645	-	E5491_RS10100	DUF3269 family protein	-	-	-
E5491_RS09660	119.43	76.5067	0.642508	0.214161	0.365619	-	menC	o-succinylbenzoate synthase	GO:0009234;GO:0000287;GO:0016836	K02549-ko00130 Ubiquinone and other terpenoid-quinone biosynthesis	-
E5491_RS10105	3.06333	1.32667	1.2073	0.436534	0.603285	-	E5491_RS10105	hypothetical protein	-	-	-
E5491_RS05345	46.3067	41.4367	0.160312	0.183456	0.326781	-	E5491_RS05345	YktB family protein	-	-	COG4493-Uncharacterized protein conserved in bacteria[S]
E5491_RS05340	36.1233	22.4533	0.686001	0.137264	0.263489	-	E5491_RS05340	Nramp family divalent metal transporter	GO:0016021;GO:0046872;GO:0030001;GO:0015293;GO:0005886	-	COG1914-Mn2+ and Fe2+ transporters of the NRAMP family[P]
E5491_RS10770	19.1333	17.5433	0.125165	0.221833	0.375049	-	E5491_RS10770	DUF3267 domain-containing protein	GO:0016021	-	-
E5491_RS07980	6.15	2.28667	1.42734	0.164734	0.302102	-	E5491_RS07980	hypothetical protein	-	-	-
E5491_RS07985	9.31	2.71	1.78049	0.0201261	0.0562685	-	E5491_RS07985	phi PVL orf 51-like protein	-	-	-
E5491_RS05535	48.9367	61.6667	-0.333575	1.10458e-05	8.03407e-05	-	E5491_RS05535	ribonuclease HIII	GO:0005737;GO:0006401;GO:0000287;GO:0003723;GO:0004523	K03471-ko03030 DNA replication	COG1039-Ribonuclease HIII[L]
E5491_RS06690	70.4233	57.61	0.289734	0.543109	0.697456	-	E5491_RS06690	YlbF family regulator	-	-	COG4550-Predicted membrane protein[S]
E5491_RS06920	665.71	314.847	1.08024	0.00207283	0.00791984	up	E5491_RS06920	amino acid permease	GO:0015297;GO:0016021;GO:0051260;GO:0015179;GO:0005887;GO:0005886;GO:0046982;GO:0015171;GO:0042802	-	COG0833-Amino acid transporters[E]
E5491_RS15155	17.3433	6.72667	1.36642	0.00192471	0.00743529	up	E5491_RS15155	DNA-binding protein	-	-	-
E5491_RS06695	161.263	97.1967	0.73044	0.0715107	0.158025	-	thiW	energy coupling factor transporter S component ThiW	GO:0016021	-	COG4732-Predicted membrane protein[S]
E5491_RS06925	422.543	110.547	1.93444	3.52561e-15	8.34495e-14	up	E5491_RS06925	catalase	GO:0046872;GO:0042744;GO:0006979;GO:0020037;GO:0004096	K03781-ko04146 Peroxisome;ko00380 Tryptophan metabolism;ko04011 MAPK signaling pathway - yeast;ko04212 Longevity regulating pathway - worm;ko04213 Longevity regulating pathway - multiple species;ko04068 FoxO signaling pathway;ko01200 Carbon metabolism;ko00630 Glyoxylate and dicarboxylate metabolism;ko05014 Amyotrophic lateral sclerosis (ALS);ko04211 Longevity regulating pathway - mammal	COG0753-Catalase[P]
E5491_RS12685	0.766667	1	-0.383329	0.552579	0.702482	-	E5491_RS12685	hypothetical protein	GO:0016021	-	-
E5491_RS12680	54.93	37.4033	0.554427	0.620528	0.756166	-	fmhB	lipid II:glycine glycyltransferase	GO:0005737;GO:0071555;GO:0008360;GO:0046677;GO:0009252;GO:0016755	K11693-ko00550 Peptidoglycan biosynthesis	COG2348-Uncharacterized protein involved in methicillin resistance[V]
E5491_RS11180	0.976667	0.883333	0.144908	0.771228	0.86612	-	E5491_RS11180	hypothetical protein	-	-	-
E5491_RS11185	3.36667	2.03	0.729841	0.698815	0.811893	-	E5491_RS11185	HNH endonuclease	GO:0004519;GO:0003676	-	COG1403-Restriction endonuclease[V]
E5491_RS10450	828.41	1468.51	-0.825939	8.2734e-09	1.03159e-07	-	E5491_RS10450	tRNA-Thr	-	-	-
E5491_RS00155	0.423333	0.57	-0.429168	0.47934	0.644272	-	E5491_RS00155	IS6-like element IS257 family transposase	GO:0006310;GO:0015074;GO:0032196;GO:0003676;GO:0003677	-	COG3316-Transposase and inactivated derivatives[L]
E5491_RS11345	15.0233	23.67	-0.655855	3.77129e-07	3.67011e-06	-	E5491_RS11345	site-specific integrase	GO:0005737;GO:0006310;GO:0015074;GO:0051301;GO:0003677;GO:0007059;GO:0007049	-	-
E5491_RS05005	42.83	46.94	-0.132196	0.000282141	0.00139472	-	E5491_RS05005	isochorismate synthase MenF	GO:0009058;GO:0046872;GO:0009234;GO:0008909	K02552-ko01053 Biosynthesis of siderophore group nonribosomal peptides;ko00130 Ubiquinone and other terpenoid-quinone biosynthesis	COG1169-Isochorismate synthase[HQ]
E5491_RS11340	31.4167	29.5733	0.0872333	0.143682	0.273181	-	E5491_RS11340	Abi family protein	-	-	-
E5491_RS01070	28.26	19.6367	0.525211	0.673711	0.793955	-	E5491_RS01070	thiolase family protein	GO:0008152;GO:0016021;GO:0006635;GO:0003988;GO:0016747	K00632-ko00071 Fatty acid degradation;ko00280 Valine, leucine and isoleucine degradation;ko00642 Ethylbenzene degradation;ko00592 alpha-Linolenic acid metabolism;ko01212 Fatty acid metabolism;ko00281 Geraniol degradation;ko00362 Benzoate degradation	COG0183-Acetyl-CoA acetyltransferase[I]
E5491_RS10215	335.627	457.883	-0.448123	0.0129783	0.0388932	-	E5491_RS10215	tRNA-Asn	-	-	-
E5491_RS01075	5.15	2.72667	0.917434	0.0750397	0.16451	-	E5491_RS01075	3-hydroxyacyl-CoA dehydrogenase/enoyl-CoA hydratase family protein	GO:0003857;GO:0006635	K07516-ko01212 Fatty acid metabolism;ko00071 Fatty acid degradation;ko01200 Carbon metabolism;ko00362 Benzoate degradation;ko00650 Butanoate metabolism	COG1250-3-hydroxyacyl-CoA dehydrogenase[I]
E5491_RS10210	9.40333	22.5833	-1.26401	0.0110616	0.0337967	down	E5491_RS10210	tRNA-Glu	-	-	-
E5491_RS04500	5.73333	5.61333	0.0305164	0.212858	0.364061	-	E5491_RS04500	FAD/NAD(P)-binding protein	GO:0016491	-	-
E5491_RS04505	258.723	212.763	0.282161	0.53448	0.690793	-	E5491_RS04505	Na+/H+ antiporter Mnh1 subunit G	GO:0016021;GO:0005451;GO:0006814;GO:0005886	-	COG1320-Multisubunit Na+/H+ antiporter, MnhG subunit[P]
E5491_RS14050	166.583	7.83333	4.41047	5.74678e-35	3.02845e-33	up	E5491_RS14050	DUF2188 domain-containing protein	-	-	COG4876-Uncharacterized protein conserved in bacteria[S]
E5491_RS13005	22.2967	18.8367	0.243284	0.499331	0.660591	-	E5491_RS13005	MurR/RpiR family transcriptional regulator	GO:0005975;GO:0004360;GO:0003700;GO:0030246;GO:0006047;GO:0006351;GO:0003677;GO:0006002	-	COG1737-Transcriptional regulators[K]
E5491_RS14055	19.0133	18.36	0.0504454	0.0407043	0.101235	-	E5491_RS14055	FUSC family protein	GO:0071705;GO:0015077;GO:0016021;GO:0005886	-	-
E5491_RS00150	0.396667	0.313333	0.340229	0.960145	0.977291	-	E5491_RS00150	hypothetical protein	-	-	-
E5491_RS06585	2237.73	3691.49	-0.722169	3.26454e-07	3.22186e-06	-	rpsO	30S ribosomal protein S15	GO:0003735;GO:0019843;GO:0005840;GO:0006412	K02956-ko03010 Ribosome	COG0184-Ribosomal protein S15P/S13E[J]
E5491_RS06855	7.59667	4.16667	0.866473	0.222401	0.375782	-	E5491_RS06855	sensor histidine kinase	GO:0000155;GO:0016021;GO:0005886;GO:0005524;GO:0005622	K07778-ko02020 Two-component system	COG4585-Signal transduction histidine kinase[T]
E5491_RS06580	113.483	73.2667	0.631252	0.256009	0.415235	-	ribF	riboflavin biosynthesis protein RibF	GO:0008531;GO:0009398;GO:0009231;GO:0006747;GO:0003919;GO:0005524	K11753-ko00740 Riboflavin metabolism	COG0196-FAD synthase[H]
E5491_RS06850	2.97667	1.11333	1.41881	0.0975776	0.203384	-	E5491_RS06850	ABC transporter permease	GO:0016021;GO:0006810;GO:0015562;GO:0005887;GO:0055085	-	-
E5491_RS07855	1.18333	0.356667	1.73021	0.216196	0.368271	-	E5491_RS07855	tail protein	-	-	-
E5491_RS14695	15.6633	13.1767	0.249406	0.283764	0.450058	-	E5491_RS14695	ABC transporter permease	GO:0016021;GO:0006810;GO:0046677;GO:0005524;GO:0005886	K19084-ko02020 Two-component system;ko02010 ABC transporters	-
E5491_RS07850	6.20333	1.59667	1.95798	0.00276192	0.0102173	up	E5491_RS07850	Ig domain-containing protein	GO:0019012	-	COG5492-Bacterial surface proteins containing Ig-like domains[N]
E5491_RS14690	0.0001	0.26	-11.3443	0.788163	1	-	E5491_RS14690	hypothetical protein	-	-	-
E5491_RS14270	2.08333	1.72333	0.273692	0.9122	0.946394	-	E5491_RS14270	FeoB-associated Cys-rich membrane protein	GO:0016021	-	-
E5491_RS14275	5.07667	3.92333	0.371802	0.815167	0.890622	-	feoB	ferrous iron transport protein B	GO:0015093;GO:0016021;GO:0005886;GO:0055072;GO:0005525	-	COG0370-Fe2+ transport system protein B[P]
E5491_RS09100	165.78	114.137	0.538508	0.499523	0.660591	-	E5491_RS09100	dephospho-CoA kinase	GO:0005737;GO:0015937;GO:0005524;GO:0004140	K00859-ko00770 Pantothenate and CoA biosynthesis	COG0237-Dephospho-CoA kinase[H]
E5491_RS12485	6385.59	7180.51	-0.169268	3.19651e-05	0.000206186	-	E5491_RS12485	DNA-directed RNA polymerase subunit alpha	GO:0003899;GO:0006351;GO:0003677	K03040-ko00230 Purine metabolism;ko00240 Pyrimidine metabolism;ko03020 RNA polymerase	COG0202-DNA-directed RNA polymerase, alpha subunit/40 kD subunit[K]
E5491_RS05175	14.4	14.87	-0.0463358	0.0687344	0.153335	-	E5491_RS05175	energy-coupling factor transporter transmembrane protein EcfT	GO:0016021;GO:0006810;GO:0005886	K16785-ko02010 ABC transporters	-
E5491_RS05170	50.96	36.3467	0.487542	0.802644	0.883287	-	E5491_RS05170	phosphoribosylamine--glycine ligase	GO:0000287;GO:0030145;GO:0009113;GO:0006189;GO:0004637;GO:0005524	K01945-ko00230 Purine metabolism	COG0151-Phosphoribosylamine-glycine ligase[F]
E5491_RS01105	3.07	2.11333	0.538718	0.869719	0.921869	-	E5491_RS01105	DUF488 domain-containing protein	-	-	COG3189-Uncharacterized conserved protein[S]
E5491_RS11425	130.997	126.36	0.0519903	0.0878645	0.187332	-	E5491_RS11425	sensor histidine kinase	-	K07706-ko02024 Quorum sensing;ko02020 Two-component system	COG2972-Predicted signal transduction protein with a C-terminal ATPase domain[T]
E5491_RS01100	5.46667	2.83	0.949859	0.101486	0.209652	-	E5491_RS01100	ABC transporter substrate-binding protein	GO:0043190;GO:0042597;GO:0055085	K02035-ko02024 Quorum sensing	COG0747-ABC-type dipeptide transport system, periplasmic component[E]
E5491_RS14560	111.213	4.43667	4.64771	3.69849e-86	4.30412e-84	up	E5491_RS14560	aspartate aminotransferase family protein	GO:0008483;GO:0016853;GO:0030170	K00823-ko00650 Butanoate metabolism;ko00410 beta-Alanine metabolism;ko00250 Alanine, aspartate and glutamate metabolism;ko00640 Propanoate metabolism	COG0160-4-aminobutyrate aminotransferase and related aminotransferases[E]
E5491_RS12480	7011.56	9334.11	-0.412778	3.32605e-05	0.000214047	-	rplQ	50S ribosomal protein L17	GO:0003735;GO:0005840;GO:0006412	K02879-ko03010 Ribosome	COG0203-Ribosomal protein L17[J]
E5491_RS04435	1316.89	585.057	1.17049	7.24263e-07	6.85717e-06	up	dltA	D-alanine--poly(phosphoribitol) ligase subunit DltA	GO:0005737;GO:0070395;GO:0047473;GO:0005524	K03367-ko02020 Two-component system;ko00473 D-Alanine metabolism;ko05150 Staphylococcus aureus infection;ko01503 Cationic antimicrobial peptide (CAMP) resistance	COG1020-Non-ribosomal peptide synthetase modules and related proteins[Q]
E5491_RS04430	7.42667	8.68	-0.22498	0.249067	0.408961	-	E5491_RS04430	teichoic acid D-Ala incorporation-associated protein DltX	GO:0016021	-	-
E5491_RS14565	4.46	0.306667	3.8623	0.000178717	0.000948967	up	E5491_RS14565	hypothetical protein	GO:0016021	-	-
E5491_RS13310	11.55	7.57667	0.608258	0.450457	0.61462	-	rsp	AraC family transcriptional regulator Rsp	GO:0003700;GO:0043565;GO:0005975;GO:0006351	-	COG2207-AraC-type DNA-binding domain-containing proteins[K]
E5491_RS13315	113.567	45.4133	1.32235	2.80999e-05	0.000184232	up	E5491_RS13315	pyridoxamine 5'-phosphate oxidase family protein	GO:0016491;GO:0004733;GO:0010181	-	COG3871-Uncharacterized stress protein (general stress protein 26)[R]
E5491_RS15255	0.873333	0.34	1.361	0.788086	0.876243	-	E5491_RS15255	hypothetical protein	-	-	-
E5491_RS03175	90.4533	62.4433	0.534626	0.570191	0.717093	-	E5491_RS03175	HD domain-containing protein	GO:0016787;GO:0006203;GO:0008832	-	COG1078-HD superfamily phosphohydrolases[R]
E5491_RS15250	66.6667	171.227	-1.36087	1.37176e-07	1.44578e-06	down	E5491_RS15250	tRNA-Gly	-	-	-
E5491_RS14305	19.0067	10.4967	0.856574	0.200355	0.347847	-	E5491_RS14305	sugar O-acetyltransferase	GO:0016407	-	COG0110-Acetyltransferase (isoleucine patch superfamily)[R]
E5491_RS13490	143.663	108.5	0.404997	0.820652	0.894296	-	mdeA	multidrug efflux MFS transporter MdeA	GO:0016021;GO:0055085;GO:0005886	-	-
E5491_RS14300	18.5267	12.2367	0.598393	0.491162	0.652934	-	pruA	L-glutamate gamma-semialdehyde dehydrogenase	GO:0003842;GO:0006537;GO:0010133;GO:0016620	K00294-ko00330 Arginine and proline metabolism;ko00250 Alanine, aspartate and glutamate metabolism	COG1012-NAD-dependent aldehyde dehydrogenases[C]
E5491_RS08190	4.76667	3.70667	0.362858	0.786732	0.875737	-	E5491_RS08190	alpha-glucosidase	GO:0005737;GO:0043169;GO:0004556;GO:0005975;GO:0004574	K01187-ko00500 Starch and sucrose metabolism;ko00052 Galactose metabolism	COG0366-Glycosidases[G]
E5491_RS08440	41.17	29.7067	0.470807	0.92197	0.954433	-	E5491_RS08440	metal ABC transporter permease	GO:0016021;GO:0042626;GO:0005524;GO:0005886	K09816-ko02010 ABC transporters	COG1108-ABC-type Mn2+/Zn2+ transport systems, permease components[P]
E5491_RS08195	3.46	2.96	0.225175	0.552079	0.702482	-	E5491_RS08195	LacI family DNA-binding transcriptional regulator	GO:0003700;GO:0006351;GO:0003677	-	COG1609-Transcriptional regulators[K]
E5491_RS08445	27.9633	24.5933	0.185269	0.236895	0.394543	-	E5491_RS08445	metal ABC transporter ATP-binding protein	GO:0006810;GO:0016887;GO:0005524	K09817-ko02010 ABC transporters	COG1121-ABC-type Mn/Zn transport systems, ATPase component[P]
E5491_RS11760	9.83333	5.91667	0.732896	0.325413	0.495301	-	E5491_RS11760	thiamine phosphate synthase	GO:0009229;GO:0000287;GO:0004789;GO:0009228	K00788-ko00730 Thiamine metabolism	COG0352-Thiamine monophosphate synthase[H]
E5491_RS00180	0.816667	0.816667	0	0.686989	0.80485	-	E5491_RS00180	IS6-like element IS257 family transposase	GO:0006310;GO:0015074;GO:0032196;GO:0003676;GO:0003677	-	COG3316-Transposase and inactivated derivatives[L]
E5491_RS11765	8.63	6.03667	0.515608	0.79328	0.878869	-	thiM	hydroxyethylthiazole kinase	GO:0004417;GO:0000287;GO:0009229;GO:0009228;GO:0005524	K00878-ko00730 Thiamine metabolism	COG2145-Hydroxyethylthiazole kinase, sugar kinase family[H]
E5491_RS00185	2.82667	2.32	0.284977	0.831086	0.900397	-	E5491_RS00185	hydroxymethylglutaryl-CoA synthase family protein	-	-	-
E5491_RS04750	386.737	261.173	0.566344	0.425267	0.593996	-	trpS	tryptophan--tRNA ligase	GO:0005737;GO:0004830;GO:0006436;GO:0005524	K01867-ko00970 Aminoacyl-tRNA biosynthesis	COG0180-Tryptophanyl-tRNA synthetase[J]
E5491_RS04755	4852.01	2235.58	1.11793	0.0218796	0.0605046	-	spxA	transcriptional regulator Spx	GO:0005737;GO:0045892;GO:0006351	-	COG1393-Arsenate reductase and related proteins, glutaredoxin family[P]
E5491_RS00210	287.78	206.873	0.476219	0.870605	0.922108	-	E5491_RS00210	beta-lactam sensor/signal transducer MecR1	GO:0016021;GO:0008658;GO:0046677	K02547-ko01501 beta-Lactam resistance	COG4219-Antirepressor regulating drug resistance, predicted signal transduction N-terminal membrane component[KT]
E5491_RS11165	19.9133	11.47	0.795869	0.15988	0.295138	-	E5491_RS11165	Clp protease ClpP	GO:0005737;GO:0004252	-	COG0740-Protease subunit of ATP-dependent Clp proteases[OU]
E5491_RS11160	21.8433	12.9567	0.753498	0.191165	0.336224	-	E5491_RS11160	phage major capsid protein	-	-	-
E5491_RS00215	1016.92	803.383	0.340046	0.531556	0.688287	-	E5491_RS00215	DUF3387 domain-containing protein	GO:0009307;GO:0009035;GO:0005524;GO:0003677	-	-
E5491_RS08045	3.25333	1.37667	1.24074	0.404653	0.574396	-	E5491_RS08045	hypothetical protein	-	-	-
E5491_RS14440	56.13	61.27	-0.126409	0.0156261	0.0454697	-	E5491_RS14440	GTP-binding protein	GO:0009236;GO:0005524	-	COG0523-Putative GTPases (G3E family)[R]
E5491_RS08040	3.99	1.24667	1.67831	0.257435	0.41658	-	E5491_RS08040	helix-turn-helix domain-containing protein	GO:0003677	-	-
E5491_RS10170	7.61667	4.36333	0.803729	0.455006	0.618711	-	E5491_RS10170	ORF6C domain-containing protein	-	-	COG3617-Prophage antirepressor[K]
E5491_RS06320	23.5867	9.62333	1.29336	0.00647462	0.0214261	up	E5491_RS06320	phage tail protein	-	-	-
E5491_RS00430	1.47	1.35	0.122857	0.573504	0.71824	-	E5491_RS00430	DMT family transporter	GO:0016021;GO:0006810;GO:0005886	-	-
E5491_RS06325	11.4367	4.63667	1.30251	0.00133635	0.00534733	up	E5491_RS06325	hypothetical protein	GO:0019350;GO:0071555	-	-
E5491_RS00435	3.60667	4.78333	-0.40735	0.00956896	0.0298616	-	E5491_RS00435	PLP-dependent aminotransferase family protein	-	-	-
E5491_RS08990	228.67	130.433	0.809954	0.0170858	0.0489944	-	hemB	porphobilinogen synthase	GO:0006782;GO:0004655;GO:0046872;GO:0006779	K01698-ko00860 Porphyrin and chlorophyll metabolism	COG0113-Delta-aminolevulinic acid dehydratase[H]
E5491_RS08225	4.40667	4.61	-0.065079	0.544356	0.697533	-	prli42	stressosome-associated protein Prli42	GO:0016021	-	-
E5491_RS01920	0.0001	0.0001	0	1	1	-	E5491_RS01920	hypothetical protein	-	-	-
E5491_RS08995	105.407	67.3767	0.645645	0.205572	0.354203	-	E5491_RS08995	uroporphyrinogen-III synthase	GO:0009236;GO:0033014;GO:0019354;GO:0004851;GO:0055114;GO:0004852	K01719-ko00860 Porphyrin and chlorophyll metabolism	COG1587-Uroporphyrinogen-III synthase[H]
E5491_RS15160	48.0967	20.81	1.20866	0.000186038	0.000980383	up	E5491_RS15160	HoxN/HupN/NixA family nickel/cobalt transporter	GO:0015099;GO:0046872;GO:0016021;GO:0005886	-	COG3376-High-affinity nickel permease[P]
E5491_RS01925	13.4367	8.93	0.589443	0.709668	0.818375	-	E5491_RS01925	Abi family protein	-	-	-
E5491_RS08220	72.6867	35.9567	1.01543	0.00381838	0.0135287	up	E5491_RS08220	M20/M25/M40 family metallo-hydrolase	GO:0046872;GO:0008237	-	COG2195-Di- and tripeptidases[E]
E5491_RS12845	7.04667	4.75667	0.56699	0.837814	0.905035	-	sarR	HTH-type transcriptional regulator SarR	GO:0005737;GO:0006355;GO:0009405;GO:0006351;GO:0003677	-	-
E5491_RS12840	23.78	11.5033	1.0477	0.00599098	0.0200633	up	E5491_RS12840	urease accessory protein UreD	GO:0005737;GO:0016151;GO:0006807	-	COG0829-Urease accessory protein UreH[O]
E5491_RS10750	265.193	141.877	0.902407	0.00508652	0.0175175	-	ftnA	H-type ferritin FtnA	GO:0005737;GO:0006879;GO:0016491;GO:0006826;GO:0008199	-	COG1528-Ferritin-like protein[P]
E5491_RS13000	31.91	19.32	0.723914	0.0826262	0.178205	-	E5491_RS13000	PTS transporter subunit EIIC	GO:0009401;GO:0016021;GO:0016301;GO:0008982;GO:0005886	K02750-ko00500 Starch and sucrose metabolism;ko02060 Phosphotransferase system (PTS)	COG1263-Phosphotransferase system IIC components, glucose/maltose/N-acetylglucosamine-specific[G]
E5491_RS10755	0.743333	1.43	-0.943934	0.502555	0.663657	-	E5491_RS10755	hypothetical protein	-	-	-
E5491_RS05595	110.973	54.25	1.03252	0.0050564	0.0174352	up	E5491_RS05595	XTP/dITP diphosphatase	GO:0009143;GO:0017111;GO:0000166;GO:0006163;GO:0047429;GO:0046872	K02428-ko00230 Purine metabolism	COG0127-Xanthosine triphosphate pyrophosphatase[F]
E5491_RS05590	129.38	70.2633	0.880771	0.00835285	0.0265712	-	racE	glutamate racemase	GO:0071555;GO:0008360;GO:0009252;GO:0008881	K01776-ko00471 D-Glutamine and D-glutamate metabolism	COG0796-Glutamate racemase[M]
E5491_RS10590	0.703333	0.256667	1.45431	0.802374	1	-	E5491_RS10590	hypothetical protein	-	-	-
E5491_RS03630	9.05333	4.34333	1.05965	0.0906605	0.19125	-	E5491_RS03630	DUF1361 domain-containing protein	GO:0016021	-	COG4330-Predicted membrane protein[S]
E5491_RS03985	1.45	0.713333	1.0234	0.674764	0.794862	-	E5491_RS03985	CsbA family protein	GO:0016021;GO:0005886	-	COG4897-Uncharacterized protein conserved in bacteria[S]
E5491_RS15165	38.09	15.8067	1.26888	0.000288445	0.00141836	up	E5491_RS15165	arylamine N-acetyltransferase	GO:0016407;GO:0008152	-	COG2162-Arylamine N-acetyltransferase[Q]
E5491_RS03635	17.6867	13.4667	0.393269	0.863849	0.9206	-	E5491_RS03635	DNA-binding protein	-	-	COG1661-Predicted DNA-binding protein with PD1-like DNA-binding motif[R]
E5491_RS10595	108.82	69.1167	0.654838	0.298987	0.466678	-	E5491_RS10595	SAV1866 family putative multidrug efflux ABC transporter	GO:0016021;GO:0042626;GO:0034040;GO:0005524;GO:0005886	-	COG1132-ABC-type multidrug transport system, ATPase and permease components[V]
E5491_RS03980	7.07	3.07333	1.20191	0.110669	0.223981	-	E5491_RS03980	HD domain-containing protein	GO:0005737;GO:0046872;GO:0016791;GO:0000166	-	COG1896-Predicted hydrolases of HD superfamily[R]
E5491_RS05755	59.14	47.7633	0.308231	0.488402	0.650765	-	E5491_RS05755	N-acetyltransferase	GO:0008080	-	-
E5491_RS00505	19.6033	10.9067	0.845889	0.0357373	0.0909055	-	sbnF	3-(L-alanin-3-ylcarbamoyl)-2-[(2- aminoethylcarbamoyl)methyl]-2-hydroxypropanoate synthase SbnF	GO:0015343;GO:0019290;GO:0019289;GO:0005623	-	COG4264-Siderophore synthetase component[Q]
E5491_RS05750	27.0467	17.83	0.601144	0.558142	0.707622	-	E5491_RS05750	YjjG family noncanonical pyrimidine nucleotidase	GO:0016787;GO:0008152	-	COG1011-Predicted hydrolase (HAD superfamily)[R]
E5491_RS00500	9.02333	4.77667	0.917656	0.069555	0.154794	-	sbnE	L-2,3-diaminopropanoate--citrate ligase SbnE	GO:0015343;GO:0019290;GO:0019289;GO:0005623	-	COG4264-Siderophore synthetase component[Q]
E5491_RS09105	24.3533	13.93	0.805924	0.0797809	0.172869	-	mutM	bifunctional DNA-formamidopyrimidine glycosylase/DNA-(apurinic or apyrimidinic site) lyase	GO:0006284;GO:0008270;GO:0003684;GO:0008534;GO:0006289	K10563-ko03410 Base excision repair	COG0266-Formamidopyrimidine-DNA glycosylase[L]
E5491_RS01855	10.29	5.18	0.990219	0.1443	0.273984	-	E5491_RS01855	hypothetical protein	-	-	-
E5491_RS14425	107.867	69.27	0.638947	0.377701	0.549499	-	E5491_RS14425	SDR family NAD(P)-dependent oxidoreductase	GO:0006952;GO:0047501;GO:0016491	-	COG3967-Short-chain dehydrogenase involved in D-alanine esterification of lipoteichoic acid and wall teichoic acid (D-alanine transfer protein)[M]
E5491_RS01850	2.39333	2.51667	-0.0724928	0.452948	0.616813	-	E5491_RS01850	hypothetical protein	-	-	-
E5491_RS06215	55.1	13.2833	2.05244	2.40827e-05	0.00016169	up	E5491_RS06215	transcriptional activator RinB	GO:0006355;GO:0006351	-	-
E5491_RS00725	153.067	17.8967	3.0964	1.17214e-58	8.61524e-57	up	E5491_RS00725	type 8 capsular polysaccharide synthesis protein Cap8O	GO:0051287;GO:0000271;GO:0016628;GO:0016616;GO:0089714	K02472-ko00520 Amino sugar and nucleotide sugar metabolism	COG0677-UDP-N-acetyl-D-mannosaminuronate dehydrogenase[M]
E5491_RS06210	34.1633	9.88667	1.78889	0.000729559	0.00316406	up	E5491_RS06210	DUF1381 domain-containing protein	-	-	-
E5491_RS07440	277.027	248.733	0.155425	0.0887841	0.188861	-	E5491_RS07440	virulence factor C	GO:0016829;GO:0009405	-	COG1413-FOG: HEAT repeat[C]
E5491_RS00720	188.043	18.32	3.35957	1.27081e-30	5.46059e-29	up	capN	capsular polysaccharide type 5/8 biosynthesis epimerase CapN	GO:0009243;GO:0003824;GO:0050662;GO:0003978;GO:0006012	K01784-ko00520 Amino sugar and nucleotide sugar metabolism;ko00052 Galactose metabolism	COG0451-Nucleoside-diphosphate-sugar epimerases[MG]
E5491_RS02905	182.593	235.03	-0.364211	2.42559e-06	2.06545e-05	-	E5491_RS02905	NAD-dependent epimerase/dehydratase family protein	GO:0003824;GO:0008743;GO:0050662	-	COG0451-Nucleoside-diphosphate-sugar epimerases[MG]
E5491_RS08530	1115.98	1041.49	0.0996625	0.221094	0.374252	-	floA	flotillin-like protein FloA	GO:0016021;GO:0005886	-	COG4864-Uncharacterized protein conserved in bacteria[S]
E5491_RS02900	3.78	2.18333	0.791854	0.325884	0.495484	-	E5491_RS02900	ribulokinase	GO:0019569;GO:0008741;GO:0005524	K00853-ko00040 Pentose and glucuronate interconversions	COG1069-Ribulose kinase[C]
E5491_RS08535	175.713	167.567	0.0684885	0.0889927	0.18916	-	E5491_RS08535	hypothetical protein	GO:0016021;GO:0005886	-	COG1030-Membrane-bound serine protease (ClpP class)[O]
E5491_RS03185	19.2133	15.82	0.280358	0.52495	0.682582	-	adhP	alcohol dehydrogenase AdhP	GO:0008270;GO:0004022	K13953-ko00626 Naphthalene degradation;ko00071 Fatty acid degradation;ko00982 Drug metabolism - cytochrome P450;ko00980 Metabolism of xenobiotics by cytochrome P450;ko00010 Glycolysis / Gluconeogenesis;ko00830 Retinol metabolism;ko00625 Chloroalkane and chloroalkene degradation;ko01220 Degradation of aromatic compounds;ko00350 Tyrosine metabolism	COG1064-Zn-dependent alcohol dehydrogenases[R]
E5491_RS03180	23.7967	15.0033	0.665476	0.461793	0.626111	-	E5491_RS03180	YwhD family protein	-	-	-
E5491_RS15005	0.0001	0.0001	0	1	1	-	icaD	intracellular adhesion protein D	-	-	-
E5491_RS07180	10.6933	5.80333	0.881758	0.174691	0.316825	-	E5491_RS07180	ABC transporter permease	GO:0015031;GO:0015833;GO:0006810;GO:0016021;GO:0005886	K02034-ko02024 Quorum sensing	COG1173-ABC-type dipeptide/oligopeptide/nickel transport systems, permease components[EP]
E5491_RS07185	5.46667	4.77667	0.194657	0.429689	0.596778	-	E5491_RS07185	ABC transporter permease	GO:0015031;GO:0015833;GO:0016021;GO:0005886	K02033-ko02024 Quorum sensing	COG0601-ABC-type dipeptide/oligopeptide/nickel transport systems, permease components[EP]
E5491_RS03745	14.76	8.84333	0.739031	0.488957	0.650765	-	E5491_RS03745	hypothetical protein	GO:0016021	-	-
E5491_RS10685	280.743	96.9	1.53468	8.99534e-05	0.000516954	up	E5491_RS10685	YihY/virulence factor BrkB family protein	GO:0004527;GO:0016021;GO:0005886	-	COG1295-Predicted membrane protein[S]
E5491_RS10680	44.7	21.0233	1.08828	0.0311051	0.0805157	-	E5491_RS10680	hypothetical protein	-	-	-
E5491_RS03740	10.32	12.0067	-0.218393	0.0238842	0.0647028	-	E5491_RS03740	aminotransferase class IV	GO:0005737;GO:0006570;GO:0009098;GO:0046654;GO:0006532;GO:0006558;GO:0008696;GO:0005634;GO:0009099;GO:0006568;GO:0008152;GO:0003824;GO:0030170;GO:0004084;GO:0008153;GO:0005829;GO:0046656	K02619-ko00790 Folate biosynthesis	-
E5491_RS11800	497.34	413.447	0.266531	0.255767	0.415083	-	murA	UDP-N-acetylglucosamine 1-carboxyvinyltransferase	GO:0005737;GO:0008760;GO:0019277;GO:0071555;GO:0008360;GO:0051301;GO:0009252;GO:0007049	K00790-ko00550 Peptidoglycan biosynthesis;ko00520 Amino sugar and nucleotide sugar metabolism	COG0766-UDP-N-acetylglucosamine enolpyruvyl transferase[M]
E5491_RS14960	2.17667	0.273333	2.99339	0.0162091	0.0468171	up	hisF	imidazole glycerol phosphate synthase subunit HisF	GO:0000107;GO:0005737;GO:0000105;GO:0016829	K02500-ko01230 Biosynthesis of amino acids;ko00340 Histidine metabolism	COG0107-Imidazoleglycerol-phosphate synthase[E]
E5491_RS11880	215.63	198.23	0.121383	0.0537548	0.127312	-	E5491_RS11880	low molecular weight protein arginine phosphatase	GO:0004725	-	COG0394-Protein-tyrosine-phosphatase[T]
E5491_RS08800	89.1167	76.39	0.222311	0.246955	0.40621	-	E5491_RS08800	Rrf2 family transcriptional regulator	GO:0006355;GO:0006351;GO:0042802;GO:0003677	-	COG1959-Predicted transcriptional regulator[K]
E5491_RS11885	190.097	189.67	0.00324173	0.0184184	0.0522993	-	E5491_RS11885	threonylcarbamoyl-AMP synthase	GO:0005737;GO:0016779;GO:0006450;GO:0008033;GO:0061710;GO:0000049;GO:0003725;GO:0002949;GO:0005524	-	COG0009-Putative translation factor (SUA5)[J]
E5491_RS03165	119.377	60.9033	0.970928	0.00182953	0.00711682	-	E5491_RS03165	flavodoxin family protein	GO:0016491	-	COG0655-Multimeric flavodoxin WrbA[R]
E5491_RS11805	17.03	8.97667	0.923827	0.283028	0.449402	-	E5491_RS11805	DUF1146 domain-containing protein	GO:0016021;GO:0005886	-	COG4836-Predicted membrane protein[S]
E5491_RS13950	17.6033	11.12	0.662692	0.595233	0.736265	-	E5491_RS13950	(deoxy)nucleoside triphosphate pyrophosphohydrolase	GO:0016787;GO:0006281	-	-
E5491_RS01670	5.23	1.71	1.61281	0.00146997	0.00581532	up	efeB	deferrochelatase/peroxidase EfeB	GO:0033212;GO:0020037;GO:0016021;GO:0005623;GO:0005576;GO:0015684;GO:0046872;GO:0004601	-	COG2837-Predicted iron-dependent peroxidase[P]
E5491_RS13955	37.9433	39.2933	-0.0504381	0.026454	0.0699679	-	E5491_RS13955	phospho-sugar mutase	GO:0005975;GO:0000287;GO:0009246;GO:0004615;GO:0004614;GO:0006006	K01835-ko00230 Purine metabolism;ko00500 Starch and sucrose metabolism;ko00520 Amino sugar and nucleotide sugar metabolism;ko00010 Glycolysis / Gluconeogenesis;ko00030 Pentose phosphate pathway;ko00521 Streptomycin biosynthesis;ko00052 Galactose metabolism	COG1109-Phosphomannomutase[G]
E5491_RS08805	115.113	106.847	0.107513	0.0644517	0.14576	-	E5491_RS08805	replication-associated recombination protein A	GO:0006310;GO:0009378;GO:0006281;GO:0006260;GO:0003677;GO:0005524	-	COG2256-ATPase related to the helicase subunit of the Holliday junction resolvase[L]
E5491_RS01675	6.38	3.97333	0.683207	0.437561	0.604106	-	E5491_RS01675	FTR1 family iron permease	GO:0055072;GO:0016021;GO:0005381;GO:0033573	-	COG0672-High-affinity Fe2+/Pb2+ permease[P]
E5491_RS04600	66.79	59.84	0.158522	0.146861	0.277526	-	lepB	signal peptidase I	GO:0016021;GO:0008236;GO:0005886	K03100-ko03060 Protein export;ko02024 Quorum sensing	COG0681-Signal peptidase I[U]
E5491_RS06100	56.5667	11.97	2.24053	5.96898e-17	1.54365e-15	up	E5491_RS06100	phage repressor protein	-	-	COG3617-Prophage antirepressor[K]
E5491_RS06105	53.3467	16.4	1.7017	0.00071173	0.00310119	up	E5491_RS06105	DUF1270 domain-containing protein	GO:0016021	-	-
E5491_RS11405	10.6033	8.72333	0.281566	0.544441	0.697533	-	E5491_RS11405	carbon-nitrogen family hydrolase	GO:0016810;GO:0006807	K13566-ko00250 Alanine, aspartate and glutamate metabolism	COG0388-Predicted amidohydrolase[R]
E5491_RS07450	6.08667	3.66667	0.731183	0.721847	0.827974	-	E5491_RS07450	zinc-finger domain-containing protein	-	-	-
E5491_RS07455	33.5767	24.4833	0.455659	0.909399	0.945522	-	E5491_RS07455	queuosine precursor transporter	GO:0016021;GO:0005886	-	COG1738-Uncharacterized conserved protein[S]
E5491_RS11400	26.0067	31.9833	-0.298439	0.00154076	0.0060696	-	E5491_RS11400	nitroreductase family protein	GO:0005737;GO:0005634;GO:0016657;GO:0016491	-	COG3560-Predicted oxidoreductase related to nitroreductase[R]
E5491_RS03925	114.093	75.22	0.601026	0.364596	0.536829	-	E5491_RS03925	undecaprenyl/decaprenyl-phosphate alpha-N-acetylglucosaminyl 1-phosphate transferase	GO:0036380;GO:0016780;GO:0008963;GO:0000287;GO:0030145;GO:0019350;GO:0071555;GO:0016757;GO:0005886;GO:0016021	-	COG0472-UDP-N-acetylmuramyl pentapeptide phosphotransferase/UDP-N-acetylglucosamine-1-phosphate transferase[M]
E5491_RS02340	157.583	68.3	1.20616	0.00063809	0.00281485	up	E5491_RS02340	YibE/F family protein	GO:0016021	-	COG5438-Predicted multitransmembrane protein[S]
E5491_RS12335	2.00667	1.82333	0.138223	0.675397	0.794936	-	lacA	galactose-6-phosphate isomerase subunit LacA	GO:0019388;GO:0019512;GO:0050044	K01819-ko00052 Galactose metabolism	COG0698-Ribose 5-phosphate isomerase RpiB[G]
E5491_RS03570	196.047	69.6833	1.49231	5.29532e-07	5.08242e-06	up	E5491_RS03570	YaiI/YqxD family protein	-	-	COG1671-Uncharacterized protein conserved in bacteria[S]
E5491_RS12330	2.4	3.49333	-0.54157	0.064653	0.146097	-	lacB	galactose-6-phosphate isomerase subunit LacB	GO:0019388;GO:0019512;GO:0050044	K01819-ko00052 Galactose metabolism	COG0698-Ribose 5-phosphate isomerase RpiB[G]
E5491_RS02345	16.1933	12.1767	0.411281	0.910808	0.945738	-	E5491_RS02345	LysR family transcriptional regulator	GO:0003700;GO:0006355;GO:0006537;GO:0006351;GO:0003677	-	COG0583-Transcriptional regulator[K]
E5491_RS11975	77.0767	20.7367	1.89411	3.00797e-08	3.45731e-07	up	E5491_RS11975	M20 family metallopeptidase	GO:0016787;GO:0032268;GO:0070062;GO:0016805;GO:0005654;GO:0008152;GO:0006508	-	COG1473-Metal-dependent amidase/aminoacylase/carboxypeptidase[R]
E5491_RS03560	51.4367	27.4233	0.907393	0.0292696	0.0764734	-	E5491_RS03560	GNAT family N-acetyltransferase	GO:0006474;GO:0008080;GO:0016747	-	COG1670-Acetyltransferases, including N-acetylases of ribosomal proteins[J]
E5491_RS10970	31.2333	21.41	0.544802	0.570195	0.717093	-	pmtC	phenol-soluble modulin export ABC transporter ATP-binding protein PmtC	GO:0006810;GO:0016887;GO:0005524	-	COG1131-ABC-type multidrug transport system, ATPase component[V]
E5491_RS03290	23.0933	7.93	1.54208	0.0017696	0.00690294	up	E5491_RS03290	Na+/H+ antiporter Mnh2 subunit E	GO:0015297;GO:0008324;GO:0016021;GO:0005886	-	COG1863-Multisubunit Na+/H+ antiporter, MnhE subunit[P]
E5491_RS03565	380.077	135.207	1.49112	6.09497e-05	0.000363745	up	E5491_RS03565	TIGR00730 family Rossman fold protein	GO:0005829;GO:0016799;GO:0009691	-	COG1611-Predicted Rossmann fold nucleotide-binding protein[R]
E5491_RS11970	66.3	18.2867	1.85822	4.35073e-07	4.2047e-06	up	E5491_RS11970	hypothetical protein	-	-	-
E5491_RS03295	141.683	45.1867	1.6487	8.66347e-07	8.11982e-06	up	E5491_RS03295	Na+/H+ antiporter Mnh2 subunit F	GO:0015075;GO:0015297;GO:0016021;GO:0005886	-	COG2212-Multisubunit Na+/H+ antiporter, MnhF subunit[P]
E5491_RS10975	3.99667	2.78	0.523712	0.8668	0.92139	-	pmtB	phenol-soluble modulin export ABC transporter permease subunit PmtB	GO:0016021	-	-
E5491_RS02580	468.917	422.003	0.152077	0.164322	0.301742	-	E5491_RS02580	RNA-binding protein S1	GO:0016740;GO:0003676	-	COG1098-Predicted RNA binding protein (contains ribosomal protein S1 domain)[J]
E5491_RS02585	56.2667	70.5433	-0.326229	0.000189415	0.0009963	-	tilS	tRNA lysidine(34) synthetase TilS	GO:0005737;GO:0006400;GO:0005524;GO:0016879	-	COG0037-Predicted ATPase of the PP-loop superfamily implicated in cell cycle control[D]
E5491_RS12300	16.7667	13.63	0.29881	0.579537	0.722933	-	E5491_RS12300	alpha/beta hydrolase	-	-	COG4814-Uncharacterized protein with an alpha/beta hydrolase fold[R]
E5491_RS00850	304.36	146.863	1.0513	0.00190623	0.00738432	up	E5491_RS00850	alpha-keto acid decarboxylase family protein	GO:0030976;GO:0000287;GO:0016831;GO:0047434;GO:0009851	-	COG3961-Pyruvate decarboxylase and related thiamine pyrophosphate-requiring enzymes[GHR]
E5491_RS02160	0.44	0.0001	12.1033	0.0449759	0.110676	-	lpl1	tandem-type lipoprotein Lpl1	GO:0005886	-	-
E5491_RS00855	1.54	2.35	-0.60973	0.423342	0.592422	-	E5491_RS00855	hypothetical protein	-	-	-
E5491_RS02165	0.836667	0.22	1.92715	0.143169	0.272614	-	E5491_RS02165	tandem-type lipoprotein	GO:0005886	-	-
E5491_RS01580	19.4667	16.2	0.265012	0.410616	0.580684	-	E5491_RS01580	lipoate--protein ligase	GO:0016979;GO:0009249;GO:0016874;GO:0005524	K03800-ko00785 Lipoic acid metabolism	COG0095-Lipoate-protein ligase A[H]
E5491_RS03575	115.777	30.1467	1.94127	1.89328e-08	2.21253e-07	up	E5491_RS03575	hypothetical protein	-	-	-
E5491_RS01585	46.1933	31.09	0.571234	0.438313	0.60471	-	E5491_RS01585	aldehyde reductase	GO:0050662;GO:0005634;GO:0006694;GO:0003854;GO:0005829;GO:0016491	-	COG0451-Nucleoside-diphosphate-sugar epimerases[MG]
E5491_RS07530	208.447	158.067	0.399145	0.869085	0.921869	-	E5491_RS07530	DUF1273 domain-containing protein	-	-	COG4474-Uncharacterized protein conserved in bacteria[S]
E5491_RS10395	19.8233	12.5233	0.662581	0.399282	0.56985	-	E5491_RS10395	amino acid ABC transporter ATP-binding protein	GO:0015424;GO:0005524;GO:0005886	-	COG1126-ABC-type polar amino acid transport system, ATPase component[E]
E5491_RS07535	47.1933	31.93	0.563671	0.891632	0.935862	-	E5491_RS07535	YppE family protein	-	-	-
E5491_RS06075	5.26333	5.73	-0.122558	0.0701071	0.155651	-	E5491_RS06075	recombinase family protein	GO:0016787;GO:0000150;GO:0015074;GO:0030430;GO:0003677;GO:0016874	-	COG1961-Site-specific recombinases, DNA invertase Pin homologs[L]
E5491_RS03470	33.4467	9.91	1.75491	0.000439578	0.00207389	up	E5491_RS03470	ABC transporter permease VraG	GO:0016021;GO:0006810;GO:0046677;GO:0005886	K19080-ko02020 Two-component system;ko05150 Staphylococcus aureus infection;ko02010 ABC transporters;ko01503 Cationic antimicrobial peptide (CAMP) resistance	-
E5491_RS06070	756.263	727.89	0.0551682	0.0125416	0.037787	-	ffh	signal recognition particle protein	GO:0008312;GO:0048500;GO:0003924;GO:0006614;GO:0005525	K03106-ko03060 Protein export;ko02024 Quorum sensing;ko03070 Bacterial secretion system	COG0541-Signal recognition particle GTPase[U]
E5491_RS08900	4525.15	7328.41	-0.695533	1.37908e-08	1.64109e-07	-	rpmA	50S ribosomal protein L27	GO:0003735;GO:0005840;GO:0006412	K02899-ko03010 Ribosome	COG0211-Ribosomal protein L27[J]
E5491_RS13555	41.0067	26.7833	0.614523	0.342341	0.512961	-	E5491_RS13555	6-carboxyhexanoate--CoA ligase	GO:0000287;GO:0009102;GO:0005524;GO:0042410	K01906-ko00780 Biotin metabolism	COG1424-Pimeloyl-CoA synthetase[H]
E5491_RS13550	1.32	1.19	0.149576	0.707175	0.816795	-	E5491_RS13550	hypothetical protein	GO:0016021;GO:0009102;GO:0005886	-	-
E5491_RS02765	454.567	418.48	0.119333	0.0256237	0.0680295	-	E5491_RS02765	glutamate--tRNA ligase	GO:0005737;GO:0004818;GO:0006424;GO:0000049;GO:0005524	K09698-ko00970 Aminoacyl-tRNA biosynthesis	COG0008-Glutamyl- and glutaminyl-tRNA synthetases[J]
E5491_RS02760	65.8867	65.56	0.00717069	0.156104	0.290472	-	E5491_RS02760	PIN/TRAM domain-containing protein	GO:0004518;GO:0016021;GO:0046872	-	COG4956-Integral membrane protein (PIN domain superfamily)[R]
E5491_RS03475	139.557	103.25	0.434709	0.991221	0.994492	-	E5491_RS03475	DUF47 domain-containing protein	-	-	COG1392-Phosphate transport regulator (distant homolog of PhoU)[P]
E5491_RS03365	118.643	119.407	-0.00925235	0.0521162	0.124198	-	E5491_RS03365	penicillin-binding protein PBP4	GO:0071555;GO:0005618;GO:0016021;GO:0030435;GO:0008360;GO:0009252;GO:0009002;GO:0005576	K07258-ko00550 Peptidoglycan biosynthesis	COG1686-D-alanyl-D-alanine carboxypeptidase[M]
E5491_RS03360	30.0033	18.5167	0.696298	0.315802	0.486237	-	tagD	glycerol-3-phosphate cytidylyltransferase	GO:0005737;GO:0019350;GO:0046872;GO:0047348;GO:0071555	K00980-ko00564 Glycerophospholipid metabolism	COG0615-Cytidylyltransferase[MI]
E5491_RS09905	15.0233	3.92	1.93828	3.53605e-10	5.39682e-09	up	E5491_RS09905	glucosaminidase domain-containing protein	GO:0004040;GO:0008745;GO:0033925;GO:0071555;GO:0005576;GO:0008152;GO:0009253	-	COG4193-Beta- N-acetylglucosaminidase[G]
E5491_RS15150	66.45	53.35	0.316781	0.523028	0.681352	-	rarD	EamA family transporter RarD	GO:0005215;GO:0005887	-	COG2962-Predicted permeases[R]
E5491_RS09275	4044.39	6421.19	-0.666918	4.61123e-10	6.88725e-09	-	rpsD	30S ribosomal protein S4	GO:0003735;GO:0019843;GO:0006412;GO:0015935	K02986-ko03010 Ribosome	COG0522-Ribosomal protein S4 and related proteins[J]
E5491_RS09900	0.823333	0.266667	1.62644	0.132056	0.256667	-	E5491_RS09900	BppU family phage baseplate upper protein	-	-	-
E5491_RS02015	337.213	389.767	-0.208949	0.000501171	0.00230605	-	E5491_RS02015	hypothetical protein	-	-	-
E5491_RS13745	141.677	63.5267	1.15717	0.000418987	0.00198681	up	fetB	iron export ABC transporter permease subunit FetB	GO:0015075;GO:0016021;GO:0006879;GO:0005887;GO:0005886	-	COG0390-ABC-type uncharacterized transport system, permease component[R]
E5491_RS01295	0.0766667	0.676667	-3.14177	0.0600446	0.138256	-	E5491_RS01295	hypothetical protein	-	-	-
E5491_RS05910	4.31667	2.58333	0.740684	0.798395	0.881042	-	E5491_RS05910	hypothetical protein	-	-	-
E5491_RS01290	0.0001	0.0001	0	1	1	-	E5491_RS01290	NADH dehydrogenase	-	-	-
E5491_RS05915	59.52	47.08	0.33826	0.605057	0.745294	-	E5491_RS05915	VOC family protein	-	-	COG3865-Uncharacterized protein conserved in bacteria[S]
E5491_RS09305	0.943333	0.0001	13.2036	0.604448	1	-	E5491_RS09305	hypothetical protein	-	-	-
E5491_RS00980	1.24	1.51667	-0.290564	0.217828	0.370294	-	ugpC	sn-glycerol-3-phosphate ABC transporter ATP-binding protein UgpC	GO:0015774;GO:0006810;GO:0016887;GO:0005524;GO:0005886	K10112-ko02010 ABC transporters	COG3839-ABC-type sugar transport systems, ATPase components[G]
E5491_RS07625	203.207	103.49	0.973456	0.00140466	0.00559658	-	aroA	3-phosphoshikimate 1-carboxyvinyltransferase	GO:0005737;GO:0009423;GO:0009073;GO:0003866	K00800-ko01230 Biosynthesis of amino acids;ko00400 Phenylalanine, tyrosine and tryptophan biosynthesis	COG0128-5-enolpyruvylshikimate-3-phosphate synthase[E]
E5491_RS07620	177.193	97.19	0.866445	0.0133531	0.0398879	-	E5491_RS07620	hypothetical protein	-	-	-
E5491_RS00985	1.95333	1.93333	0.0148478	0.293739	0.462725	-	E5491_RS00985	extracellular solute-binding protein	GO:0005363;GO:0005886	K15770-ko02010 ABC transporters	COG2182-Maltose-binding periplasmic proteins/domains[G]
E5491_RS01450	20.3667	11.5633	0.816653	0.08307	0.178886	-	E5491_RS01450	formate/nitrite transporter family protein	GO:0005215;GO:0016021;GO:0015707;GO:0005887;GO:0015513	-	COG2116-Formate/nitrite family of transporters[P]
E5491_RS01455	176.04	83.0633	1.08362	0.00238072	0.00898561	up	brnQ	branched-chain amino acid transport system II carrier protein	GO:0015818;GO:0016021;GO:0015658;GO:0005304;GO:0015820;GO:0015188;GO:0005886;GO:0015190	-	COG1114-Branched-chain amino acid permeases[E]
E5491_RS09870	0.0001	0.0001	0	1	1	-	E5491_RS09870	hypothetical protein	-	-	-
E5491_RS09300	138.077	6.03333	4.51637	2.93548e-111	4.82283e-109	up	E5491_RS09300	phosphoglycerate dehydrogenase	GO:0009070;GO:0006564;GO:0004617;GO:0016597;GO:0051287	K00058-ko00680 Methane metabolism;ko01230 Biosynthesis of amino acids;ko01200 Carbon metabolism;ko00260 Glycine, serine and threonine metabolism	COG0111-Phosphoglycerate dehydrogenase and related dehydrogenases[HE]
E5491_RS09875	0.0001	0.0001	0	1	1	-	E5491_RS09875	hypothetical protein	-	-	-
E5491_RS10115	43.8967	20.4367	1.10295	0.0981837	0.204342	-	E5491_RS10115	hypothetical protein	-	-	-
E5491_RS10110	41.0567	16.2333	1.33866	6.82772e-06	5.31192e-05	up	E5491_RS10110	AAA family ATPase	GO:0005829;GO:1990077;GO:0003677;GO:0003678;GO:0006268;GO:0006269;GO:0005524	-	COG0305-Replicative DNA helicase[L]
E5491_RS09610	18.4133	18.22	0.0152279	0.120706	0.240122	-	crcB	fluoride efflux transporter CrcB	GO:0015103;GO:0005887	-	COG0239-Integral membrane protein possibly involved in chromosome condensation[D]
E5491_RS06465	150.69	104.14	0.533059	0.628177	0.760841	-	xerC	tyrosine recombinase XerC	GO:0005737;GO:0006313;GO:0009037;GO:0051301;GO:0003677;GO:0007059;GO:0007049	-	COG4974-Site-specific recombinase XerD[L]
E5491_RS09615	32.27	36.36	-0.172159	0.017409	0.0497679	-	E5491_RS09615	CrcB family protein	GO:0015103;GO:0005887	-	COG0239-Integral membrane protein possibly involved in chromosome condensation[D]
E5491_RS06460	726.017	596.513	0.283448	0.394447	0.565549	-	trmFO	methylenetetrahydrofolate--tRNA-(uracil(54)- C(5))-methyltransferase (FADH(2)-oxidizing) TrmFO	GO:0005737;GO:0047151;GO:0050660;GO:0030698;GO:0016491	-	COG1206-NAD(FAD)-utilizing enzyme possibly involved in translation[J]
E5491_RS05350	197.823	162.817	0.280964	0.506435	0.667835	-	E5491_RS05350	inositol monophosphatase	GO:0005737;GO:0008934;GO:0052832;GO:0000287;GO:0052833;GO:0007165;GO:0046855;GO:0046854;GO:0006020	K01092-ko00562 Inositol phosphate metabolism;ko00521 Streptomycin biosynthesis;ko04070 Phosphatidylinositol signaling system	COG0483-Archaeal fructose-1,6-bisphosphatase and related enzymes of inositol monophosphatase family[G]
E5491_RS07995	21.1467	7.34667	1.52527	0.00752212	0.0243727	up	E5491_RS07995	DUF3310 domain-containing protein	-	-	-
E5491_RS07990	3.83333	1.20667	1.66757	0.218364	0.37098	-	E5491_RS07990	hypothetical protein	-	-	-
E5491_RS05355	1.87333	2.39667	-0.355422	0.526774	0.684316	-	E5491_RS05355	YlaF family protein	GO:0016021	-	-
E5491_RS06665	49.3967	42.4233	0.219556	0.362689	0.535407	-	E5491_RS06665	TIGR00282 family metallophosphoesterase	GO:0004113	-	COG1692-Uncharacterized protein conserved in bacteria[S]
E5491_RS09580	8.27333	6.34	0.383986	0.89152	0.935862	-	E5491_RS09580	RNA polymerase sigma factor SigS	GO:0003700;GO:0016987;GO:0006352;GO:0003677	-	-
E5491_RS06915	0.0001	0.223333	-11.125	0.788163	1	-	E5491_RS06915	hypothetical protein	-	-	-
E5491_RS09585	1.46333	1.18333	0.306402	0.8935	0.936767	-	E5491_RS09585	competence protein ComK	GO:0030420	-	-
E5491_RS06660	7.23	0.463333	3.96387	0.00765586	0.0247208	up	E5491_RS06660	hypothetical protein	-	-	-
E5491_RS06910	70.8333	65.9967	0.102035	0.38207	0.552055	-	E5491_RS06910	hypothetical protein	-	-	-
E5491_RS12570	911.503	889.217	0.0357129	0.188713	0.33317	-	rpsQ	30S ribosomal protein S17	GO:0003735;GO:0019843;GO:0005840;GO:0006412	K02961-ko03010 Ribosome	COG0186-Ribosomal protein S17[J]
E5491_RS14360	140.053	144.71	-0.0471883	0.0830267	0.178886	-	E5491_RS14360	CHAP domain-containing protein	GO:0005576;GO:0009405	-	COG3942-Surface antigen[R]
E5491_RS12120	59.48	43.2733	0.458926	0.883832	0.931877	-	E5491_RS12120	YbbR-like domain-containing protein	GO:0016021;GO:0045762;GO:0005886	-	COG4856-Uncharacterized protein conserved in bacteria[S]
E5491_RS12575	806.697	905.4	-0.166529	0.00390809	0.0137994	-	rpmC	50S ribosomal protein L29	GO:0003735;GO:0005840;GO:0006412	K02904-ko03010 Ribosome	COG0255-Ribosomal protein L29[J]
E5491_RS11370	6.13333	5.20667	0.236311	0.533216	0.689797	-	E5491_RS11370	TrkH family potassium uptake protein	GO:0016021;GO:0008324;GO:0005886	-	COG0168-Trk-type K+ transport systems, membrane components[P]
E5491_RS09725	3.35	1.44667	1.21143	0.245867	0.405064	-	E5491_RS09725	restriction endonuclease subunit S	GO:0009307;GO:0006304;GO:0003677	-	COG0732-Restriction endonuclease S subunits[V]
E5491_RS04535	330.203	298.437	0.14593	0.0873626	0.18669	-	E5491_RS04535	Na+/H+ antiporter Mnh1 subunit A	GO:0015297;GO:0008137;GO:0016021;GO:0005623;GO:0006814;GO:0030004;GO:0015077;GO:0005886;GO:0042773	-	COG1009-NADH:ubiquinone oxidoreductase subunit 5 (chain L)/Multisubunit Na+/H+ antiporter, MnhA subunit[CP]
E5491_RS09720	3.16	2.42	0.384918	0.893837	0.936768	-	E5491_RS09720	transposase	-	-	-
E5491_RS04530	130.837	96.6967	0.436229	0.994557	0.996092	-	E5491_RS04530	Na+/H+ antiporter Mnh1 subunit B	GO:0008324;GO:0006814;GO:0016021;GO:0015297;GO:0005886	-	-
E5491_RS15135	18.1767	18.12	0.0045047	0.172767	0.314358	-	E5491_RS15135	PadR family transcriptional regulator	GO:0003677	-	COG1695-Predicted transcriptional regulators[K]
E5491_RS09295	151.413	6.66667	4.50538	1.19543e-120	2.22588e-118	up	E5491_RS09295	alanine--glyoxylate aminotransferase family protein	GO:0005737;GO:0003824;GO:0016491	-	COG0075-Serine-pyruvate aminotransferase/archaeal aspartate aminotransferase[E]
E5491_RS14040	68.47	51.6067	0.407915	0.885188	0.931984	-	E5491_RS14040	MerR family transcriptional regulator	GO:0006355;GO:0016021;GO:0006351;GO:0003677	-	COG0789-Predicted transcriptional regulators[K]
E5491_RS09290	44.03	38.39	0.197756	0.220746	0.374252	-	E5491_RS09290	OsmC family protein	-	-	COG1764-Predicted redox protein, regulator of disulfide bond formation[O]
E5491_RS10900	447.413	274.117	0.706818	0.050461	0.120977	-	E5491_RS10900	cysteine hydrolase	GO:0003824;GO:0008152;GO:0016787	-	COG1335-Amidases related to nicotinamidase[Q]
E5491_RS10905	869.313	532.623	0.706761	0.147295	0.27782	-	E5491_RS10905	manganese-dependent inorganic pyrophosphatase	GO:0005737;GO:0030145;GO:0004427	K15986-ko00190 Oxidative phosphorylation	COG1227-Inorganic pyrophosphatase/exopolyphosphatase[C]
E5491_RS06860	12.9733	7.23333	0.842817	0.283303	0.449583	-	E5491_RS06860	response regulator transcription factor	GO:0005737;GO:0000160;GO:0005622;GO:0006355;GO:0006351;GO:0003677	-	COG2197-Response regulator containing a CheY-like receiver domain and an HTH DNA-binding domain[TK]
E5491_RS12545	2738.82	3193.97	-0.221795	0.000918637	0.00389859	-	rpsH	30S ribosomal protein S8	GO:0003735;GO:0019843;GO:0005840;GO:0006412	K02994-ko03010 Ribosome	COG0096-Ribosomal protein S8[J]
E5491_RS06865	0.666667	0.883333	-0.405992	0.619751	0.756166	-	E5491_RS06865	hypothetical protein	GO:0016021	-	-
E5491_RS14680	3.03667	0.676667	2.16597	0.0786083	0.170858	-	E5491_RS14680	hypothetical protein	-	-	-
E5491_RS13685	68.0767	30.5333	1.15678	5.35748e-05	0.000328146	up	E5491_RS13685	2-dehydropantoate 2-reductase	GO:0005737;GO:0015940;GO:0050661;GO:0008677	K00077-ko00770 Pantothenate and CoA biosynthesis	COG1893-Ketopantoate reductase[H]
E5491_RS07845	0.0866667	0.0001	9.75933	0.839363	1	-	E5491_RS07845	hypothetical protein	-	-	-
E5491_RS07840	0.0001	0.186667	-10.8662	0.788163	1	-	E5491_RS07840	hypothetical protein	-	-	-
E5491_RS14260	13.28	11.4167	0.218114	0.420451	0.590286	-	E5491_RS14260	methylated-DNA--[protein]-cysteine S-methyltransferase	GO:0005737;GO:0006307;GO:0003684;GO:0003908;GO:0006281	-	COG0350-Methylated DNA-protein cysteine methyltransferase[L]
E5491_RS13460	42.42	37.2233	0.188537	0.245951	0.405064	-	E5491_RS13460	DsbA family protein	GO:0030420;GO:0016491	-	COG1651-Protein-disulfide isomerase[O]
E5491_RS11080	296.747	260.217	0.189518	0.871212	0.922401	-	E5491_RS11080	putative holin-like toxin	GO:0016021	-	-
E5491_RS11085	43.0867	45.3867	-0.075027	0.0230953	0.0629318	-	sea	staphylococcal enterotoxin type A	GO:0046872;GO:0005576;GO:0009405	K11040-ko05150 Staphylococcus aureus infection	-
E5491_RS10120	2.59333	0.883333	1.55378	0.119935	0.238929	-	E5491_RS10120	phage replisome organizer N-terminal domain-containing protein	-	-	-
E5491_RS15010	0.0001	0.0001	0	1	1	-	icaB	intercellular adhesin biosynthesis polysaccharide N-deacetylase	-	-	-
E5491_RS05100	2336.19	2305.01	0.0193846	0.0102236	0.0314824	-	qoxA	cytochrome aa3 quinol oxidase subunit II	GO:0004129;GO:0016021;GO:0009486;GO:0022900;GO:0005886;GO:0070469;GO:0005507;GO:0016682	K02826-ko00190 Oxidative phosphorylation	COG1622-Heme/copper-type cytochrome/quinol oxidases, subunit 2[C]
E5491_RS05105	0.273333	0.0001	11.4164	0.839363	1	-	E5491_RS05105	hypothetical protein	-	-	-
E5491_RS12425	1.88667	2.34667	-0.314773	0.375549	0.547949	-	E5491_RS12425	HNH endonuclease	GO:0004519;GO:0003676	-	-
E5491_RS08605	28.4833	19.27	0.563761	0.594031	0.735103	-	E5491_RS08605	ComE operon protein 2	GO:0004132;GO:0006220;GO:0008270;GO:0016787	K01493-ko00240 Pyrimidine metabolism	COG2131-Deoxycytidylate deaminase[F]
E5491_RS01115	37.4667	26.6433	0.491833	0.733345	0.83738	-	E5491_RS01115	nitric oxide dioxygenase	GO:0005344;GO:0019825;GO:0016966;GO:0020037;GO:0005829;GO:0009636;GO:0008941;GO:0005759;GO:0034599;GO:0046872;GO:0016491	K05916-ko05132 Salmonella infection	COG1017-Hemoglobin-like flavoprotein[C]
E5491_RS10370	7.84333	2.94667	1.41238	0.153712	0.287361	-	E5491_RS10370	hypothetical protein	GO:0016021	-	-
E5491_RS01110	4.98333	2.36	1.07832	0.430945	0.598225	-	E5491_RS01110	hypothetical protein	GO:0016021	-	-
E5491_RS04400	0.07	0.316667	-2.17754	0.0709872	0.157108	-	E5491_RS04400	ISL3-like element IS1181 family transposase	GO:0006310;GO:0032196;GO:0003677	-	COG3464-Transposase and inactivated derivatives[L]
E5491_RS04405	33.65	20.1867	0.737204	0.546839	0.700171	-	E5491_RS04405	DUF3055 domain-containing protein	GO:0016021	-	-
E5491_RS13305	5.23333	4.36	0.263402	0.703117	0.815534	-	E5491_RS13305	YbgA family protein	-	-	-
E5491_RS13300	45.3867	62.9433	-0.471785	1.15149e-05	8.3319e-05	-	E5491_RS13300	PTS sucrose transporter subunit IIBC	GO:0009401;GO:0016021;GO:0016301;GO:0008982;GO:0005886	K02810-ko00500 Starch and sucrose metabolism;ko02060 Phosphotransferase system (PTS)	COG1263-Phosphotransferase system IIC components, glucose/maltose/N-acetylglucosamine-specific[G]
E5491_RS09510	141.633	87.54	0.694147	0.151984	0.285085	-	E5491_RS09510	class I SAM-dependent methyltransferase	GO:0008168;GO:0031515;GO:0030488	-	COG2226-Methylase involved in ubiquinone/menaquinone biosynthesis[H]
E5491_RS06485	7.20333	10.8967	-0.59715	0.154641	0.288326	-	E5491_RS06485	hypothetical protein	-	-	-
E5491_RS06480	135.407	94.7967	0.514391	0.745671	0.847298	-	codY	GTP-sensing pleiotropic transcriptional regulator CodY	GO:0005737;GO:0003700;GO:0045892;GO:0006351;GO:0003677;GO:0005525	-	COG4465-Pleiotropic transcriptional repressor[K]
E5491_RS08600	5.09	4.33	0.233299	0.498187	0.659449	-	E5491_RS08600	DNA internalization-related competence protein ComEC/Rec2	GO:0030420;GO:0016021;GO:0006810;GO:0005886	-	COG2333-Predicted hydrolase (metallo-beta-lactamase superfamily)[R]
E5491_RS15220	146.497	165.56	-0.176486	0.00836269	0.0265722	-	rsmG	16S rRNA (guanine(527)-N(7))-methyltransferase RsmG	GO:0005737;GO:0070043	-	COG0357-Predicted S-adenosylmethionine-dependent methyltransferase involved in bacterial cell division[M]
E5491_RS15225	280.56	338.463	-0.27069	3.03235e-05	0.000197421	-	mnmG	tRNA uridine-5-carboxymethylaminomethyl(34) synthesis enzyme MnmG	GO:0005737;GO:0016491;GO:0050660;GO:0002098	-	COG0445-NAD/FAD-utilizing enzyme apparently involved in cell division[D]
E5491_RS08455	162.78	171.3	-0.0736017	0.0248187	0.0665885	-	E5491_RS08455	DEAD/DEAH box helicase	GO:0005737;GO:0004004;GO:0003723;GO:0009409;GO:0006401;GO:0010501;GO:0005524	-	COG0513-Superfamily II DNA and RNA helicases[LKJ]
E5491_RS14315	69.42	89.27	-0.362824	0.00049241	0.00227322	-	E5491_RS14315	copper-translocating P-type ATPase	GO:0016021;GO:0005886;GO:0019829;GO:0006825;GO:0005507;GO:0005524	K17686-ko04016 MAPK signaling pathway - plant;ko01524 Platinum drug resistance	COG2217-Cation transport ATPase[P]
E5491_RS08450	299.707	319.91	-0.0941149	0.00902747	0.0284579	-	E5491_RS08450	deoxyribonuclease IV	GO:0006281;GO:0008833;GO:0008270;GO:0003677	K01151-ko03410 Base excision repair	COG0648-Endonuclease IV[L]
E5491_RS14310	4.05	2.47333	0.711465	0.782276	0.872562	-	cwrA	cell wall inhibition responsive protein CwrA	-	-	-
E5491_RS11795	570.913	475.423	0.264059	0.444701	0.609474	-	fabZ	3-hydroxyacyl-ACP dehydratase FabZ	GO:0005737;GO:0006633;GO:0009245;GO:0047451	K02372-ko01212 Fatty acid metabolism;ko00780 Biotin metabolism;ko00061 Fatty acid biosynthesis	COG0764-3-hydroxymyristoyl/3-hydroxydecanoyl-(acyl carrier protein) dehydratases[I]
E5491_RS08180	319.357	187.023	0.77195	0.0396681	0.0990108	-	E5491_RS08180	glucose-6-phosphate dehydrogenase	GO:0004345;GO:0006006;GO:0006098;GO:0050661	K00036-ko00030 Pentose phosphate pathway;ko05230 Central carbon metabolism in cancer;ko01200 Carbon metabolism;ko00480 Glutathione metabolism	COG0364-Glucose-6-phosphate 1-dehydrogenase[G]
E5491_RS11790	21.67	10.1367	1.09612	0.0387556	0.0973422	-	E5491_RS11790	YwpF-like family protein	-	-	-
E5491_RS08185	194.623	142.907	0.445611	0.900597	0.941028	-	E5491_RS08185	AraC family transcriptional regulator	GO:0005737;GO:0043565;GO:0003700;GO:0006351;GO:0019172;GO:0019243	-	COG2207-AraC-type DNA-binding domain-containing proteins[K]
E5491_RS04745	1.49667	0.616667	1.27919	0.246001	0.405064	-	E5491_RS04745	ABC transporter permease	GO:0016151;GO:0030420;GO:0016021;GO:0006810;GO:0015833;GO:0030435;GO:0015099;GO:0005887;GO:0005886;GO:0015031;GO:0035444	K02034-ko02024 Quorum sensing	COG1173-ABC-type dipeptide/oligopeptide/nickel transport systems, permease components[EP]
E5491_RS04740	1.23667	0.356667	1.79381	0.129211	0.252191	-	E5491_RS04740	ABC transporter permease	GO:0030420;GO:0016021;GO:0006810;GO:0022857;GO:0030435;GO:0015833;GO:0005887;GO:0005886;GO:0015031;GO:0055085	K02033-ko02024 Quorum sensing	COG0601-ABC-type dipeptide/oligopeptide/nickel transport systems, permease components[EP]
E5491_RS05615	0.0001	0.0001	0	1	1	-	E5491_RS05615	hypothetical protein	-	-	-
E5491_RS00225	0.13	0.373333	-1.52195	0.296313	0.463902	-	E5491_RS00225	DUF1643 domain-containing protein	-	-	COG4333-Uncharacterized protein conserved in bacteria[S]
E5491_RS05610	119.097	325.397	-1.45007	9.20902e-15	2.12569e-13	down	ecb	complement convertase inhibitor Ecb	GO:0005615	-	-
E5491_RS00220	0.31	0.153333	1.0156	0.598919	0.740168	-	E5491_RS00220	IS1182 family transposase	-	-	-
E5491_RS13015	110.79	74.7733	0.567232	0.570234	0.717093	-	E5491_RS13015	Na+/H+ antiporter NhaC family protein	GO:0015297;GO:0006814;GO:0016021;GO:0005886	-	COG1757-Na+/H+ antiporter[C]
E5491_RS11150	6.79	3.06	1.14988	0.237973	0.395629	-	E5491_RS11150	phage head-tail adapter protein	-	-	-
E5491_RS11155	22.7067	15.05	0.593352	0.716832	0.823914	-	E5491_RS11155	hypothetical protein	-	-	-
E5491_RS08050	30.7767	28.4733	0.112226	0.507145	0.66814	-	E5491_RS08050	hypothetical protein	-	-	-
E5491_RS08055	4.51333	2.18333	1.04766	0.417891	0.587995	-	E5491_RS08055	DUF2829 domain-containing protein	-	-	-
E5491_RS15130	7.11333	6.41333	0.149451	0.374528	0.547102	-	E5491_RS15130	membrane protein	GO:0016021	-	-
E5491_RS01935	2.91333	3.24	-0.153323	0.227235	0.382561	-	E5491_RS01935	toxin	GO:0005576;GO:0009405	-	-
E5491_RS01930	35.7133	35.67	0.00175158	0.175729	0.317975	-	E5491_RS01930	tyrosine-type recombinase/integrase	-	-	-
E5491_RS08230	35.41	21.7567	0.702699	0.225826	0.380877	-	E5491_RS08230	aromatic acid exporter family protein	GO:0016021;GO:0005886	-	COG4129-Predicted membrane protein[S]
E5491_RS08980	7.16	3.36	1.0915	0.427554	0.5947	-	E5491_RS08980	hypothetical protein	-	-	-
E5491_RS08235	151.98	92.35	0.718698	0.0849238	0.182175	-	E5491_RS08235	BrxA/BrxB family bacilliredoxin	-	-	-
E5491_RS08985	540.25	265.583	1.02446	0.000497797	0.0022943	up	hemL	glutamate-1-semialdehyde 2,1-aminomutase	GO:0005737;GO:0006782;GO:0042286;GO:0030170;GO:0008483	K01845-ko00860 Porphyrin and chlorophyll metabolism	COG0001-Glutamate-1-semialdehyde aminotransferase[H]
E5491_RS12830	19.73	7.05667	1.48333	0.000253272	0.00127457	up	E5491_RS12830	urease accessory protein UreF	GO:0005737;GO:0016151;GO:0006807	-	COG0830-Urease accessory protein UreF[O]
E5491_RS10765	13.7067	20.9567	-0.612531	3.83105e-07	3.71532e-06	-	dinB	DNA polymerase IV	GO:0005737;GO:0006281;GO:0000287;GO:0003887;GO:0006261;GO:0003684	-	COG0389-Nucleotidyltransferase/DNA polymerase involved in DNA repair[L]
E5491_RS12835	25.8933	11.1867	1.2108	0.000638393	0.00281485	up	ureG	urease accessory protein UreG	GO:0005737;GO:0016151;GO:0006807;GO:0003924;GO:0005525	-	COG0378-Ni2+-binding GTPase involved in regulation of expression and maturation of urease and hydrogenase[OK]
E5491_RS10760	59.1633	41.7867	0.501661	0.778827	0.86941	-	E5491_RS10760	3'-5' exonuclease	GO:0005737;GO:0008408;GO:0003887;GO:0006261;GO:0003676;GO:0003677	K02342-ko00230 Purine metabolism;ko03030 DNA replication;ko00240 Pyrimidine metabolism;ko03430 Mismatch repair;ko03440 Homologous recombination	COG0847-DNA polymerase III, epsilon subunit and related 3'-5' exonucleases[L]
E5491_RS10565	213.32	213.817	-0.00335508	0.00975002	0.030224	-	perR	peroxide-responsive transcriptional repressor PerR	GO:0003700;GO:0005737;GO:0046872;GO:0006351;GO:0003677	-	COG0735-Fe2+/Zn2+ uptake regulation proteins[P]
E5491_RS00080	278.83	220.543	0.338324	0.592629	0.734019	-	rplI	50S ribosomal protein L9	GO:0003735;GO:0019843;GO:0005840;GO:0006412	K02939-ko03010 Ribosome	COG0359-Ribosomal protein L9[J]
E5491_RS10560	0.173333	0.266667	-0.621488	0.400205	0.570874	-	E5491_RS10560	16S ribosomal RNA	-	-	-
E5491_RS00085	782.07	627.8	0.316993	0.493187	0.654381	-	dnaB	replicative DNA helicase	GO:0005829;GO:1990077;GO:0003677;GO:0003678;GO:0006268;GO:0006269;GO:0005524	K02314-ko04112 Cell cycle - Caulobacter;ko03030 DNA replication	COG0305-Replicative DNA helicase[L]
E5491_RS03990	61.0967	61.5233	-0.01004	0.00625995	0.0208143	-	uvrB	excinuclease ABC subunit UvrB	GO:0005737;GO:0009381;GO:0006289;GO:0009432;GO:0003677;GO:0004386;GO:0005524	K03702-ko03420 Nucleotide excision repair	COG0556-Helicase subunit of the DNA excision repair complex[L]
E5491_RS03620	68.31	50.46	0.436957	0.946424	0.967556	-	E5491_RS03620	deoxyribodipyrimidine photo-lyase	GO:0003904;GO:0006281;GO:0016829;GO:0018298;GO:0003677	-	COG0415-Deoxyribodipyrimidine photolyase[L]
E5491_RS03995	228.02	179.73	0.343329	0.652552	0.778879	-	uvrA	excinuclease ABC subunit UvrA	GO:0005737;GO:0016887;GO:0009380;GO:0009381;GO:0006289;GO:0008270;GO:0009432;GO:0003677;GO:0005524	K03701-ko03420 Nucleotide excision repair	COG0178-Excinuclease ATPase subunit[L]
E5491_RS03625	80.1933	43.3033	0.889004	0.0380393	0.0959637	-	E5491_RS03625	hypothetical protein	GO:0016021	-	-
E5491_RS05720	2.61667	1.71333	0.610924	0.682349	0.800421	-	E5491_RS05720	TDT family transporter	GO:0016021;GO:0055085	K11041-ko05150 Staphylococcus aureus infection	COG1275-Tellurite resistance protein and related permeases[P]
E5491_RS00530	7.12	2.65333	1.42407	0.0206721	0.0575072	-	E5491_RS00530	MFS transporter	GO:0016021	-	-
E5491_RS05725	3.62667	3.58333	0.0173419	0.562097	0.709736	-	E5491_RS05725	hypothetical protein	-	-	-
E5491_RS00535	211.617	59.9733	1.81906	6.16257e-10	9.01154e-09	up	E5491_RS00535	(S)-acetoin forming diacetyl reductase	GO:0000721;GO:0052587;GO:0052588;GO:0045150	K03366-ko00650 Butanoate metabolism	COG1028-Dehydrogenases with different specificities (related to short-chain alcohol dehydrogenases)[IQR]
E5491_RS01840	14	9.36667	0.579819	0.694094	0.809101	-	E5491_RS01840	primase C-terminal domain-containing protein	-	-	-
E5491_RS01845	15.2633	9.02	0.758871	0.128901	0.25194	-	E5491_RS01845	DUF927 domain-containing protein	-	-	COG5519-Superfamily II helicase and inactivated derivatives[L]
E5491_RS06260	16.1	3.78667	2.08806	0.00019503	0.00101876	up	E5491_RS06260	DUF4355 domain-containing protein	-	-	-
E5491_RS00710	248.27	20.96	3.5662	5.22503e-59	3.94419e-57	up	E5491_RS00710	type 8 capsular polysaccharide synthesis protein Cap8L	GO:0009243;GO:0016757	-	COG0438-Glycosyltransferase[M]
E5491_RS06265	14.3333	3.45667	2.05192	2.9576e-07	2.93971e-06	up	E5491_RS06265	phage major capsid protein	GO:0019028	-	-
E5491_RS10870	33.8533	20.43	0.728609	0.124341	0.245256	-	E5491_RS10870	nicotinate phosphoribosyltransferase	GO:0019358;GO:0009435;GO:0016874;GO:0004514;GO:0004516	K00763-ko00760 Nicotinate and nicotinamide metabolism	COG1488-Nicotinic acid phosphoribosyltransferase[H]
E5491_RS00715	50.7733	4.19667	3.59676	1.0478e-30	4.57266e-29	up	E5491_RS00715	type 8 capsular polysaccharide synthesis protein Cap8M	GO:0016021;GO:0005976;GO:0000271;GO:0016780;GO:0005886	-	COG2148-Sugar transferases involved in lipopolysaccharide synthesis[M]
E5491_RS08525	627.963	593.72	0.0808976	0.0575202	0.134102	-	E5491_RS08525	hypothetical protein	-	-	-
E5491_RS08520	53.0933	49.13	0.111926	0.100648	0.208694	-	E5491_RS08520	PhoH family protein	GO:0005737;GO:0003723;GO:0005524	-	COG1702-Phosphate starvation-inducible protein PhoH, predicted ATPase[T]
E5491_RS12945	86.97	43.6367	0.994977	0.0391262	0.0980966	-	E5491_RS12945	YafY family transcriptional regulator	GO:0003700;GO:0005622	-	COG2378-Predicted transcriptional regulator[K]
E5491_RS02970	46.8767	44.61	0.0715028	0.0728586	0.160484	-	E5491_RS02970	glycosyltransferase	GO:0005737;GO:0019350;GO:0016740;GO:0047265;GO:0071555	-	COG0438-Glycosyltransferase[M]
E5491_RS11560	52.2733	145.507	-1.47694	9.60589e-10	1.38295e-08	down	rrf	5S ribosomal RNA	-	-	-
E5491_RS02975	231.407	210.85	0.134213	0.153133	0.286471	-	E5491_RS02975	GTP cyclohydrolase I FolE2	GO:0003934;GO:0035998	K09007-ko00790 Folate biosynthesis	COG1469-Uncharacterized conserved protein[S]
E5491_RS12940	24.8133	10.57	1.23114	0.00413943	0.0145427	up	E5491_RS12940	inositol monophosphatase	GO:0005737;GO:0008934;GO:0052832;GO:0000287;GO:0052833;GO:0007165;GO:0046855;GO:0046854;GO:0006020	-	COG0483-Archaeal fructose-1,6-bisphosphatase and related enzymes of inositol monophosphatase family[G]
E5491_RS13635	62.9033	70.5367	-0.165237	0.000455099	0.00213271	-	E5491_RS13635	C39 family peptidase	-	-	COG4990-Uncharacterized protein conserved in bacteria[S]
E5491_RS11565	0.02	0.05	-1.32193	0.414663	0.585045	-	E5491_RS11565	23S ribosomal RNA	-	-	-
E5491_RS03190	0.0001	0.0001	0	1	1	-	E5491_RS03190	hypothetical protein	-	-	-
E5491_RS07195	2.66667	1.71667	0.635428	0.775241	0.867834	-	E5491_RS07195	hypothetical protein	GO:0016021	-	-
E5491_RS07190	0.516667	0.68	-0.396301	0.615839	0.752656	-	E5491_RS07190	hypothetical protein	GO:0016021	-	-
E5491_RS03195	46.3767	31.5267	0.556826	0.669186	0.789956	-	E5491_RS03195	DUF1934 domain-containing protein	-	-	COG4506-Uncharacterized protein conserved in bacteria[S]
E5491_RS00100	6.43333	13.21	-1.03799	0.0490597	0.118944	-	E5491_RS00100	tRNA-Glu	-	-	-
E5491_RS03755	62.3867	53.1033	0.232435	0.290302	0.45835	-	E5491_RS03755	biotin-dependent carboxyltransferase family protein	GO:0030435	-	COG1984-Allophanate hydrolase subunit 2[E]
E5491_RS03750	43.1133	31.7133	0.443045	0.990316	0.994492	-	E5491_RS03750	allophanate hydrolase subunit 1	GO:0004860;GO:0030435;GO:0016829;GO:0005524	-	COG2049-Allophanate hydrolase subunit 1[E]
E5491_RS09500	71.4233	73.0233	-0.0319621	0.00824143	0.0263368	-	E5491_RS09500	MFS transporter	GO:0016021;GO:0055085;GO:0005886	-	-
E5491_RS05435	33.1033	30.4333	0.121324	0.144235	0.273984	-	rsmD	16S rRNA (guanine(966)-N(2))-methyltransferase RsmD	GO:0008168;GO:0031167	-	COG0742-N6-adenine-specific methylase[L]
E5491_RS00405	52.72	48.1133	0.131914	0.135586	0.261528	-	E5491_RS00405	helix-turn-helix domain-containing protein	GO:0003700;GO:0043565;GO:0005975;GO:0006351	-	COG3664-Beta-xylosidase[G]
E5491_RS14380	138.573	23.3067	2.57184	1.36742e-32	6.47321e-31	up	E5491_RS14380	PTS transporter subunit IIC	GO:0009401;GO:0016021;GO:0008982	-	COG3641-Predicted membrane protein, putative toxin regulator[R]
E5491_RS05430	15.8567	8.27667	0.937968	0.487586	0.650051	-	E5491_RS05430	hypothetical protein	-	-	-
E5491_RS00400	11.1067	8.57667	0.372937	0.775814	0.867845	-	E5491_RS00400	tandem-type lipoprotein	GO:0005886	-	-
E5491_RS02480	234.203	178.543	0.391487	0.866958	0.92139	-	metG	methionine--tRNA ligase	GO:0005737;GO:0004825;GO:0000049;GO:0006431;GO:0005524	K01874-ko00970 Aminoacyl-tRNA biosynthesis;ko00450 Selenocompound metabolism	COG0143-Methionyl-tRNA synthetase[J]
E5491_RS11890	299.943	360.473	-0.265203	2.16316e-06	1.8705e-05	-	prmC	peptide chain release factor N(5)-glutamine methyltransferase	GO:0018364;GO:0036009;GO:0003676	-	COG2890-Methylase of polypeptide chain release factors[J]
E5491_RS02485	582.16	393.39	0.565455	0.380252	0.551075	-	E5491_RS02485	TatD family hydrolase	GO:0004536;GO:0016888;GO:0046872;GO:0006308	-	COG0084-Mg-dependent DNase[L]
E5491_RS11895	214.203	290.733	-0.440716	8.63752e-05	0.000499474	-	prfA	peptide chain release factor 1	GO:0005737;GO:0016149	-	COG0216-Protein chain release factor A[J]
E5491_RS01665	0.25	0.193333	0.370838	0.926767	0.95621	-	E5491_RS01665	EfeM/EfeO family lipoprotein	GO:0005886	-	COG2822-Predicted periplasmic lipoprotein involved in iron transport[P]
E5491_RS05465	0.826667	1.14667	-0.472068	0.0606773	0.139149	-	isdB	heme uptake protein IsdB	GO:0015232;GO:0005618;GO:0016021;GO:0016020;GO:0005576;GO:0009405;GO:0046872	-	-
E5491_RS01660	50.1733	6.55	2.93735	7.05698e-21	2.21462e-19	up	E5491_RS01660	GNAT family N-acetyltransferase	GO:0005737;GO:0017198;GO:0008080	-	COG1670-Acetyltransferases, including N-acetylases of ribosomal proteins[J]
E5491_RS09150	1572.27	1059.65	0.569258	0.446322	0.610768	-	pyk	pyruvate kinase	GO:0004743;GO:0000287;GO:0016301;GO:0030955;GO:0005524	K00873-ko00230 Purine metabolism;ko05203 Viral carcinogenesis;ko00620 Pyruvate metabolism;ko04922 Glucagon signaling pathway;ko00010 Glycolysis / Gluconeogenesis;ko04930 Type II diabetes mellitus;ko01230 Biosynthesis of amino acids;ko05230 Central carbon metabolism in cancer;ko01200 Carbon metabolism	COG0469-Pyruvate kinase[G]
E5491_RS03170	15.74	8.25667	0.930804	0.14923	0.281229	-	E5491_RS03170	GNAT family N-acetyltransferase	GO:0008080	-	COG0456-Acetyltransferases[R]
E5491_RS13940	5.79667	4.28	0.437613	0.999881	0.999881	-	E5491_RS13940	tandem-type lipoprotein	GO:0005886	-	-
E5491_RS13295	33.94	15.6667	1.11529	0.0222362	0.0611278	-	E5491_RS13295	magnesium transporter CorA family protein	GO:0015087;GO:0016021;GO:0016020;GO:0015693;GO:0005886;GO:0046873;GO:0098655;GO:0015095	-	COG0598-Mg2+ and Co2+ transporters[P]
E5491_RS13945	10.1867	8.67333	0.232024	0.30708	0.475568	-	E5491_RS13945	DUF3427 domain-containing protein	GO:0032042;GO:0033676;GO:0004004;GO:0036464;GO:0003677;GO:0005759;GO:0007059;GO:0010501;GO:0006413;GO:0010468;GO:0005524	-	COG3886-Predicted HKD family nuclease[L]
E5491_RS02805	152.87	151.803	0.0101018	0.04201	0.104204	-	rpmG	50S ribosomal protein L33	GO:0003735;GO:0005840;GO:0006412	-	COG0267-Ribosomal protein L33[J]
E5491_RS02375	29.0933	22.3033	0.383429	0.796323	0.879847	-	treR	trehalose operon repressor	GO:0003700;GO:0006351;GO:0003677	-	COG2188-Transcriptional regulators[K]
E5491_RS11415	17.24	16.3133	0.0797082	0.193679	0.339151	-	E5491_RS11415	accessory gene regulator ArgB-like protein	GO:0009372;GO:0008233;GO:0009405;GO:0016021;GO:0005886	K07813-ko02024 Quorum sensing;ko02020 Two-component system	COG4512-Membrane protein putatively involved in post-translational modification of the autoinducing quorum-sensing peptide[OTK]
E5491_RS02800	9.23667	7.77	0.249458	0.75346	0.851989	-	E5491_RS02800	RNA polymerase sigma factor	GO:0003700;GO:0016987;GO:0006352;GO:0003677	-	-
E5491_RS11410	37.48	11.02	1.766	0.0704842	0.15624	-	E5491_RS11410	delta-lysin family phenol-soluble modulin	GO:0016021;GO:0005576;GO:0019836;GO:0020002	K11039-ko02024 Quorum sensing	-
E5491_RS02370	30.3467	30.97	-0.0293333	0.0402699	0.100244	-	treC	alpha,alpha-phosphotrehalase	GO:0005737;GO:0008788;GO:0005993	K01226-ko00500 Starch and sucrose metabolism	COG0366-Glycosidases[G]
E5491_RS03285	110.673	38.2767	1.53177	2.3164e-06	1.9785e-05	up	E5491_RS03285	Na+/H+ antiporter Mnh2 subunit D	GO:0015297;GO:0008137;GO:0006811;GO:0042773;GO:0005886;GO:0016021	-	COG0651-Formate hydrogenlyase subunit 3/Multisubunit Na+/H+ antiporter, MnhD subunit[CP]
E5491_RS10945	50.1367	54.72	-0.126202	0.00625253	0.0208143	-	E5491_RS10945	DUF4097 family beta strand repeat protein	GO:0016021	-	-
E5491_RS09155	798.95	565.13	0.499522	0.70348	0.815548	-	pfkA	6-phosphofructokinase	GO:0003872;GO:0005737;GO:0046872;GO:0006002;GO:0005524	K00850-ko00010 Glycolysis / Gluconeogenesis;ko03018 RNA degradation;ko00030 Pentose phosphate pathway;ko01230 Biosynthesis of amino acids;ko05230 Central carbon metabolism in cancer;ko01200 Carbon metabolism;ko00052 Galactose metabolism;ko00680 Methane metabolism;ko04152 AMPK signaling pathway;ko00051 Fructose and mannose metabolism	COG0205-6-phosphofructokinase[G]
E5491_RS03280	49.8767	19.1867	1.37826	0.000816998	0.00351599	up	E5491_RS03280	Na+/H+ antiporter Mnh2 subunit C	GO:0015297;GO:0006811;GO:0042773;GO:0016651;GO:0005886;GO:0016021	-	COG1006-Multisubunit Na+/H+ antiporter, MnhC subunit[P]
E5491_RS12305	10.5533	5.59333	0.915919	0.0753202	0.164996	-	lacG	6-phospho-beta-galactosidase	GO:0033920;GO:0019512	K01220-ko00052 Galactose metabolism	COG2723-Beta-glucosidase/6-phospho-beta-glucosidase/beta-galactosidase[G]
E5491_RS10940	40.98	26.67	0.619702	0.471834	0.637557	-	E5491_RS10940	linear amide C-N hydrolase	GO:0016811	-	COG4927-Predicted choloylglycine hydrolase[R]
E5491_RS02575	204.917	125.4	0.7085	0.122724	0.242956	-	E5491_RS02575	septum formation initiator family protein	GO:0016021;GO:0007049	-	-
E5491_RS14540	20.9733	18.7967	0.158079	0.244129	0.403484	-	budA	acetolactate decarboxylase	GO:0047605;GO:0045151	K01575-ko00650 Butanoate metabolism;ko00660 C5-Branched dibasic acid metabolism	COG3527-Alpha-acetolactate decarboxylase[Q]
E5491_RS04250	17.92	15.29	0.228982	0.410229	0.580431	-	E5491_RS04250	type I 3-dehydroquinate dehydratase	GO:0009423;GO:0003855;GO:0009073	K03785-ko01230 Biosynthesis of amino acids;ko00400 Phenylalanine, tyrosine and tryptophan biosynthesis	COG0710-3-dehydroquinate dehydratase[E]
E5491_RS09465	41.17	16.55	1.31476	0.0108717	0.0332986	up	E5491_RS09465	YtxH domain-containing protein	-	-	-
E5491_RS02570	45.6767	36.5233	0.322639	0.698291	0.811622	-	E5491_RS02570	RNA-binding S4 domain-containing protein	GO:0003723	-	COG1188-Ribosome-associated heat shock protein implicated in the recycling of the 50S subunit (S4 paralog)[J]
E5491_RS11960	115.317	180.913	-0.649698	2.90905e-06	2.43993e-05	-	coaW	type II pantothenate kinase	GO:0005737;GO:0004594;GO:0005524;GO:0015937	K09680-ko00770 Pantothenate and CoA biosynthesis	COG5146-Pantothenate kinase, acetyl-CoA regulated[H]
E5491_RS04255	65.7567	34.71	0.921786	0.0274482	0.0721194	-	E5491_RS04255	nitroreductase	GO:0016491	-	-
E5491_RS10785	0.0001	0.0001	0	1	1	-	E5491_RS10785	hypothetical protein	GO:0016021	-	-
E5491_RS10780	55.5233	49.96	0.152321	0.141943	0.271354	-	E5491_RS10780	diacylglycerol kinase	GO:0003951;GO:0046872;GO:0004143;GO:0005524;GO:0008654	K07029-ko00561 Glycerolipid metabolism;ko00564 Glycerophospholipid metabolism	COG1597-Sphingosine kinase and enzymes related to eukaryotic diacylglycerol kinase[IR]
E5491_RS09010	496.027	412.75	0.265149	0.359349	0.531716	-	E5491_RS09010	glutamyl-tRNA reductase	GO:0006782;GO:0050661;GO:0008883	K02492-ko00860 Porphyrin and chlorophyll metabolism	COG0373-Glutamyl-tRNA reductase[H]
E5491_RS09460	347.52	230.03	0.595274	0.288147	0.456083	-	sapep	Mn(2+)-dependent dipeptidase Sapep	GO:0016805;GO:0008270;GO:0008237	K01439-ko00300 Lysine biosynthesis;ko01230 Biosynthesis of amino acids	COG0624-Acetylornithine deacetylase/Succinyl-diaminopimelate desuccinylase and related deacylases[E]
E5491_RS02395	133.327	165.627	-0.31297	0.00046777	0.00218111	-	dnaX	DNA polymerase III subunit gamma/tau	GO:0003887;GO:0009360;GO:0006261;GO:0003677;GO:0006260;GO:0005524	K02343-ko00230 Purine metabolism;ko03030 DNA replication;ko00240 Pyrimidine metabolism;ko03430 Mismatch repair;ko03440 Homologous recombination	COG2812-DNA polymerase III, gamma/tau subunits[L]
E5491_RS01590	12.8	9.27	0.465503	0.859043	0.9178	-	E5491_RS01590	PTS ascorbate transporter subunit IIC	GO:0009401;GO:0016021;GO:0005886	K03475-ko00053 Ascorbate and aldarate metabolism;ko02060 Phosphotransferase system (PTS)	COG3037-Uncharacterized protein conserved in bacteria[S]
E5491_RS02390	23.14	33.7833	-0.545923	0.000160184	0.000870414	-	E5491_RS02390	N-acetyltransferase	GO:0031248;GO:0005829;GO:0006474;GO:0004596;GO:0008080	-	COG3153-Predicted acetyltransferase[R]
E5491_RS01595	4.85	4.29667	0.174767	0.621222	0.756399	-	E5491_RS01595	PTS sugar transporter subunit IIB	GO:0009401;GO:0008982	K02822-ko00053 Ascorbate and aldarate metabolism;ko02060 Phosphotransferase system (PTS)	COG3414-Phosphotransferase system, galactitol-specific IIB component[G]
E5491_RS07505	25.2967	35.1	-0.472524	7.0126e-08	7.62109e-07	-	E5491_RS07505	PepSY domain-containing protein	GO:0016021	-	COG3182-Uncharacterized iron-regulated membrane protein[S]
E5491_RS13345	10.9967	11.89	-0.112682	0.0230626	0.0629041	-	E5491_RS13345	NarK/NasA family nitrate transporter	GO:0016021;GO:0042128;GO:0055085;GO:0005886	K10850-ko02020 Two-component system	COG2223-Nitrate/nitrite transporter[P]
E5491_RS09015	77.4133	129.687	-0.744376	1.42242e-11	2.5631e-10	-	E5491_RS09015	YihA family ribosome biogenesis GTP-binding protein	GO:0000287;GO:0003924;GO:0051301;GO:0007049;GO:0005525	-	COG0218-Predicted GTPase[R]
E5491_RS07500	76.8133	65.0167	0.240547	0.203804	0.352242	-	E5491_RS07500	dynamin family protein	GO:0003924;GO:0005524;GO:0000917	-	-
E5491_RS14860	1.73333	2.63667	-0.605166	0.0070852	0.023091	-	secY2	accessory Sec system protein translocase subunit SecY2	GO:0065002;GO:0006605;GO:0005886;GO:0016021;GO:0005622	K03076-ko03060 Protein export;ko02024 Quorum sensing;ko03070 Bacterial secretion system	COG0201-Preprotein translocase subunit SecY[U]
E5491_RS12045	82.7167	59.4667	0.476097	0.827869	0.899354	-	czrB	CDF family zinc efflux transporter CzrB	GO:0016020;GO:0006813;GO:0016021;GO:0008324;GO:0005385;GO:0006824;GO:0005886;GO:0010043;GO:0061088	-	COG1230-Co/Zn/Cd efflux system component[P]
E5491_RS13350	10.4867	10.68	-0.0263555	0.0894282	0.189653	-	E5491_RS13350	DUF2268 domain-containing protein	-	-	COG5504-Predicted Zn-dependent protease[O]
E5491_RS12040	190.087	163.36	0.218603	0.35151	0.523035	-	czrA	Zn(II)-responsive metalloregulatory transcriptional repressor CzrA	GO:0003700;GO:0005737;GO:0046872;GO:0006351;GO:0003677	-	COG0640-Predicted transcriptional regulators[K]
E5491_RS07750	2.85667	1.54	0.891402	0.325888	0.495484	-	E5491_RS07750	DUF1672 domain-containing protein	-	-	-
E5491_RS06000	9013.09	5408.87	0.736694	0.16764	0.306425	-	E5491_RS06000	50S ribosomal protein L28	GO:0003735;GO:0005840;GO:0006412	K02902-ko03010 Ribosome	COG0227-Ribosomal protein L28[J]
E5491_RS06005	1686.74	1605.49	0.0712239	0.0123886	0.0373666	-	E5491_RS06005	Asp23/Gls24 family envelope stress response protein	-	-	COG1302-Uncharacterized protein conserved in bacteria[S]
E5491_RS14820	53.3333	39.9967	0.415158	0.909888	0.945522	-	E5491_RS14820	cysteine hydrolase	GO:0003824;GO:0019740;GO:0016811;GO:0008152;GO:0006212	-	COG1535-Isochorismate hydrolase[Q]
E5491_RS13545	5.28333	4.43333	0.253057	0.622064	0.75677	-	hlgB	bi-component gamma-hemolysin HlgAB/HlgCB subunit B	GO:0051715;GO:0005576;GO:0009405;GO:0044179	K11038-ko05150 Staphylococcus aureus infection	-
E5491_RS13540	2.45667	1.95667	0.328304	0.866845	0.92139	-	hlgC	bi-component gamma-hemolysin HlgCB subunit C	GO:0051715;GO:0005576;GO:0009405;GO:0044179	K11038-ko05150 Staphylococcus aureus infection	-
E5491_RS02710	46.4367	82.9967	-0.837789	0.0018667	0.0072513	-	rrf	5S ribosomal RNA	-	-	-
E5491_RS02715	4.09667	2.02333	1.01772	0.265506	0.427658	-	E5491_RS02715	PLP-dependent aminotransferase family protein	GO:0008483;GO:0003700;GO:0003824;GO:0030170;GO:0003677;GO:0006351	-	COG1167-Transcriptional regulators containing a DNA-binding HTH domain and an aminotransferase domain (MocR family) and their eukaryotic orthologs[KE]
E5491_RS03370	176.62	125.13	0.497221	0.700248	0.812969	-	E5491_RS03370	ABC transporter ATP-binding protein	GO:0042626;GO:0016021;GO:0046677;GO:0034040;GO:0005886;GO:0005524	K18104-ko01501 beta-Lactam resistance;ko02010 ABC transporters	COG1132-ABC-type multidrug transport system, ATPase and permease components[V]
E5491_RS07755	3.11	2.02667	0.617806	0.814437	0.890302	-	E5491_RS07755	hypothetical protein	-	-	-
E5491_RS03375	118.88	102.76	0.210227	0.210221	0.360877	-	E5491_RS03375	nucleoside permease	GO:0005337;GO:0016021;GO:0015213;GO:0015861;GO:0005887;GO:0015506;GO:0015212	-	COG1972-Nucleoside permease[F]
E5491_RS09260	145.787	111.35	0.388757	0.707713	0.816795	-	ezrA	septation ring formation regulator EzrA	GO:0005940;GO:0016021;GO:0000921;GO:0007049;GO:0005886;GO:0051301	-	COG4477-Negative regulator of septation ring formation[D]
E5491_RS09915	0.716667	0.683333	0.0687128	0.836289	0.90463	-	E5491_RS09915	XkdX family protein	-	-	-
E5491_RS09265	204.137	151.99	0.425559	0.970985	0.983307	-	E5491_RS09265	GAF domain-containing protein	-	K08968-ko00270 Cysteine and methionine metabolism	COG1956-GAF domain-containing protein[T]
E5491_RS09910	0.1	0.0001	9.96578	0.839363	1	-	E5491_RS09910	DUF2951 domain-containing protein	-	-	-
E5491_RS14990	0.0001	0.0001	0	1	1	-	E5491_RS14990	ATP phosphoribosyltransferase	-	-	-
E5491_RS05290	3008.46	3080.23	-0.0340129	0.0109755	0.0335755	-	lpdA	dihydrolipoyl dehydrogenase	GO:0005737;GO:0050660;GO:0016020;GO:0005623;GO:0004148;GO:0045454;GO:0006096	K00382-ko00260 Glycine, serine and threonine metabolism;ko00280 Valine, leucine and isoleucine degradation;ko00020 Citrate cycle (TCA cycle);ko00010 Glycolysis / Gluconeogenesis;ko00640 Propanoate metabolism;ko01200 Carbon metabolism;ko00630 Glyoxylate and dicarboxylate metabolism;ko00620 Pyruvate metabolism	COG1249-Pyruvate/2-oxoglutarate dehydrogenase complex, dihydrolipoamide dehydrogenase (E3) component, and related enzymes[C]
E5491_RS05925	122.713	86.7333	0.500634	0.855882	0.916595	-	gmk	guanylate kinase	GO:0005737;GO:0004385;GO:0005524	K00942-ko00230 Purine metabolism	COG0194-Guanylate kinase[F]
E5491_RS02020	61.0167	63.25	-0.0518621	0.0474207	0.115673	-	E5491_RS02020	hypothetical protein	-	-	-
E5491_RS05295	32.7467	32.2567	0.0217507	0.113523	0.228601	-	E5491_RS05295	UPF0223 family protein	-	-	COG4476-Uncharacterized protein conserved in bacteria[S]
E5491_RS02025	103.003	60.93	0.757466	0.234349	0.391703	-	E5491_RS02025	general stress protein	-	-	-
E5491_RS05920	106.413	93.9333	0.17997	0.106325	0.216922	-	E5491_RS05920	fibronectin-binding domain-containing protein	-	-	COG1293-Predicted RNA-binding protein homologous to eukaryotic snRNP[K]
E5491_RS13195	32.7633	20.0533	0.70824	0.191867	0.337035	-	E5491_RS13195	YdcF family protein	GO:0016021	-	COG1434-Uncharacterized conserved protein[S]
E5491_RS01285	75.7667	53.4333	0.503823	0.72128	0.827665	-	E5491_RS01285	LacI family DNA-binding transcriptional regulator	GO:0003700;GO:0006164;GO:0045892;GO:0006351;GO:0003677	-	COG1609-Transcriptional regulators[K]
E5491_RS01280	60.8333	47.7833	0.348355	0.775054	0.867834	-	rbsU	ribose transporter RbsU	GO:0016021;GO:0015144;GO:0005886	-	COG4975-Putative glucose uptake permease[G]
E5491_RS01445	65.4133	67.4033	-0.0432352	0.0847246	0.181888	-	E5491_RS01445	DUF4064 domain-containing protein	GO:0016021	-	-
E5491_RS07610	37.5067	17.6	1.09157	0.146077	0.27623	-	E5491_RS07610	DUF1405 domain-containing protein	GO:0016021;GO:0005886	-	COG4347-Predicted membrane protein[S]
E5491_RS01440	1.39333	0.966667	0.52745	0.983105	0.990121	-	E5491_RS01440	DUF4467 domain-containing protein	-	-	-
E5491_RS07615	169.963	88.4067	0.942996	0.0357727	0.0909127	-	E5491_RS07615	YpiB family protein	-	-	COG5582-Uncharacterized conserved protein[S]
E5491_RS06715	80.64	98.8033	-0.293064	5.0369e-05	0.000310553	-	E5491_RS06715	aquaporin family protein	GO:0009992;GO:0034220;GO:0005215;GO:0016021;GO:0015250;GO:0006071;GO:0015254;GO:0005887	-	COG0580-Glycerol uptake facilitator and related permeases (Major Intrinsic Protein Family)[G]
E5491_RS06710	28.7633	17.0033	0.758413	0.174363	0.316561	-	E5491_RS06710	glycerol-3-phosphate responsive antiterminator	GO:0031564;GO:0009607;GO:0045893;GO:0005623;GO:0006355;GO:0006071;GO:0006351;GO:0001072;GO:0071333;GO:0046677;GO:0060567;GO:0003723	-	COG1954-Glycerol-3-phosphate responsive antiterminator (mRNA-binding)[K]
E5491_RS13190	52.6733	55.3133	-0.0705545	0.023361	0.0635938	-	E5491_RS13190	MarR family transcriptional regulator	GO:0003700;GO:0006351;GO:0003677	-	-
E5491_RS14815	179.54	188.667	-0.0715343	0.0219152	0.0605064	-	E5491_RS14815	amidase domain-containing protein	GO:0005576;GO:0004040	-	COG1705-Muramidase (flagellum-specific)[NU]
E5491_RS02625	5.75	3.62667	0.664918	0.816249	0.891236	-	E5491_RS02625	hypothetical protein	-	-	-
E5491_RS02155	23.6733	3.71667	2.67118	2.34977e-09	3.14015e-08	up	spn	myeloperoxidase inhibitor SPIN	-	-	-
E5491_RS02620	52.6667	44.5033	0.242977	0.456492	0.62043	-	folK	2-amino-4-hydroxy-6- hydroxymethyldihydropteridine diphosphokinase	GO:0009396;GO:0016301;GO:0003848;GO:0046654;GO:0005524;GO:0046656	K00950-ko00790 Folate biosynthesis	COG0801-7,8-dihydro-6-hydroxymethylpterin-pyrophosphokinase[H]
E5491_RS02150	6.51667	20.1067	-1.62547	1.49384e-10	2.38417e-09	down	E5491_RS02150	FKLRK protein	-	-	-
E5491_RS14340	28.9967	9.77	1.56946	7.95335e-06	6.05278e-05	up	E5491_RS14340	phytoene/squalene synthase family protein	GO:0016117;GO:0016765;GO:0009058	K10208-ko00906 Carotenoid biosynthesis	COG1562-Phytoene/squalene synthetase[I]
E5491_RS10160	9.09667	8.85333	0.0391172	0.480637	0.645033	-	E5491_RS10160	DUF1270 family protein	-	-	-
E5491_RS10165	6.3	3.17	0.990869	0.417684	0.587995	-	E5491_RS10165	hypothetical protein	-	-	-
E5491_RS14810	200.697	180.23	0.155177	0.17358	0.31559	-	E5491_RS14810	YhgE/Pip domain-containing protein	GO:0016021;GO:0005886	-	COG1511-Predicted membrane protein[S]
E5491_RS06470	467.157	290.707	0.684342	0.0974361	0.203384	-	hslV	ATP-dependent protease subunit HslV	GO:0009376;GO:0051603;GO:0046872;GO:0005839;GO:0004298	-	COG5405-ATP-dependent protease HslVU (ClpYQ), peptidase subunit[O]
E5491_RS08850	89.11	89.5433	-0.00699868	0.0377263	0.0952708	-	E5491_RS08850	adenine phosphoribosyltransferase	GO:0005737;GO:0006168;GO:0003999;GO:0044209	K00759-ko00230 Purine metabolism	COG0503-Adenine/guanine phosphoribosyltransferases and related PRPP-binding proteins[F]
E5491_RS09600	146.767	97.4067	0.591432	0.440397	0.605628	-	E5491_RS09600	transaldolase	GO:0005737;GO:0004801;GO:0005975;GO:0006098	K00616-ko00030 Pentose phosphate pathway;ko01230 Biosynthesis of amino acids;ko01200 Carbon metabolism	COG0176-Transaldolase[G]
E5491_RS06475	840.087	783.557	0.100501	0.237378	0.395112	-	hslU	ATP-dependent protease ATPase subunit HslU	GO:0043335;GO:0016887;GO:0070011;GO:0009376;GO:0005524	-	COG1220-ATP-dependent protease HslVU (ClpYQ), ATPase subunit[O]
E5491_RS09605	2.08667	1.42333	0.551927	0.910861	0.945738	-	E5491_RS09605	hypothetical protein	GO:0016021	-	-
E5491_RS13150	86.83	72.09	0.268394	0.304629	0.473208	-	E5491_RS13150	hypothetical protein	GO:0016021	-	-
E5491_RS13155	84.58	244.673	-1.53247	4.94292e-11	8.41803e-10	down	E5491_RS13155	DHA2 family efflux MFS transporter permease subunit	GO:0016021;GO:0055085;GO:0005886	-	-
E5491_RS06900	753.32	31.24	4.5918	2.76383e-119	4.82461e-117	up	E5491_RS06900	homoserine kinase	GO:0005737;GO:0005524;GO:0004413;GO:0009088	K00872-ko00260 Glycine, serine and threonine metabolism;ko01230 Biosynthesis of amino acids	COG0083-Homoserine kinase[E]
E5491_RS09590	0.646667	0.466667	0.47063	0.964968	0.979816	-	E5491_RS09590	hypothetical protein	GO:0016021	-	-
E5491_RS06675	76.1067	26.0133	1.54877	6.1361e-08	6.7473e-07	up	E5491_RS06675	2-oxoacid:ferredoxin oxidoreductase subunit beta	GO:0030976;GO:0005618;GO:0005829;GO:0000287;GO:0047553;GO:0003824;GO:0006099	K00175-ko00020 Citrate cycle (TCA cycle);ko00010 Glycolysis / Gluconeogenesis;ko01200 Carbon metabolism;ko00720 Carbon fixation pathways in prokaryotes;ko00650 Butanoate metabolism;ko00620 Pyruvate metabolism	COG1013-Pyruvate:ferredoxin oxidoreductase and related 2-oxoacid:ferredoxin oxidoreductases, beta subunit[C]
E5491_RS06905	440.08	148.777	1.56462	1.33589e-06	1.21141e-05	up	E5491_RS06905	Cof-type HAD-IIB family hydrolase	GO:0005737;GO:0046872;GO:0016791;GO:0044283	-	COG0561-Predicted hydrolases of the HAD superfamily[R]
E5491_RS06670	153.047	61.46	1.31625	1.94997e-09	2.68631e-08	up	E5491_RS06670	2-oxoacid:acceptor oxidoreductase subunit alpha	GO:0016903;GO:0047553	K00174-ko00020 Citrate cycle (TCA cycle);ko00010 Glycolysis / Gluconeogenesis;ko01200 Carbon metabolism;ko00720 Carbon fixation pathways in prokaryotes;ko00650 Butanoate metabolism;ko00620 Pyruvate metabolism	COG0674-Pyruvate:ferredoxin oxidoreductase and related 2-oxoacid:ferredoxin oxidoreductases, alpha subunit[C]
E5491_RS09595	1.44667	1.69333	-0.227133	0.299051	0.466678	-	sdpA	CPBP family intramembrane metalloprotease SdpA	GO:0016021;GO:0005886	-	-
E5491_RS13795	17.2833	10.6833	0.69402	0.288294	0.456083	-	E5491_RS13795	ABC transporter ATP-binding protein	GO:0015031;GO:0015833;GO:0016887;GO:0005524;GO:0005886	K10824-ko02010 ABC transporters	COG1124-ABC-type dipeptide/oligopeptide/nickel transport system, ATPase component[EP]
E5491_RS00880	14.6267	16.2567	-0.15243	0.0370543	0.0937435	-	E5491_RS00880	MurR/RpiR family transcriptional regulator	GO:0005975;GO:0004360;GO:0003700;GO:0030246;GO:0006047;GO:0006351;GO:0003677;GO:0006002	-	COG1737-Transcriptional regulators[K]
E5491_RS00885	6.49333	3.87	0.746626	0.571009	0.717421	-	E5491_RS00885	hypothetical protein	GO:0016021	-	-
E5491_RS08855	79.4867	98.05	-0.302805	1.79264e-08	2.10372e-07	-	recJ	single-stranded-DNA-specific exonuclease RecJ	GO:0006310;GO:0006281;GO:0008409;GO:0003676;GO:0003677	K07462-ko03410 Base excision repair;ko03430 Mismatch repair;ko03440 Homologous recombination	COG0608-Single-stranded DNA-specific exonuclease[L]
E5491_RS14780	16.6767	18.93	-0.182843	0.00680738	0.0223683	-	aur	zinc metalloproteinase aureolysin	GO:0046872;GO:0004222	K01401-ko05150 Staphylococcus aureus infection;ko01503 Cationic antimicrobial peptide (CAMP) resistance	COG3227-Zinc metalloprotease (elastase)[E]
E5491_RS14785	28.15	22.12	0.347784	0.69058	0.806522	-	isaB	immunodominant staphylococcal antigen IsaB	GO:0005576	-	-
E5491_RS08910	4950.17	7451.09	-0.589973	1.55742e-06	1.38531e-05	-	rplU	50S ribosomal protein L21	GO:0003735;GO:0019843;GO:0005840;GO:0006412	K02888-ko03010 Ribosome	COG0261-Ribosomal protein L21[J]
E5491_RS11365	62.8667	20.5967	1.60988	2.08377e-10	3.28813e-09	up	E5491_RS11365	ArgE/DapE family deacylase	GO:0016813;GO:0019877;GO:0009014;GO:0009089;GO:0046872;GO:0008237	K01439-ko00300 Lysine biosynthesis;ko01230 Biosynthesis of amino acids	COG0624-Acetylornithine deacetylase/Succinyl-diaminopimelate desuccinylase and related deacylases[E]
E5491_RS11360	3.33	4.28	-0.362089	0.0158128	0.0459432	-	lukH	bi-component leukocidin LukGH subunit H	GO:0051715;GO:0005576;GO:0009405	K11038-ko05150 Staphylococcus aureus infection	-
E5491_RS01055	9.14	7.87333	0.21522	0.54048	0.695828	-	E5491_RS01055	complement inhibitor SCIN family protein	GO:0005576;GO:0009405	K14199-ko05150 Staphylococcus aureus infection	-
E5491_RS08905	3980.59	5583.65	-0.488227	3.73333e-10	5.66695e-09	-	E5491_RS08905	ribosomal-processing cysteine protease Prp	-	-	COG2868-Predicted ribosomal protein[J]
E5491_RS01050	34.5067	14.9267	1.20898	4.22232e-05	0.000265607	up	E5491_RS01050	glycerophosphoryl diester phosphodiesterase membrane domain-containing protein	GO:0005783;GO:0008889;GO:0016021;GO:0034479;GO:0005739;GO:0031966;GO:0046475;GO:0006629	K01126-ko00564 Glycerophospholipid metabolism	COG4781-Membrane domain of membrane-anchored glycerophosphoryl diester phosphodiesterase[C]
E5491_RS04520	542.92	455.037	0.254757	0.291495	0.45997	-	E5491_RS04520	Na+/H+ antiporter Mnh1 subunit D	GO:0008137;GO:0016021;GO:0006814;GO:0005886;GO:0015386;GO:0042773	-	COG0651-Formate hydrogenlyase subunit 3/Multisubunit Na+/H+ antiporter, MnhD subunit[CP]
E5491_RS08915	61.77	49.47	0.320352	0.690047	0.806522	-	mreD	rod shape-determining protein MreD	GO:0016021;GO:0008360	-	-
E5491_RS09735	0.0001	0.0001	0	1	1	-	E5491_RS09735	hypothetical protein	-	-	-
E5491_RS04525	213.183	142.807	0.578031	0.612467	0.751131	-	E5491_RS04525	Na+/H+ antiporter Mnh1 subunit C	GO:0015297;GO:0016021;GO:0008324;GO:0006814;GO:0016651;GO:0005886;GO:0042773	-	COG1006-Multisubunit Na+/H+ antiporter, MnhC subunit[P]
E5491_RS09730	66.8	51.73	0.368847	0.864279	0.920645	-	E5491_RS09730	type I restriction-modification system subunit M	GO:0009307;GO:0008170;GO:0009007;GO:0003677	-	COG0286-Type I restriction-modification system methyltransferase subunit[V]
E5491_RS14070	0.0001	0.0001	0	1	1	-	E5491_RS14070	hypothetical protein	-	-	-
E5491_RS06875	29.6933	17.63	0.752107	0.335781	0.506118	-	E5491_RS06875	hypothetical protein	-	-	-
E5491_RS09285	38.7633	13.3233	1.54074	3.19165e-06	2.64519e-05	up	E5491_RS09285	glycerophosphoryl diester phosphodiesterase	GO:0046872;GO:0006071;GO:0006629;GO:0008889	K01126-ko00564 Glycerophospholipid metabolism	COG0584-Glycerophosphoryl diester phosphodiesterase[C]
E5491_RS06870	43.3867	34.83	0.316921	0.611932	0.750934	-	E5491_RS06870	thermonuclease family protein	GO:0004518;GO:0004519;GO:0016021;GO:0005576;GO:0003676	-	COG1525-Micrococcal nuclease (thermonuclease) homologs[L]
E5491_RS14675	27.58	15.5967	0.822385	0.15908	0.29444	-	E5491_RS14675	glutathione peroxidase	GO:0006979;GO:0004602	K00432-ko04918 Thyroid hormone synthesis;ko00590 Arachidonic acid metabolism;ko00480 Glutathione metabolism	COG0386-Glutathione peroxidase[O]
E5491_RS04340	970.39	568.22	0.772115	0.0393475	0.0984624	-	sufB	Fe-S cluster assembly protein SufB	GO:0016226	-	COG0719-ABC-type transport system involved in Fe-S cluster assembly, permease component[O]
E5491_RS12550	7618.64	9360.33	-0.297027	0.00263821	0.00986307	-	E5491_RS12550	type Z 30S ribosomal protein S14	GO:0003735;GO:0019843;GO:0008270;GO:0005840;GO:0006412	K02954-ko03010 Ribosome	COG0199-Ribosomal protein S14[J]
E5491_RS14670	0.0001	0.0001	0	1	1	-	E5491_RS14670	hypothetical protein	GO:0016021	-	-
E5491_RS12555	4615.77	4949.33	-0.100661	0.000725273	0.00315037	-	rplE	50S ribosomal protein L5	GO:0003735;GO:0019843;GO:0000049;GO:0005840;GO:0006412	K02931-ko03010 Ribosome	COG0094-Ribosomal protein L5[J]
E5491_RS07870	0.65	0.226667	1.51987	0.601385	0.742231	-	E5491_RS07870	hypothetical protein	-	-	-
E5491_RS07875	6.64667	3.48667	0.930783	0.351068	0.52295	-	E5491_RS07875	phage gp6-like head-tail connector protein	-	-	-
E5491_RS14095	12.3767	16.7567	-0.437112	0.000324956	0.00157844	-	E5491_RS14095	fructose-1,6-bisphosphatase	GO:0042132;GO:0006094	K04041-ko00710 Carbon fixation in photosynthetic organisms;ko00010 Glycolysis / Gluconeogenesis;ko00030 Pentose phosphate pathway;ko01200 Carbon metabolism;ko00680 Methane metabolism;ko00051 Fructose and mannose metabolism	COG3855-Uncharacterized protein conserved in bacteria[G]
E5491_RS11090	9.66333	6.91	0.483835	0.932649	0.959443	-	E5491_RS11090	hypothetical protein	GO:0016021	-	-
E5491_RS14090	6.95333	5.19333	0.421044	0.944094	0.96588	-	E5491_RS14090	ABC transporter permease	GO:0016021;GO:0006810	-	-
E5491_RS11095	0.783333	0.353333	1.1486	0.635093	0.766227	-	E5491_RS11095	hypothetical protein	-	-	-
E5491_RS05110	124.577	258.373	-1.05242	1.95624e-06	1.71278e-05	down	E5491_RS05110	DUF5011 domain-containing protein	-	-	-
E5491_RS05115	64.9367	70.4033	-0.11661	0.0178071	0.0507502	-	folD	bifunctional methylenetetrahydrofolate dehydrogenase/methenyltetrahydrofolate cyclohydrolase FolD	GO:0009396;GO:0004477;GO:0035999;GO:0004488;GO:0006164;GO:0000105;GO:0009086	K01491-ko00720 Carbon fixation pathways in prokaryotes;ko01200 Carbon metabolism;ko00670 One carbon pool by folate	COG0190-5,10-methylene-tetrahydrofolate dehydrogenase/Methenyl tetrahydrofolate cyclohydrolase[H]
E5491_RS04415	157.063	124.087	0.339998	0.58683	0.729627	-	E5491_RS04415	TIGR01457 family HAD-type hydrolase	GO:0016787;GO:0046872	-	COG0647-Predicted sugar phosphatases of the HAD superfamily[G]
E5491_RS01120	0.0001	0.0001	0	1	1	-	E5491_RS01120	hypothetical protein	-	-	-
E5491_RS04410	76.2367	76.7333	-0.00936839	0.0744737	0.163397	-	E5491_RS04410	DUF86 domain-containing protein	-	-	COG2445-Uncharacterized conserved protein[S]
E5491_RS01125	47.7267	40.57	0.234382	0.708244	0.817069	-	E5491_RS01125	L-lactate dehydrogenase	GO:0004459;GO:0005737;GO:0006096	K00016-ko00620 Pyruvate metabolism;ko00270 Cysteine and methionine metabolism;ko00010 Glycolysis / Gluconeogenesis;ko04922 Glucagon signaling pathway;ko00640 Propanoate metabolism	COG0039-Malate/lactate dehydrogenases[C]
E5491_RS13370	55.1167	45.2267	0.285315	0.521516	0.680016	-	E5491_RS13370	nitrate respiration regulation accessory nitrate sensor NreA	-	K10851-ko02020 Two-component system	-
E5491_RS13375	12.1267	7.65667	0.663395	0.491535	0.653119	-	narI	respiratory nitrate reductase subunit gamma	GO:0008940;GO:0009325;GO:0020037;GO:0016021;GO:0019645;GO:0046872;GO:0005886;GO:0042128;GO:0009055	K00374-ko02020 Two-component system;ko00910 Nitrogen metabolism	COG2181-Nitrate reductase gamma subunit[C]
E5491_RS06495	83.3467	94.75	-0.185001	0.0774056	0.168638	-	E5491_RS06495	hypothetical protein	-	-	-
E5491_RS06490	7165.98	11363.7	-0.665191	4.00839e-09	5.20718e-08	-	rpsB	30S ribosomal protein S2	GO:0003735;GO:0006412;GO:0015935	K02967-ko03010 Ribosome	COG0052-Ribosomal protein S2[J]
E5491_RS15230	63.7667	72.88	-0.19272	0.000294857	0.0014448	-	mnmE	tRNA uridine-5-carboxymethylaminomethyl(34) synthesis GTPase MnmE	GO:0005737;GO:0006400;GO:0046872;GO:0003924;GO:0005525	-	COG0486-Predicted GTPase[R]
E5491_RS15235	30.2533	42.29	-0.483222	0.00107154	0.00443378	-	rnpA	ribonuclease P protein component	GO:0001682;GO:0000049;GO:0004526	-	COG0594-RNase P protein component[J]
E5491_RS08420	162.533	268.423	-0.723774	3.55008e-06	2.91629e-05	-	rpmG	50S ribosomal protein L33	GO:0003735;GO:0005840;GO:0006412	K02913-ko03010 Ribosome	COG0267-Ribosomal protein L33[J]
E5491_RS14320	202.823	279.83	-0.464327	1.07517e-05	7.90249e-05	-	copZ	copper chaperone CopZ	GO:0005737;GO:0005507;GO:0030001	K07213-ko04978 Mineral absorption	COG2608-Copper chaperone[P]
E5491_RS08425	204.01	181.247	0.170685	0.108803	0.221009	-	E5491_RS08425	penicillin-binding protein 2	GO:0008658;GO:0008360;GO:0016021;GO:0009252;GO:0005886	K12553-ko00550 Peptidoglycan biosynthesis;ko01501 beta-Lactam resistance	COG0768-Cell division protein FtsI/penicillin-binding protein 2[M]
E5491_RS15285	14.3	10.4733	0.449294	0.957834	0.976006	-	E5491_RS15285	hypothetical protein	-	-	-
E5491_RS14325	115.293	18.3567	2.65093	2.00585e-25	7.3715e-24	up	E5491_RS14325	D-lactate dehydrogenase	GO:0051287;GO:0008720;GO:0016616	K03778-ko00620 Pyruvate metabolism	COG1052-Lactate dehydrogenase and related dehydrogenases[CHR]
E5491_RS11785	21.0933	6.82667	1.62753	0.0095251	0.0297579	up	E5491_RS11785	single-stranded DNA-binding protein	GO:0006260;GO:0003697	K03111-ko03030 DNA replication;ko03430 Mismatch repair;ko03440 Homologous recombination	COG0629-Single-stranded DNA-binding protein[L]
E5491_RS11780	94.2667	3.21667	4.87311	1.56037e-40	9.07941e-39	up	sceD	lytic transglycosylase SceD	GO:0005576;GO:0016798;GO:0008152	-	-
E5491_RS04730	0.95	0.34	1.48239	0.245346	0.404756	-	E5491_RS04730	ABC transporter ATP-binding protein	GO:0015833;GO:0006865;GO:0016887;GO:0005524;GO:0005886	K02031-ko02024 Quorum sensing	COG0444-ABC-type dipeptide/oligopeptide/nickel transport system, ATPase component[EP]
E5491_RS04735	1.68	0.39	2.10692	0.0184951	0.0523577	-	E5491_RS04735	dipeptide ABC transporter ATP-binding protein	GO:0030420;GO:0030435;GO:0015833;GO:0016887;GO:0005886;GO:0015031;GO:0005524	K02032-ko02024 Quorum sensing	COG4608-ABC-type oligopeptide transport system, ATPase component[E]
E5491_RS00230	2.48667	2.66	-0.0972131	0.544018	0.697533	-	E5491_RS00230	hypothetical protein	-	-	-
E5491_RS11145	9.06	4.77333	0.924514	0.307169	0.475568	-	E5491_RS11145	head-tail adaptor protein	-	-	-
E5491_RS05605	0.373333	0.28	0.415037	0.994784	0.996092	-	E5491_RS05605	hypothetical protein	-	-	-
E5491_RS11140	30.6067	18.2133	0.748851	0.366932	0.538917	-	E5491_RS11140	HK97 gp10 family phage protein	-	-	-
E5491_RS05600	65.3867	28.4933	1.19837	0.0277185	0.0727612	-	E5491_RS05600	metallophosphoesterase	GO:0016787;GO:0046872	-	COG0622-Predicted phosphoesterase[R]
E5491_RS10415	25.5433	50.75	-0.990461	0.000975248	0.00408989	-	E5491_RS10415	tRNA-Leu	-	-	-
E5491_RS13815	11.9167	8.45333	0.495388	0.774754	0.867834	-	cntA	staphylopine-dependent metal ABC transporter substrate-binding protein CntA	GO:0043190;GO:0016151;GO:0046914;GO:0020037;GO:0042597;GO:0030288;GO:0050919;GO:0015675;GO:0055085	K15584-ko02010 ABC transporters	COG0747-ABC-type dipeptide transport system, periplasmic component[E]
E5491_RS15280	0.78	1.5	-0.943416	0.328988	0.498299	-	E5491_RS15280	hypothetical protein	-	-	-
E5491_RS10410	0.0001	0.0233333	-7.86625	0.788163	1	-	E5491_RS10410	ISL3-like element IS1181 family transposase	GO:0006310;GO:0032196;GO:0003677	-	COG3464-Transposase and inactivated derivatives[L]
E5491_RS05510	53.4467	55.7767	-0.0615617	0.011072	0.0337967	-	E5491_RS05510	RNA methyltransferase	GO:0008173;GO:0008168;GO:0003723;GO:0006396;GO:0001510	-	COG0566-rRNA methylases[J]
E5491_RS13205	4.01	8.31667	-1.0524	5.22303e-05	0.000320613	down	E5491_RS13205	ABC transporter permease	GO:0016021;GO:0006810;GO:0005886	K09813-ko02010 ABC transporters	-
E5491_RS05515	84.9633	88.8333	-0.0642608	0.00211708	0.00805587	-	pheS	phenylalanine--tRNA ligase subunit alpha	GO:0005737;GO:0004826;GO:0000049;GO:0006432;GO:0000287;GO:0005524	K01889-ko00970 Aminoacyl-tRNA biosynthesis	COG0016-Phenylalanyl-tRNA synthetase alpha subunit[J]
E5491_RS14255	331.31	325.313	0.0263518	0.125073	0.246243	-	E5491_RS14255	hydroxymethylglutaryl-CoA synthase	GO:0004421;GO:0008299	K01641-ko00650 Butanoate metabolism;ko00900 Terpenoid backbone biosynthesis;ko00072 Synthesis and degradation of ketone bodies;ko00280 Valine, leucine and isoleucine degradation	COG3425-3-hydroxy-3-methylglutaryl CoA synthase[I]
E5491_RS13200	12.9433	22.7333	-0.8126	8.47806e-06	6.36538e-05	-	E5491_RS13200	ABC transporter ATP-binding protein	GO:0006810;GO:0016887;GO:0005524;GO:0005886	K09814-ko02010 ABC transporters	COG1136-ABC-type antimicrobial peptide transport system, ATPase component[V]
E5491_RS14995	0.0001	0.0001	0	1	1	-	E5491_RS14995	ATP phosphoribosyltransferase regulatory subunit	-	-	-
E5491_RS13095	52.12	46.7333	0.157385	0.101085	0.209443	-	E5491_RS13095	ABC transporter ATP-binding protein	GO:0006810;GO:0016887;GO:0005524;GO:0005886	-	COG4152-ABC-type uncharacterized transport system, ATPase component[R]
E5491_RS01940	0.763333	0.646667	0.239291	0.858219	0.9178	-	E5491_RS01940	YxeA family protein	GO:0016021	-	COG5294-Uncharacterized protein conserved in bacteria[S]
E5491_RS07295	1787.17	2233.77	-0.321804	0.00305612	0.0111724	-	E5491_RS07295	cold shock protein CspA	GO:0005737;GO:0006355;GO:0003677	-	COG1278-Cold shock proteins[K]
E5491_RS10430	709.227	1576.16	-1.15209	2.95596e-13	5.98261e-12	down	E5491_RS10430	tRNA-Gln	-	-	-
E5491_RS01945	435.203	55.0467	2.98296	1.62965e-26	6.3217e-25	up	E5491_RS01945	PepSY domain-containing protein	-	-	COG3212-Predicted membrane protein[S]
E5491_RS07290	1.39667	2.19333	-0.651137	0.198466	0.345368	-	msa	sarA expression modulator MsaC	GO:0016021;GO:0005886	-	-
E5491_RS15125	59.69	26.86	1.15203	0.00350139	0.0124913	up	pcp	pyroglutamyl-peptidase I	GO:0005829;GO:0008234;GO:0016920	-	COG2039-Pyrrolidone-carboxylate peptidase (N-terminal pyroglutamyl peptidase)[O]
E5491_RS15120	164.9	62.2467	1.40552	1.19483e-06	1.09058e-05	up	E5491_RS15120	rhodanese-related sulfurtransferase	GO:0016740	-	COG1054-Predicted sulfurtransferase[R]
E5491_RS07055	260.343	186.35	0.482401	0.705659	0.816496	-	E5491_RS07055	alanine:cation symporter family protein	GO:0015655;GO:0016021;GO:0005886	-	COG1115-Na+/alanine symporter[E]
E5491_RS04085	1852.84	1183.09	0.647178	0.265168	0.427359	-	E5491_RS04085	triose-phosphate isomerase	GO:0005737;GO:0006096;GO:0006098;GO:0004807;GO:0006094	K01803-ko00710 Carbon fixation in photosynthetic organisms;ko00010 Glycolysis / Gluconeogenesis;ko01230 Biosynthesis of amino acids;ko01200 Carbon metabolism;ko00562 Inositol phosphate metabolism;ko00051 Fructose and mannose metabolism	COG0149-Triosephosphate isomerase[G]
E5491_RS08730	201.37	177.453	0.182409	0.108724	0.221008	-	E5491_RS08730	U32 family peptidase	GO:0008233	K08303-ko05120 Epithelial cell signaling in Helicobacter pylori infection	COG0826-Collagenase and related proteases[O]
E5491_RS04080	1185.67	771.177	0.620573	0.398242	0.568656	-	E5491_RS04080	phosphoglycerate kinase	GO:0005737;GO:0004618;GO:0006096;GO:0005524	K00927-ko00010 Glycolysis / Gluconeogenesis;ko01230 Biosynthesis of amino acids;ko01200 Carbon metabolism;ko00710 Carbon fixation in photosynthetic organisms	COG0126-3-phosphoglycerate kinase[G]
E5491_RS00095	241.01	234.64	0.038644	0.00286806	0.0105679	-	E5491_RS00095	adenylosuccinate synthase	GO:0004019;GO:0005737;GO:0000287;GO:0044208;GO:0005525	K01939-ko00230 Purine metabolism;ko00250 Alanine, aspartate and glutamate metabolism	COG0104-Adenylosuccinate synthase[F]
E5491_RS08080	90.2033	50.08	0.848946	0.203729	0.352242	-	E5491_RS08080	hypothetical protein	-	-	-
E5491_RS08085	18.1433	10.8033	0.747963	0.573468	0.71824	-	E5491_RS08085	hypothetical protein	-	-	-
E5491_RS04645	92.2133	66.8133	0.464839	0.872276	0.923178	-	clpB	ATP-dependent chaperone ClpB	GO:0005737;GO:0009408;GO:0016485;GO:0005524	K03695-ko04213 Longevity regulating pathway - multiple species	COG0542-ATPases with chaperone activity, ATP-binding subunit[O]
E5491_RS03615	27.2567	21.9233	0.314142	0.528262	0.685612	-	E5491_RS03615	DASS family sodium-coupled anion symporter	GO:0005215;GO:0016021;GO:0006814;GO:0055085;GO:0005886	-	COG0471-Di- and tricarboxylate transporters[P]
E5491_RS10575	13.34	7.35333	0.859288	0.490841	0.652819	-	bcp	thioredoxin-dependent thiol peroxidase	GO:0016209;GO:0051920;GO:0004601;GO:0016491	-	COG1225-Peroxiredoxin[O]
E5491_RS04640	3.77	4.95667	-0.394806	0.00169303	0.00662669	-	E5491_RS04640	acetyltransferase	GO:0016021;GO:0016747;GO:0005886	-	COG1835-Predicted acyltransferases[I]
E5491_RS10570	50.53	43.0733	0.230345	0.19797	0.344785	-	E5491_RS10570	phosphoglycerate dehydrogenase	GO:0005737;GO:0047964;GO:0016616;GO:0051287	-	COG0111-Phosphoglycerate dehydrogenase and related dehydrogenases[HE]
E5491_RS03610	8.6	7.21333	0.253671	0.70457	0.816042	-	E5491_RS03610	hypothetical protein	-	-	-
E5491_RS00520	10.2267	3.95333	1.37119	0.00510758	0.0175683	up	sbnI	bifunctional transcriptional regulator/O-phospho-L-serine synthase SbnI	-	-	-
E5491_RS05730	0.0266667	0.0001	8.05889	0.839363	1	-	E5491_RS05730	ISL3-like element IS1181 family transposase	GO:0006310;GO:0032196;GO:0003677	-	COG3464-Transposase and inactivated derivatives[L]
E5491_RS05735	4.56	18.5533	-2.02457	0.00858448	0.0271842	down	E5491_RS05735	tRNA-Arg	-	-	-
E5491_RS06455	551.22	402.883	0.452266	0.89847	0.939861	-	topA	type I DNA topoisomerase	GO:0006265;GO:0003917;GO:0000287;GO:0005694;GO:0003677	-	COG0550-Topoisomerase IA[L]
E5491_RS11175	6.17667	5.06	0.287691	0.547103	0.700171	-	E5491_RS11175	terminase large subunit	GO:0019076	-	COG4626-Phage terminase-like protein, large subunit[R]
E5491_RS00705	9.25	0.46	4.32975	6.96755e-19	2.04846e-17	up	E5491_RS00705	capsular polysaccharide biosynthesis protein	GO:0016021	-	-
E5491_RS00700	24.6567	1.08667	4.504	4.53835e-42	2.88082e-40	up	E5491_RS00700	O-antigen ligase family protein	GO:0016021	-	-
E5491_RS06270	46.7967	11.7067	1.99908	1.38667e-08	1.64109e-07	up	E5491_RS06270	hypothetical protein	-	-	-
E5491_RS06275	18.4967	3.88333	2.2519	3.46084e-06	2.85136e-05	up	E5491_RS06275	phage head-tail connector protein	-	-	-
E5491_RS08550	515.243	582.273	-0.176443	0.0321095	0.0826277	-	E5491_RS08550	16S rRNA (uracil(1498)-N(3))-methyltransferase	GO:0005737;GO:0008168;GO:0070475;GO:0006364;GO:0070042	-	COG1385-Uncharacterized protein conserved in bacteria[S]
E5491_RS11555	1168.74	1.39667	9.70875	0	0	up	ilvA	threonine ammonia-lyase IlvA	GO:0006566;GO:0004794;GO:0030170;GO:0009097	K01754-ko00260 Glycine, serine and threonine metabolism;ko01230 Biosynthesis of amino acids;ko01200 Carbon metabolism;ko00290 Valine, leucine and isoleucine biosynthesis	COG1171-Threonine dehydratase[E]
E5491_RS08880	461.61	770.89	-0.739851	2.37199e-05	0.000160024	-	ruvB	Holliday junction branch migration DNA helicase RuvB	GO:0006310;GO:0009378;GO:0006281;GO:0009432;GO:0003677;GO:0005524	K03551-ko03440 Homologous recombination	COG2255-Holliday junction resolvasome, helicase subunit[L]
E5491_RS08555	231.747	176.4	0.393698	0.918408	0.951099	-	prmA	50S ribosomal protein L11 methyltransferase	GO:0005737;GO:0008276;GO:0005840	-	COG2264-Ribosomal protein L11 methylase[J]
E5491_RS08885	469.737	818.927	-0.801882	5.91341e-05	0.000354507	-	ruvA	Holliday junction branch migration protein RuvA	GO:0006310;GO:0009379;GO:0009378;GO:0006281;GO:0009432;GO:0003677;GO:0005524	K03550-ko03440 Homologous recombination	COG0632-Holliday junction resolvasome, DNA-binding subunit[L]
E5491_RS11550	3075.91	4.52333	9.40941	0	0	up	leuD	3-isopropylmalate dehydratase small subunit	GO:0003861;GO:0009316;GO:0009098	K01704-ko00290 Valine, leucine and isoleucine biosynthesis;ko01230 Biosynthesis of amino acids;ko00660 C5-Branched dibasic acid metabolism;ko01210 2-Oxocarboxylic acid metabolism	COG0066-3-isopropylmalate dehydratase small subunit[E]
E5491_RS12220	37.6867	34.6833	0.119812	0.423096	0.592422	-	E5491_RS12220	hypothetical protein	-	-	-
E5491_RS02960	170.247	91.8167	0.890799	0.0521051	0.124198	-	sdrE	MSCRAMM family adhesin SdrE	GO:0005618;GO:0007155;GO:0016020;GO:0005576;GO:0009405	K14194-ko05150 Staphylococcus aureus infection	-
E5491_RS12955	0.183333	0.0733333	1.32193	0.877962	1	-	E5491_RS12955	hypothetical protein	-	-	-
E5491_RS12225	103.823	149.127	-0.522408	9.11393e-05	0.000522694	-	E5491_RS12225	YjiH family protein	GO:0016021	-	COG3314-Uncharacterized protein conserved in bacteria[S]
E5491_RS12950	26.7367	32.1733	-0.267046	0.0237972	0.0645296	-	sdpB	CPBP family intramembrane metalloprotease SdpB	GO:0008233;GO:0016021	-	-
E5491_RS02965	11.7667	10.0533	0.227032	0.36444	0.536829	-	E5491_RS02965	glycosyltransferase	GO:0005737;GO:0019350;GO:0016740;GO:0047265;GO:0071555	-	COG0438-Glycosyltransferase[M]
E5491_RS04390	410.567	288.997	0.506564	0.638682	0.767903	-	lipA	lipoyl synthase	GO:0005737;GO:0009249;GO:0046872;GO:0016992;GO:0051539	K03644-ko00785 Lipoic acid metabolism	COG0320-Lipoate synthase[H]
E5491_RS14970	0.0001	0.0001	0	1	1	-	hisH	imidazole glycerol phosphate synthase subunit HisH	GO:0000107;GO:0005737;GO:0000105;GO:0006541	K02501-ko01230 Biosynthesis of amino acids;ko00340 Histidine metabolism	COG0118-Glutamine amidotransferase[E]
E5491_RS04395	24.8533	16.06	0.629967	0.688417	0.805509	-	E5491_RS04395	YutD family protein	-	-	COG4470-Uncharacterized protein conserved in bacteria[S]
E5491_RS09475	119.487	82.6333	0.532054	0.483428	0.646822	-	E5491_RS09475	polysaccharide biosynthesis protein	GO:0006855;GO:0016021;GO:0015238;GO:0007049;GO:0005886;GO:0051301	-	-
E5491_RS04220	70.52	85.1133	-0.271353	0.053556	0.126979	-	E5491_RS04220	sterile alpha motif-like domain-containing protein	-	-	-
E5491_RS13160	38.0433	92.8233	-1.28684	1.22722e-11	2.25502e-10	down	E5491_RS13160	HlyD family secretion protein	GO:0016021;GO:0005886	-	COG1566-Multidrug resistance efflux pump[V]
E5491_RS03760	571.09	553.06	0.0462821	0.0219236	0.0605064	-	ltaS	polyglycerol-phosphate lipoteichoic acid synthase LtaS	GO:0008152;GO:0016021;GO:0071555;GO:0016740;GO:0005576;GO:0070395;GO:0008484;GO:0005886;GO:0046872	K19005-ko00561 Glycerolipid metabolism	COG1368-Phosphoglycerol transferase and related proteins, alkaline phosphatase superfamily[M]
E5491_RS13225	13.3833	11.4067	0.23056	0.511406	0.671535	-	E5491_RS13225	DUF3021 domain-containing protein	GO:0016021	-	-
E5491_RS03765	95.5933	60.4133	0.662043	0.247955	0.407616	-	E5491_RS03765	ABC-F family ATP-binding cassette domain-containing protein	GO:0006810;GO:0016887;GO:0005524;GO:0003677	-	COG0488-ATPase components of ABC transporters with duplicated ATPase domains[R]
E5491_RS00410	41.6367	16.34	1.34945	8.93958e-05	0.000514809	up	E5491_RS00410	amidohydrolase	GO:0016787;GO:0046872;GO:0008152	-	COG1473-Metal-dependent amidase/aminoacylase/carboxypeptidase[R]
E5491_RS10690	115.853	96.6467	0.261508	0.241207	0.39958	-	vraR	two-component system response regulator VraR	GO:0005737;GO:0000160;GO:0005622;GO:0006355;GO:0006351;GO:0003677	K07694-ko02020 Two-component system	COG2197-Response regulator containing a CheY-like receiver domain and an HTH DNA-binding domain[TK]
E5491_RS05425	11.6267	9.49667	0.291944	0.791133	0.877715	-	E5491_RS05425	YlbG family protein	GO:0005737	-	COG4471-Uncharacterized protein conserved in bacteria[S]
E5491_RS00415	43.8533	13.7667	1.67151	1.29786e-08	1.55577e-07	up	E5491_RS00415	MFS transporter	GO:0016021;GO:0046677;GO:0055085;GO:0005886	-	-
E5491_RS05420	297.963	202.67	0.556002	0.515633	0.674184	-	E5491_RS05420	glycerophosphodiester phosphodiesterase	GO:0016021;GO:0046872;GO:0006071;GO:0006629;GO:0008889	K01126-ko00564 Glycerophospholipid metabolism	COG0584-Glycerophosphoryl diester phosphodiesterase[C]
E5491_RS02490	96.8567	71.49	0.43811	0.992702	0.994839	-	rnmV	ribonuclease M5	GO:0005737;GO:0000287;GO:0006364;GO:0043822;GO:0019843	-	COG1658-Small primase-like proteins (Toprim domain)[L]
E5491_RS02495	81.99	62.13	0.400158	0.864676	0.920717	-	rsmA	16S rRNA (adenine(1518)-N(6)/adenine(1519)-N(6))- dimethyltransferase RsmA	GO:0005737;GO:0052908;GO:0000179;GO:0003723	-	COG0030-Dimethyladenosine transferase (rRNA methylation)[J]
E5491_RS13975	7.57	2.44667	1.62948	4.75225e-05	0.000295229	up	E5491_RS13975	MFS transporter	-	-	-
E5491_RS03140	9.9	4.18	1.24393	0.0553106	0.129926	-	E5491_RS03140	DUF443 domain-containing protein	-	-	-
E5491_RS01615	11.2367	27.38	-1.28491	3.59032e-07	3.50621e-06	down	mepR	multidrug efflux transporter transcriptional repressor MepR	GO:0003700;GO:0017000;GO:0009405;GO:0006351;GO:0003677	-	-
E5491_RS03145	2.33	1.06333	1.13174	0.299088	0.466678	-	E5491_RS03145	DUF443 family protein	GO:0016021	-	-
E5491_RS13970	0.146667	0.0001	10.5183	0.839363	1	-	E5491_RS13970	hypothetical protein	GO:0016021	-	-
E5491_RS07475	9.64667	4.35667	1.14681	0.00377598	0.0134177	up	norB	multidrug efflux MFS transporter NorB	GO:0016021;GO:0046677;GO:0055085;GO:0005886	-	-
E5491_RS13790	82.9433	52.6767	0.654962	0.319785	0.49027	-	E5491_RS13790	MFS transporter	GO:0016021;GO:0055085;GO:0005886	-	-
E5491_RS13535	0.83	1.83	-1.14066	0.00712912	0.02318	down	hlgA	bi-component gamma-hemolysin HlgAB subunit A	GO:0051715;GO:0005576;GO:0009405;GO:0044179	K11038-ko05150 Staphylococcus aureus infection	-
E5491_RS07470	19.4867	10.9467	0.831996	0.0184255	0.0522993	-	ebh	hyperosmolarity resistance protein Ebh	GO:0016021;GO:0009405;GO:0005886	-	-
E5491_RS02360	7.30667	7.04333	0.052955	0.634498	0.765984	-	E5491_RS02360	tRNA-Ser	-	-	-
E5491_RS12315	1.21667	0.333333	1.8679	0.276006	0.441514	-	E5491_RS12315	PTS lactose/cellobiose transporter subunit IIA	GO:0005737;GO:0008982;GO:0103111;GO:0009401;GO:0016740;GO:0046872	K02786-ko02060 Phosphotransferase system (PTS);ko00052 Galactose metabolism	COG1447-Phosphotransferase system cellobiose-specific component IIA[G]
E5491_RS02815	632.15	630.977	0.00268027	0.00586918	0.019774	-	nusG	transcription termination/antitermination protein NusG	GO:0006354;GO:0031564;GO:0032784;GO:0006353	-	COG0250-Transcription antiterminator[K]
E5491_RS10525	3777.63	8197.43	-1.11769	8.52311e-07	8.01517e-06	down	E5491_RS10525	tRNA-Lys	-	-	-
E5491_RS02365	54.3567	94.6833	-0.800654	3.44825e-07	3.37929e-06	-	treP	PTS system trehalose-specific EIIBC component	GO:0015574;GO:0008982;GO:0043610;GO:0015771;GO:0016021;GO:0016301;GO:0009401;GO:0090589;GO:0005886	K02819-ko00500 Starch and sucrose metabolism;ko02060 Phosphotransferase system (PTS)	COG1263-Phosphotransferase system IIC components, glucose/maltose/N-acetylglucosamine-specific[G]
E5491_RS02810	90.2933	80.2633	0.169878	0.184686	0.3281	-	secE	preprotein translocase subunit SecE	GO:0015450;GO:0009306;GO:0016021;GO:0006605;GO:0043952;GO:0065002;GO:0005886;GO:0005622	K03073-ko03060 Protein export;ko02024 Quorum sensing;ko03070 Bacterial secretion system	COG0690-Preprotein translocase subunit SecE[U]
E5491_RS07275	154.593	12.21	3.66234	9.04386e-41	5.37436e-39	up	E5491_RS07275	amidohydrolase	GO:0016787;GO:0008152	-	COG1473-Metal-dependent amidase/aminoacylase/carboxypeptidase[R]
E5491_RS03545	4.47333	2.82	0.665655	0.659614	0.783292	-	E5491_RS03545	GNAT family N-acetyltransferase	GO:0008080	-	-
E5491_RS07270	305.993	6.86667	5.47775	1.36881e-154	4.24789e-152	up	dapD	2,3,4,5-tetrahydropyridine-2,6-dicarboxylate N-acetyltransferase	GO:0009089;GO:0047200;GO:0019877	K05822-ko00300 Lysine biosynthesis;ko01230 Biosynthesis of amino acids	COG2171-Tetrahydrodipicolinate N-succinyltransferase[E]
E5491_RS03540	3.54667	3.39667	0.0623441	0.376014	0.548126	-	E5491_RS03540	hypothetical protein	GO:0016021	-	-
E5491_RS15265	13.28	3.65	1.86329	0.00101568	0.00423403	up	E5491_RS15265	transposase	GO:0006310;GO:0015074;GO:0032196;GO:0003677	-	-
E5491_RS02565	269.427	165.523	0.702858	0.0593948	0.137326	-	E5491_RS02565	nucleotide pyrophosphohydrolase	GO:0016787;GO:0046081;GO:0046052;GO:0006203;GO:0046061;GO:0046076;GO:0047429;GO:0008168;GO:0046047	-	COG3956-Protein containing tetrapyrrole methyltransferase domain and MazG-like (predicted pyrophosphatase) domain[R]
E5491_RS13235	43.8767	34.57	0.343933	0.664035	0.787178	-	E5491_RS13235	L-lactate permease	GO:0015129;GO:0005887	-	COG1620-L-lactate permease[C]
E5491_RS02560	228.27	141.233	0.692661	0.12226	0.242523	-	E5491_RS02560	polysaccharide biosynthesis protein	GO:0016021;GO:0006810;GO:0005886	-	-
E5491_RS10795	609.063	621.493	-0.0291467	0.0367684	0.0931044	-	gatA	Asp-tRNA(Asn)/Glu-tRNA(Gln) amidotransferase subunit GatA	GO:0016740;GO:0050567;GO:0006412;GO:0005524	K02433-ko00970 Aminoacyl-tRNA biosynthesis	COG0154-Asp-tRNAAsn/Glu-tRNAGln amidotransferase A subunit and related amidases[J]
E5491_RS04060	165.643	122.243	0.438324	0.914677	0.947938	-	E5491_RS04060	DUF4887 domain-containing protein	GO:0016021	-	-
E5491_RS10790	1205.15	1267.3	-0.0725416	0.00103397	0.00430383	-	gatB	Asp-tRNA(Asn)/Glu-tRNA(Gln) amidotransferase subunit GatB	GO:0016740;GO:0050567;GO:0006412;GO:0005524	K02434-ko00970 Aminoacyl-tRNA biosynthesis	COG0064-Asp-tRNAAsn/Glu-tRNAGln amidotransferase B subunit (PET112 homolog)[J]
E5491_RS02385	9.66667	14.6133	-0.596195	0.197523	0.344585	-	E5491_RS02385	hypothetical protein	-	-	-
E5491_RS15260	9.63333	10.7367	-0.156439	0.353519	0.525481	-	E5491_RS15260	hypothetical protein	-	-	-
E5491_RS01725	124.06	37.76	1.71611	9.40142e-11	1.50909e-09	up	E5491_RS01725	cyclase family protein	GO:0004061;GO:0019441	-	COG1878-Predicted metal-dependent hydrolase[R]
E5491_RS10695	77.54	62.39	0.313626	0.642888	0.771632	-	E5491_RS10695	sensor histidine kinase	GO:0000155;GO:0016021;GO:0005886;GO:0005524;GO:0005622	K07681-ko02020 Two-component system	COG4585-Signal transduction histidine kinase[T]
E5491_RS01720	107.033	105.883	0.0155846	0.0334274	0.0857324	-	E5491_RS01720	acetyl-CoA C-acetyltransferase	GO:0005737;GO:0003985;GO:0008152	K00626-ko00380 Tryptophan metabolism;ko00362 Benzoate degradation;ko00900 Terpenoid backbone biosynthesis;ko00071 Fatty acid degradation;ko00280 Valine, leucine and isoleucine degradation;ko00620 Pyruvate metabolism;ko00630 Glyoxylate and dicarboxylate metabolism;ko00640 Propanoate metabolism;ko01200 Carbon metabolism;ko02020 Two-component system;ko01212 Fatty acid metabolism;ko00720 Carbon fixat…	COG0183-Acetyl-CoA acetyltransferase[I]
E5491_RS12030	688.117	754.763	-0.133371	5.56299e-05	0.00033777	-	E5491_RS12030	class I mannose-6-phosphate isomerase	GO:0005975;GO:0004476;GO:0008270	K01809-ko00520 Amino sugar and nucleotide sugar metabolism;ko00051 Fructose and mannose metabolism	COG1482-Phosphomannose isomerase[G]
E5491_RS08655	100.57	93.5333	0.104648	0.0630771	0.143348	-	mtnN	5'-methylthioadenosine/S-adenosylhomocysteine nucleosidase	GO:0009164;GO:0008782;GO:0019509;GO:0019284;GO:0008930	K01243-ko01230 Biosynthesis of amino acids;ko00270 Cysteine and methionine metabolism	COG0775-Nucleoside phosphorylase[F]
E5491_RS12035	90.1633	24.4333	1.88369	1.09724e-15	2.64188e-14	up	E5491_RS12035	SDR family oxidoreductase	GO:0016829	-	-
E5491_RS06010	397.677	392.507	0.0188788	0.0120789	0.0365112	-	E5491_RS06010	fatty acid kinase catalytic subunit FakA	GO:0004371;GO:0006071	-	COG1461-Predicted kinase related to dihydroxyacetone kinase[R]
E5491_RS06015	26.94	20.5667	0.389442	0.792801	0.878688	-	recG	ATP-dependent DNA helicase RecG	GO:0006310;GO:0006281;GO:0004003;GO:0003676;GO:0003677;GO:0005524	K03655-ko03440 Homologous recombination	COG1200-RecG-like helicase[LK]
E5491_RS13570	9.25	7.94333	0.219709	0.468956	0.634282	-	bioA	adenosylmethionine--8-amino-7-oxononanoate transaminase	GO:0005737;GO:0042802;GO:0004015;GO:0030170;GO:0009102	K00833-ko00780 Biotin metabolism	COG0161-Adenosylmethionine-8-amino-7-oxononanoate aminotransferase[H]
E5491_RS13575	2.38333	2.46	-0.0456776	0.316847	0.487041	-	bioD	dethiobiotin synthase	GO:0005737;GO:0000287;GO:0005524;GO:0004141;GO:0009102	K01935-ko00780 Biotin metabolism	COG0132-Dethiobiotin synthetase[H]
E5491_RS03385	147.38	79.8267	0.884598	0.00211405	0.0080553	-	E5491_RS03385	YitT family protein	GO:0016021;GO:0005886	-	COG1284-Uncharacterized conserved protein[S]
E5491_RS08825	353.92	204.043	0.794548	0.0540091	0.127621	-	aspS	aspartate--tRNA ligase	GO:0005737;GO:0004815;GO:0005524;GO:0003676;GO:0006418	K01876-ko00970 Aminoacyl-tRNA biosynthesis	COG0173-Aspartyl-tRNA synthetase[J]
E5491_RS02700	0.02	0.0001	7.64386	0.839363	1	-	E5491_RS02700	16S ribosomal RNA	-	-	-
E5491_RS08710	78.0833	32.0333	1.28544	2.73393e-06	2.30691e-05	up	E5491_RS08710	biotin-dependent carboxyltransferase family protein	GO:0030435	-	COG1984-Allophanate hydrolase subunit 2[E]
E5491_RS03380	0.0001	0.0001	0	1	1	-	E5491_RS03380	hypothetical protein	-	-	-
E5491_RS02705	0.116667	0.0566667	1.04182	0.631251	0.763902	-	E5491_RS02705	23S ribosomal RNA	-	-	-
E5491_RS02035	529.343	623.727	-0.23671	0.000263188	0.00131972	-	E5491_RS02035	purine permease	GO:0005215;GO:0016021;GO:0055085;GO:0005886	-	COG2233-Xanthine/uracil permeases[F]
E5491_RS09920	3.56	1.79	0.991918	0.359427	0.531716	-	E5491_RS09920	DUF2977 domain-containing protein	-	-	-
E5491_RS02030	139.283	182.843	-0.392585	6.52939e-05	0.000387932	-	xpt	xanthine phosphoribosyltransferase	GO:0005737;GO:0046110;GO:0006166;GO:0000310;GO:0032265	K03816-ko00230 Purine metabolism	COG0503-Adenine/guanine phosphoribosyltransferases and related PRPP-binding proteins[F]
E5491_RS08715	64.53	28.41	1.18357	0.00122253	0.00492748	up	pxpB	5-oxoprolinase subunit PxpB	GO:0004860;GO:0016787;GO:0005524;GO:0030435	-	COG2049-Allophanate hydrolase subunit 1[E]
E5491_RS09925	4.6	1.41333	1.70253	8.43607e-05	0.000488837	up	E5491_RS09925	BppU family phage baseplate upper protein	-	-	-
E5491_RS05930	53.74	41.93	0.358013	0.740905	0.843843	-	E5491_RS05930	DNA-directed RNA polymerase subunit omega	GO:0003899;GO:0006351;GO:0003677	K03060-ko00230 Purine metabolism;ko00240 Pyrimidine metabolism;ko03020 RNA polymerase	COG1758-DNA-directed RNA polymerase, subunit K/omega[K]
E5491_RS05280	3496.57	4201.12	-0.264832	0.000896326	0.00381622	-	E5491_RS05280	alpha-ketoacid dehydrogenase subunit beta	GO:0004739;GO:0006096	K00162-ko00020 Citrate cycle (TCA cycle);ko04922 Glucagon signaling pathway;ko00010 Glycolysis / Gluconeogenesis;ko04066 HIF-1 signaling pathway;ko05230 Central carbon metabolism in cancer;ko01200 Carbon metabolism;ko00620 Pyruvate metabolism	COG0022-Pyruvate/2-oxoglutarate dehydrogenase complex, dehydrogenase (E1) component, eukaryotic type, beta subunit[C]
E5491_RS05935	60.5	57.5267	0.0727043	0.0744019	0.163368	-	coaBC	bifunctional phosphopantothenoylcysteine decarboxylase/phosphopantothenate--cysteine ligase CoaBC	GO:0046872;GO:0015937;GO:0015941;GO:0010181;GO:0004633;GO:0004632	K13038-ko00770 Pantothenate and CoA biosynthesis	COG0452-Phosphopantothenoylcysteine synthetase/decarboxylase[H]
E5491_RS05285	3126.05	3414.96	-0.127528	0.000322756	0.00157048	-	E5491_RS05285	2-oxo acid dehydrogenase subunit E2	GO:0004742;GO:0006096;GO:0008152	K00627-ko00010 Glycolysis / Gluconeogenesis;ko00020 Citrate cycle (TCA cycle);ko01200 Carbon metabolism;ko00620 Pyruvate metabolism	COG0508-Pyruvate/2-oxoglutarate dehydrogenase complex, dihydrolipoamide acyltransferase (E2) component, and related enzymes[C]
E5491_RS12785	90.8233	147.393	-0.698536	0.000181807	0.000962611	-	E5491_RS12785	biotin transporter BioY	GO:0016021;GO:0015225;GO:0005886	K03523-ko02010 ABC transporters	COG1268-Uncharacterized conserved protein[R]
E5491_RS09450	898.253	1071.08	-0.253867	7.85896e-07	7.41556e-06	-	E5491_RS09450	phosphotransferase family protein	GO:0016740;GO:0016301;GO:0005524	-	COG0510-Predicted choline kinase involved in LPS biosynthesis[M]
E5491_RS09455	333.43	181.213	0.879695	0.0548054	0.129065	-	dat	D-amino-acid transaminase	GO:0047810;GO:0046416;GO:0019478;GO:0046437;GO:0030170	K00824-ko00472 D-Arginine and D-ornithine metabolism;ko00473 D-Alanine metabolism;ko00330 Arginine and proline metabolism;ko00360 Phenylalanine metabolism;ko00310 Lysine degradation	COG0115-Branched-chain amino acid aminotransferase/4-amino-4-deoxychorismate lyase[EH]
E5491_RS12780	95.9467	156.32	-0.704198	2.48534e-08	2.86841e-07	-	E5491_RS12780	GNAT family N-acetyltransferase	GO:0008080	-	-
E5491_RS07605	1581.24	1194.22	0.404988	0.992607	0.994839	-	E5491_RS07605	zinc metallopeptidase	GO:0016021;GO:0046872;GO:0008237;GO:0005886	-	COG2738-Predicted Zn-dependent protease[R]
E5491_RS07600	4.46667	2.73667	0.706779	0.711121	0.819711	-	E5491_RS07600	nucleotide pyrophosphohydrolase	GO:0047693	-	-
E5491_RS12145	574.363	1125.1	-0.970022	1.34254e-05	9.68919e-05	-	E5491_RS12145	tRNA-Tyr	-	-	-
E5491_RS01430	1.93	1.22667	0.653858	0.787721	0.876187	-	E5491_RS01430	TIGR01741 family protein	-	-	-
E5491_RS01435	1.51	1.14667	0.397102	0.966686	0.980731	-	E5491_RS01435	TIGR01741 family protein	-	-	-
E5491_RS12140	225.413	642.643	-1.51145	5.6714e-10	8.33696e-09	down	E5491_RS12140	tRNA-Gln	-	-	-
E5491_RS04235	62.35	7.25333	3.10367	1.93425e-33	9.47783e-32	up	E5491_RS04235	amino acid transporter	GO:1902023;GO:0016021;GO:0006865;GO:0015181;GO:0005886	-	COG1279-Lysine efflux permease[R]
E5491_RS06705	33.5867	20.1667	0.735916	0.113655	0.228703	-	mutL	DNA mismatch repair endonuclease MutL	GO:0032300;GO:0006298;GO:0005524;GO:0030983	K03572-ko03430 Mismatch repair	COG0323-DNA mismatch repair enzyme (predicted ATPase)[L]
E5491_RS10385	28.5867	20.2267	0.499084	0.799249	0.881636	-	trmL	tRNA (uridine(34)/cytosine(34)/5- carboxymethylaminomethyluridine(34)-2'-O)- methyltransferase TrmL	GO:0005737;GO:0008757;GO:0003723;GO:0008175	-	COG0219-Predicted rRNA methylase (SpoU class)[J]
E5491_RS06700	67.6833	39.3667	0.781826	0.0485598	0.11804	-	mutS	DNA mismatch repair protein MutS	GO:0030983;GO:0003684;GO:0005524;GO:0006298	K03555-ko03430 Mismatch repair	COG0249-Mismatch repair ATPase (MutS family)[L]
E5491_RS09855	0.0833333	0.0633333	0.395929	0.991643	0.994492	-	seo	staphylococcal enterotoxin type O	GO:0046872;GO:0005576;GO:0009405	K11040-ko05150 Staphylococcus aureus infection	-
E5491_RS11860	1029.39	1006.95	0.0317975	0.00444873	0.0155316	-	wecB	UDP-N-acetylglucosamine 2-epimerase (non-hydrolyzing)	GO:0005737;GO:0019350;GO:0008761;GO:0071555	K01791-ko00520 Amino sugar and nucleotide sugar metabolism	COG0381-UDP-N-acetylglucosamine 2-epimerase[M]
E5491_RS09850	0.273333	0.1	1.45066	0.549261	0.700816	-	sem	staphylococcal enterotoxin type M	GO:0046872;GO:0005576;GO:0009405	K11040-ko05150 Staphylococcus aureus infection	-
E5491_RS02140	36.72	38.87	-0.082091	0.00142346	0.00565539	-	E5491_RS02140	restriction endonuclease subunit S	GO:0006304;GO:0003677	-	-
E5491_RS04230	75.9467	112.757	-0.570154	0.00306667	0.0111964	-	E5491_RS04230	histidine phosphatase family protein	GO:0003824;GO:0004619;GO:0006096;GO:0008152	-	COG0406-Fructose-2,6-bisphosphatase[G]
E5491_RS02635	680.79	1055.33	-0.632408	2.59609e-05	0.00017264	-	rrf	5S ribosomal RNA	-	-	-
E5491_RS02145	5.02333	14.5267	-1.53199	7.12626e-10	1.03128e-08	down	E5491_RS02145	superantigen-like protein SSL11	GO:0005576;GO:0009405	-	-
E5491_RS02630	472.877	469.13	0.0114762	0.0320729	0.0826277	-	lysS	lysine--tRNA ligase	GO:0004824;GO:0005737;GO:0006430;GO:0000287;GO:0003676;GO:0005524	K04567-ko00970 Aminoacyl-tRNA biosynthesis	COG1190-Lysyl-tRNA synthetase (class II)[J]
E5491_RS11865	765.207	766.347	-0.00214772	0.00656993	0.0216645	-	upp	uracil phosphoribosyltransferase	GO:0006223;GO:0044206;GO:0000287;GO:0004845;GO:0005525	K00761-ko00240 Pyrimidine metabolism	COG0035-Uracil phosphoribosyltransferase[F]
E5491_RS09635	355.353	496.077	-0.481309	2.02166e-09	2.75557e-08	-	E5491_RS09635	methionine adenosyltransferase	GO:0005737;GO:0004478;GO:0006556;GO:0006730;GO:0000287;GO:0005524	K00789-ko01230 Biosynthesis of amino acids;ko00270 Cysteine and methionine metabolism	COG0192-S-adenosylmethionine synthetase[H]
E5491_RS09630	56.8967	46.11	0.303264	0.52408	0.681998	-	E5491_RS09630	NERD domain-containing protein	GO:0016021	-	-
E5491_RS03455	10.5067	6.88333	0.610126	0.652987	0.778976	-	E5491_RS03455	response regulator transcription factor GraR/ApsR	GO:0005737;GO:0000160;GO:0005622;GO:0006355;GO:0009405;GO:0006351;GO:0003677;GO:0046677	K19078-ko02020 Two-component system;ko01503 Cationic antimicrobial peptide (CAMP) resistance	COG0745-Response regulators consisting of a CheY-like receiver domain and a winged-helix DNA-binding domain[TK]
E5491_RS03940	11.4533	12.79	-0.159249	0.0678908	0.152182	-	E5491_RS03940	DEAD/DEAH box helicase	GO:0030420;GO:0016787;GO:0004386;GO:0005524;GO:0003677	-	COG4098-Superfamily II DNA/RNA helicase required for DNA uptake (late competence protein)[L]
E5491_RS04885	119.2	81.2233	0.553418	0.419452	0.589597	-	E5491_RS04885	TrkH family potassium uptake protein	GO:0006813;GO:0016021;GO:0008324;GO:0005886	-	COG0168-Trk-type K+ transport systems, membrane components[P]
E5491_RS04880	17.56	17.5467	0.00109586	0.00838939	0.0266268	-	E5491_RS04880	serine protease	GO:0004252;GO:0016021;GO:0005886	-	COG0265-Trypsin-like serine proteases, typically periplasmic, contain C-terminal PDZ domain[O]
E5491_RS00895	3.13667	2.50667	0.323462	0.826928	0.898681	-	E5491_RS00895	hypothetical protein	GO:0016021	-	-
E5491_RS06640	162.427	130.287	0.318099	0.516296	0.674469	-	pgsA	CDP-diacylglycerol--glycerol-3-phosphate 3-phosphatidyltransferase	GO:0006655;GO:0008444;GO:0008654;GO:0016021;GO:0005886	K00995-ko00564 Glycerophospholipid metabolism	COG0558-Phosphatidylglycerophosphate synthase[I]
E5491_RS00890	30.39	36.2933	-0.256108	0.000296697	0.00145127	-	E5491_RS00890	type I restriction endonuclease subunit R	GO:0009307;GO:0009035;GO:0005524;GO:0003677	-	COG0610-Type I site-specific restriction-modification system, R (restriction) subunit and related helicases[V]
E5491_RS04665	0.273333	0.296667	-0.118181	0.632359	0.76458	-	E5491_RS04665	membrane protein	GO:0016021	-	-
E5491_RS06645	51.2333	30.9967	0.72497	0.193964	0.339437	-	E5491_RS06645	CinA family nicotinamide mononucleotide deamidase-related protein	-	-	COG1058-Predicted nucleotide-utilizing enzyme related to molybdopterin-biosynthesis enzyme MoeA[R]
E5491_RS01545	104.427	56.1367	0.895475	0.00691206	0.0226323	-	E5491_RS01545	alpha/beta hydrolase	GO:0016787;GO:0008152	-	-
E5491_RS01540	259.343	238.947	0.118175	0.202099	0.349946	-	lip2	YSIRK domain-containing triacylglycerol lipase Lip2/Geh	GO:0046872;GO:0016020;GO:0005576;GO:0004806;GO:0016042	K01046-ko00561 Glycerolipid metabolism	COG1075-Predicted acetyltransferases and hydrolases with the alpha/beta hydrolase fold[R]
E5491_RS03450	26.3	16.29	0.691076	0.204775	0.353483	-	E5491_RS03450	auxiliary protein GraX/ApsX	GO:0003824;GO:0050662	-	-
E5491_RS14985	0.0001	0.0001	0	1	1	-	E5491_RS14985	histidinol dehydrogenase	GO:0051287;GO:0000105;GO:0004399;GO:0008270	K00013-ko01230 Biosynthesis of amino acids;ko00340 Histidine metabolism	COG0141-Histidinol dehydrogenase[E]
E5491_RS13395	13.2967	8.39	0.664322	0.358429	0.531084	-	cobA	uroporphyrinogen-III C-methyltransferase	GO:0009236;GO:0006779;GO:0019354;GO:0008168;GO:0004851;GO:0055114	K02303-ko00860 Porphyrin and chlorophyll metabolism	COG0007-Uroporphyrinogen-III methylase[H]
E5491_RS14790	19.59	13.8333	0.501969	0.83688	0.904919	-	E5491_RS14790	hypothetical protein	-	-	-
E5491_RS14795	4.12333	4.07333	0.0176012	0.12459	0.245574	-	E5491_RS14795	BglG family transcription antiterminator	GO:0008982;GO:0016301;GO:0009401;GO:0006355;GO:0006351;GO:0003677	-	COG3711-Transcriptional antiterminator[K]
E5491_RS11310	47.6667	67.0667	-0.492615	0.00395308	0.013925	-	E5491_RS11310	hypothetical protein	-	-	-
E5491_RS11315	53.64	13.2933	2.01261	9.27531e-05	0.000529774	up	E5491_RS11315	transcriptional regulator	-	-	-
E5491_RS05715	30.3167	31.99	-0.0775099	0.176928	0.31943	-	E5491_RS05715	hypothetical protein	GO:0016021	-	-
E5491_RS01040	15.1467	15.5267	-0.0357478	0.03369	0.0863269	-	pflB	formate C-acetyltransferase	GO:0005737;GO:0006006;GO:0005975;GO:0008861	K00656-ko00650 Butanoate metabolism;ko00620 Pyruvate metabolism;ko00640 Propanoate metabolism	COG1882-Pyruvate-formate lyase[C]
E5491_RS09040	57.4867	66.0767	-0.200914	0.0241934	0.0651856	-	E5491_RS09040	NUDIX domain-containing protein	GO:0016787	-	COG4112-Predicted phosphoesterase (MutT family)[R]
E5491_RS01045	22.7533	19.9267	0.191378	0.388749	0.559967	-	pflA	pyruvate formate lyase-activating protein	GO:0005737;GO:0051539;GO:0016829;GO:0006006;GO:0046872;GO:0043365	-	COG1180-Pyruvate-formate lyase-activating enzyme[O]
E5491_RS13385	5.51667	3.48667	0.661948	0.47437	0.639129	-	narH	nitrate reductase subunit beta	GO:0005737;GO:0042126;GO:0008940;GO:0051538;GO:0009325;GO:0051539;GO:0016020;GO:0042128;GO:0046872;GO:0009061;GO:0005886;GO:0016491;GO:0009055	K00371-ko02020 Two-component system;ko00910 Nitrogen metabolism	COG1140-Nitrate reductase beta subunit[C]
E5491_RS09700	1.35333	3.42	-1.33748	0.000195841	0.00101876	down	E5491_RS09700	IS3 family transposase	-	-	-
E5491_RS09705	149.79	105.607	0.50424	0.767966	0.863879	-	pepA1	type I toxin-antitoxin system Fst family toxin PepA1	-	-	-
E5491_RS14060	63.4767	107.22	-0.756276	8.39813e-14	1.79053e-12	-	E5491_RS14060	MFS transporter	GO:0005215;GO:0016021;GO:0022857;GO:0006820;GO:0005886;GO:0055085	-	COG2271-Sugar phosphate permease[G]
E5491_RS14065	34.6567	23.5067	0.560063	0.577649	0.721934	-	E5491_RS14065	DedA family protein	GO:0016021;GO:0005886	-	COG0586-Uncharacterized membrane-associated protein[S]
E5491_RS12130	11.3933	29.1667	-1.35613	1.39959e-11	2.55494e-10	down	rocF	arginase	GO:0000050;GO:0046872;GO:0006525;GO:0004053	K01476-ko05146 Amoebiasis;ko01230 Biosynthesis of amino acids;ko00330 Arginine and proline metabolism;ko00220 Arginine biosynthesis	COG0010-Arginase/agmatinase/formimionoglutamate hydrolase, arginase family[E]
E5491_RS06800	0.0001	0.0001	0	1	1	-	E5491_RS06800	hypothetical protein	-	-	-
E5491_RS12565	14402.5	16697.3	-0.213298	0.000195873	0.00101876	-	rplN	50S ribosomal protein L14	GO:0003735;GO:0015934;GO:0006412;GO:0019843	K02874-ko03010 Ribosome	COG0093-Ribosomal protein L14[J]
E5491_RS12560	1626.16	1945.53	-0.258694	0.0010695	0.00443192	-	rplX	50S ribosomal protein L24	GO:0003735;GO:0019843;GO:0005840;GO:0006412	K02895-ko03010 Ribosome	COG0198-Ribosomal protein L24[J]
E5491_RS07865	2.83667	1.16333	1.28593	0.280552	0.44674	-	E5491_RS07865	hypothetical protein	-	-	-
E5491_RS14665	41.83	17.4733	1.25938	0.000174613	0.000932492	up	E5491_RS14665	assimilatory sulfite reductase (NADPH) flavoprotein subunit	GO:0050660;GO:0070814;GO:0019344;GO:0010181;GO:0000103;GO:0004783	K00380-ko00920 Sulfur metabolism	COG0369-Sulfite reductase, alpha subunit (flavoprotein)[P]
E5491_RS07860	1.39333	0.51	1.44997	0.414511	0.585045	-	E5491_RS07860	DUF3168 domain-containing protein	-	-	-
E5491_RS14660	242.657	111.717	1.11907	0.00237443	0.008974	up	E5491_RS14660	NAD(P)-binding protein	GO:0009236;GO:0043115;GO:0019354	K02304-ko00860 Porphyrin and chlorophyll metabolism	COG1648-Siroheme synthase (precorrin-2 oxidase/ferrochelatase domain)[H]
E5491_RS12765	144.53	108.86	0.408895	0.943188	0.96588	-	modB	molybdate ABC transporter permease subunit	GO:0016021;GO:0015098;GO:0005886	K02018-ko02010 ABC transporters	COG4149-ABC-type molybdate transport system, permease component[P]
E5491_RS12760	98.3967	66.4667	0.565978	0.57274	0.71824	-	E5491_RS12760	ATP-binding cassette domain-containing protein	GO:0016887;GO:0042888;GO:0015412;GO:0005524;GO:0043190	K02017-ko02010 ABC transporters	COG4148-ABC-type molybdate transport system, ATPase component[P]
E5491_RS15195	8.67667	3.82333	1.18231	0.0617352	0.141102	-	E5491_RS15195	helix-turn-helix transcriptional regulator	GO:0006355;GO:0016021;GO:0006351;GO:0043565	-	-
E5491_RS12890	8.99	2.8	1.68289	0.00348016	0.0124687	up	E5491_RS12890	DUF4870 domain-containing protein	GO:0016021	-	COG3296-Uncharacterized protein conserved in bacteria[S]
E5491_RS11225	4.24667	1.38667	1.61471	0.308971	0.477828	-	E5491_RS11225	hypothetical protein	-	-	-
E5491_RS05125	19.7933	31.2767	-0.660072	0.00142083	0.00565297	-	purK	5-(carboxyamino)imidazole ribonucleotide synthase	GO:0046872;GO:0051287;GO:0004638;GO:0006189;GO:0055114;GO:0034028;GO:0005524	K01589-ko00230 Purine metabolism	COG0026-Phosphoribosylaminoimidazole carboxylase (NCAIR synthetase)[F]
E5491_RS11220	22.06	5.05333	2.12613	5.96757e-08	6.58791e-07	up	E5491_RS11220	dUTP diphosphatase	GO:0004170	-	-
E5491_RS05120	17.8867	20.0933	-0.167832	0.0186822	0.0526533	-	purE	5-(carboxyamino)imidazole ribonucleotide mutase	GO:0034023;GO:0006189	K01588-ko00230 Purine metabolism	COG0041-Phosphoribosylcarboxyaminoimidazole (NCAIR) mutase[F]
E5491_RS01135	42.07	39.62	0.0865629	0.0756003	0.16535	-	E5491_RS01135	nucleoside hydrolase	GO:0005737;GO:0006206;GO:0045437;GO:0015949;GO:0016799	-	COG1957-Inosine-uridine nucleoside N-ribohydrolase[F]
E5491_RS01130	41.5367	19.4833	1.09214	0.00598494	0.0200633	up	E5491_RS01130	PTS transporter subunit EIIC	GO:0005355;GO:0008982;GO:0016021;GO:0016301;GO:0009401;GO:0005886	K02791-ko00500 Starch and sucrose metabolism;ko00520 Amino sugar and nucleotide sugar metabolism;ko00010 Glycolysis / Gluconeogenesis;ko02060 Phosphotransferase system (PTS)	COG1263-Phosphotransferase system IIC components, glucose/maltose/N-acetylglucosamine-specific[G]
E5491_RS10660	327.703	234.07	0.48545	0.707433	0.816795	-	E5491_RS10660	acyl-CoA thioesterase	GO:0016787	-	COG1607-Acyl-CoA hydrolase[I]
E5491_RS04460	9.97333	8.79	0.182213	0.548555	0.700705	-	E5491_RS04460	YuzD family protein	-	-	COG4837-Uncharacterized protein conserved in bacteria[S]
E5491_RS10310	460.087	340.47	0.434378	0.969527	0.9829	-	yhaM	3'-5' exoribonuclease YhaM	GO:0003677;GO:0003676;GO:0000175	-	COG3481-Predicted HD-superfamily hydrolase[R]
E5491_RS04465	282.2	198.533	0.507337	0.657377	0.782299	-	E5491_RS04465	NAD(P)/FAD-dependent oxidoreductase	GO:0016491	K03885-ko00190 Oxidative phosphorylation	COG1252-NADH dehydrogenase, FAD-containing subunit[C]
E5491_RS10315	151.567	106.793	0.505131	0.62636	0.759298	-	E5491_RS10315	AAA family ATPase	GO:0016021;GO:0005886	-	COG4717-Uncharacterized conserved protein[S]
E5491_RS15215	606.92	643.693	-0.0848672	0.0187865	0.0528938	-	noc	nucleoid occlusion protein	GO:0005737;GO:0051301;GO:0009295;GO:0007049;GO:0003677	-	COG1475-Predicted transcriptional regulators[K]
E5491_RS13360	64.3867	43.7233	0.558359	0.464094	0.62862	-	E5491_RS13360	nitrate respiration regulation response regulator NreC	GO:0005737;GO:0000160;GO:0005622;GO:0006355;GO:0006351;GO:0003677	K07696-ko02020 Two-component system	COG2197-Response regulator containing a CheY-like receiver domain and an HTH DNA-binding domain[TK]
E5491_RS09505	365.57	258.337	0.500895	0.637719	0.767075	-	E5491_RS09505	TIGR01212 family radical SAM protein	GO:0005737;GO:0051539;GO:0051536;GO:0004402;GO:0033588;GO:0003824;GO:0006357;GO:0006368;GO:0046872	-	COG1242-Predicted Fe-S oxidoreductase[R]
E5491_RS13365	55.4833	46.36	0.259174	0.445349	0.610034	-	E5491_RS13365	nitrate respiration regulation sensor histidine kinase NreB	GO:0005737;GO:0051539;GO:0000155;GO:0016021;GO:0005506;GO:0005524	K07683-ko02020 Two-component system	COG4585-Signal transduction histidine kinase[T]
E5491_RS14335	89.7033	32.2067	1.4778	1.36818e-06	1.23668e-05	up	E5491_RS14335	NAD(P)/FAD-dependent oxidoreductase	GO:0016117;GO:0016491	K10209-ko00906 Carotenoid biosynthesis	COG1233-Phytoene dehydrogenase and related proteins[Q]
E5491_RS14330	118.71	19.01	2.64261	1.13329e-22	3.90777e-21	up	E5491_RS14330	aminotransferase class I/II-fold pyridoxal phosphate-dependent enzyme	GO:0008483;GO:0009058;GO:0019509;GO:0030170	K08969-ko00270 Cysteine and methionine metabolism	COG0436-Aspartate/tyrosine/aromatic aminotransferase[E]
E5491_RS14980	0.0001	0.0001	0	1	1	-	E5491_RS14980	histidinol-phosphate aminotransferase family protein	GO:0009058;GO:0080130;GO:0016740;GO:0004400;GO:0000105;GO:0030170	K00817-ko00340 Histidine metabolism;ko00400 Phenylalanine, tyrosine and tryptophan biosynthesis;ko01230 Biosynthesis of amino acids;ko00360 Phenylalanine metabolism;ko00350 Tyrosine metabolism;ko00401 Novobiocin biosynthesis;ko00960 Tropane, piperidine and pyridine alkaloid biosynthesis	COG0079-Histidinol-phosphate/aromatic aminotransferase and cobyric acid decarboxylase[E]
E5491_RS08430	1272.55	369.57	1.7838	1.09176e-08	1.34483e-07	up	E5491_RS08430	superoxide dismutase	GO:0004784;GO:0046872	K04564-ko04146 Peroxisome;ko04212 Longevity regulating pathway - worm;ko05016 Huntington's disease;ko04213 Longevity regulating pathway - multiple species;ko04068 FoxO signaling pathway;ko04013 MAPK signaling pathway - fly;ko04211 Longevity regulating pathway - mammal	COG0605-Superoxide dismutase[P]
E5491_RS08435	18.4167	12.5667	0.55141	0.807041	0.886032	-	E5491_RS08435	transcriptional repressor	GO:0003700;GO:0005737;GO:0046872;GO:0006351;GO:0003677	-	COG0735-Fe2+/Zn2+ uptake regulation proteins[P]
E5491_RS04720	274.933	22.05	3.64023	3.568e-33	1.71817e-31	up	E5491_RS04720	peptide ABC transporter substrate-binding protein	GO:0015031;GO:0030435;GO:0043190;GO:0055085;GO:0030288	K15580-ko02024 Quorum sensing;ko01501 beta-Lactam resistance;ko02010 ABC transporters	COG4166-ABC-type oligopeptide transport system, periplasmic component[E]
E5491_RS04725	1.65333	0.183333	3.17284	2.69211e-05	0.000177756	up	E5491_RS04725	oligopeptide ABC transporter substrate-binding protein	GO:0043190;GO:0030420;GO:0030435;GO:0030288;GO:0015031;GO:0055085	K02035-ko02024 Quorum sensing	COG0747-ABC-type dipeptide transport system, periplasmic component[E]
E5491_RS11130	3.40333	1.28333	1.40705	0.084388	0.181304	-	E5491_RS11130	phage tail protein	-	-	-
E5491_RS05630	8.93	13.85	-0.633154	0.00091788	0.00389859	-	efb	complement convertase inhibitor Efb	GO:0005615	K14200-ko05150 Staphylococcus aureus infection	-
E5491_RS11135	5.66333	2.06333	1.45667	0.114	0.229066	-	E5491_RS11135	hypothetical protein	-	-	-
E5491_RS05635	19.0067	28.24	-0.571235	0.0326916	0.0839997	-	scb	complement inhibitor SCIN-B	GO:0005576;GO:0009405	K14199-ko05150 Staphylococcus aureus infection	-
E5491_RS10405	40.6533	23.9467	0.763549	0.105703	0.216284	-	E5491_RS10405	PTS transporter subunit IIC	GO:0009401;GO:0016021;GO:0008982	-	COG3641-Predicted membrane protein, putative toxin regulator[R]
E5491_RS03810	417.537	264.39	0.659235	0.105999	0.216731	-	E5491_RS03810	peptide MFS transporter	GO:0006857;GO:0016021;GO:0005886	-	COG3104-Dipeptide/tripeptide permease[E]
E5491_RS10400	16.4167	11.32	0.536287	0.62288	0.75677	-	E5491_RS10400	ABC transporter permease subunit	GO:0005215;GO:0016021;GO:0015171;GO:0005886	-	COG0765-ABC-type amino acid transport system, permease component[E]
E5491_RS14250	150.03	140.05	0.099309	0.050275	0.120842	-	E5491_RS14250	hydroxymethylglutaryl-CoA reductase, degradative	GO:0004420;GO:0050662;GO:0042282;GO:0015936	K00054-ko00900 Terpenoid backbone biosynthesis	COG1257-Hydroxymethylglutaryl-CoA reductase[I]
E5491_RS14240	134.407	170.603	-0.344041	0.0137015	0.0407544	-	E5491_RS14240	sterile alpha motif-like domain-containing protein	-	-	-
E5491_RS13215	32.7433	26.9567	0.280559	0.496402	0.65771	-	hssS	heme sensor histidine kinase HssS	GO:0000155;GO:0016021;GO:0005622;GO:0009405;GO:0005886;GO:0005524	-	COG5002-Signal transduction histidine kinase[T]
E5491_RS14245	76.7333	80.26	-0.0648277	0.029603	0.0769844	-	E5491_RS14245	CHAP domain-containing protein	GO:0019835;GO:0051301;GO:0008745;GO:0009986;GO:0071555;GO:0005576;GO:0009405;GO:0042742;GO:0008152;GO:0007049	-	COG3942-Surface antigen[R]
E5491_RS12135	92.3033	213.163	-1.2075	1.59002e-06	1.40536e-05	down	E5491_RS12135	tRNA-Lys	-	-	-
E5491_RS07280	110.24	9.96	3.46836	4.02681e-63	3.40815e-61	up	E5491_RS07280	alanine racemase	GO:0030632;GO:0008784;GO:0030170	K01775-ko00473 D-Alanine metabolism;ko01502 Vancomycin resistance	COG0787-Alanine racemase[M]
E5491_RS14835	98.2733	68.4467	0.52182	0.622919	0.75677	-	gtfA	accessory Sec system glycosyltransferase GtfA	GO:0005737;GO:0016757;GO:0005886	-	COG0438-Glycosyltransferase[M]
E5491_RS01950	47.43	28.2133	0.749423	0.379726	0.551075	-	E5491_RS01950	helix-turn-helix transcriptional regulator	GO:0043565	-	-
E5491_RS07285	195.727	29.2467	2.7425	6.78835e-41	4.12171e-39	up	lysA	diaminopimelate decarboxylase	GO:0008836;GO:0009089;GO:0030170;GO:0046677	K01586-ko00300 Lysine biosynthesis;ko01230 Biosynthesis of amino acids	COG0019-Diaminopimelate decarboxylase[E]
E5491_RS01955	767.457	150.667	2.34873	3.29518e-18	9.11231e-17	up	E5491_RS01955	GlsB/YeaQ/YmgE family stress response membrane protein	GO:0016021;GO:0005886	-	-
E5491_RS12815	18.7567	6.33	1.56713	0.0011658	0.00476733	up	E5491_RS12815	urease subunit beta	GO:0005737;GO:0009039;GO:0043419	K01429-ko00230 Purine metabolism;ko00791 Atrazine degradation;ko00220 Arginine biosynthesis	COG0832-Urea amidohydrolase (urease) beta subunit[E]
E5491_RS15110	41.3667	34.5933	0.257975	0.426432	0.594461	-	E5491_RS15110	polyisoprenoid-binding protein	-	-	COG2353-Uncharacterized conserved protein[S]
E5491_RS15115	20.5233	14.1733	0.534086	0.643487	0.772	-	E5491_RS15115	SMP-30/gluconolactonase/LRE family protein	GO:0005737;GO:0016787;GO:0046872;GO:0046677	-	COG3386-Gluconolactonase[G]
E5491_RS12810	29.4967	18.0033	0.712288	0.336979	0.507102	-	E5491_RS12810	urease subunit gamma	GO:0005737;GO:0009039;GO:0016151;GO:0043419	K01430-ko00230 Purine metabolism;ko00791 Atrazine degradation;ko00220 Arginine biosynthesis	COG0831-Urea amidohydrolase (urease) gamma subunit[E]
E5491_RS04090	1512.24	933.227	0.696385	0.181834	0.325344	-	E5491_RS04090	2,3-bisphosphoglycerate-independent phosphoglycerate mutase	GO:0005737;GO:0046537;GO:0006007;GO:0006096;GO:0030145	K15633-ko00010 Glycolysis / Gluconeogenesis;ko01230 Biosynthesis of amino acids;ko01200 Carbon metabolism;ko00260 Glycine, serine and threonine metabolism;ko00680 Methane metabolism	COG0696-Phosphoglyceromutase[G]
E5491_RS08095	12.31	13.2633	-0.107613	0.0252789	0.0674346	-	E5491_RS08095	site-specific integrase	GO:0006310;GO:0016787;GO:0075713;GO:0015074;GO:0016740;GO:0003677;GO:0046718	-	COG4974-Site-specific recombinase XerD[L]
E5491_RS07045	258.517	255.047	0.019496	0.00439991	0.0153804	-	parC	DNA topoisomerase IV subunit A	GO:0019897;GO:0006265;GO:0003677;GO:0007059;GO:0005694;GO:0003918;GO:0005524	-	COG0188-Type IIA topoisomerase (DNA gyrase/topo II, topoisomerase IV), A subunit[L]
E5491_RS08090	19.96	12.05	0.728079	0.319511	0.49027	-	E5491_RS08090	hypothetical protein	GO:0016021	-	-
E5491_RS04095	1965.38	1550.66	0.341931	0.719121	0.825866	-	eno	phosphopyruvate hydratase	GO:0000015;GO:0009986;GO:0000287;GO:0004634;GO:0005576;GO:0009405;GO:0006096	K01689-ko00010 Glycolysis / Gluconeogenesis;ko03018 RNA degradation;ko04066 HIF-1 signaling pathway;ko01230 Biosynthesis of amino acids;ko01200 Carbon metabolism;ko00680 Methane metabolism	COG0148-Enolase[G]
E5491_RS07040	244.65	281.027	-0.199988	3.86783e-05	0.000244409	-	parE	DNA topoisomerase IV subunit B	GO:0000287;GO:0006265;GO:0003677;GO:0007059;GO:0005694;GO:0003918;GO:0005524	-	COG0187-Type IIA topoisomerase (DNA gyrase/topo II, topoisomerase IV), B subunit[L]
E5491_RS03600	16.5933	12.75	0.380106	0.829952	0.899943	-	E5491_RS03600	GTP-binding protein	GO:0009236;GO:0005525	-	COG0523-Putative GTPases (G3E family)[R]
E5491_RS04655	0.16	0.26	-0.70044	0.375134	0.5477	-	E5491_RS04655	2-isopropylmalate synthase	GO:0046912;GO:0019752;GO:0009098;GO:0003852	-	COG0119-Isopropylmalate/homocitrate/citramalate synthases[E]
E5491_RS03605	138.573	123.87	0.161823	0.143076	0.272614	-	E5491_RS03605	aldo/keto reductase family oxidoreductase	GO:0016491	-	COG4989-Predicted oxidoreductase[R]
E5491_RS03970	2.74	1.89667	0.53071	0.923793	0.955507	-	E5491_RS03970	hypothetical protein	-	-	-
E5491_RS11045	173.667	293.087	-0.755006	3.10279e-09	4.04958e-08	-	E5491_RS11045	SH3 domain-containing protein	-	-	-
E5491_RS00550	1.59333	4.99	-1.64699	0.0001016	0.000573269	down	E5491_RS00550	sugar transferase	GO:0050845;GO:0016780;GO:0005976;GO:0016021;GO:0071555;GO:0016757;GO:0005886	-	COG2148-Sugar transferases involved in lipopolysaccharide synthesis[M]
E5491_RS05705	9.84333	7.16667	0.457845	0.945921	0.967396	-	arcC	carbamate kinase	GO:0005737;GO:0008804;GO:0035975;GO:0006525;GO:0005524	K00926-ko00230 Purine metabolism;ko00220 Arginine biosynthesis;ko01200 Carbon metabolism;ko00910 Nitrogen metabolism	COG0549-Carbamate kinase[E]
E5491_RS00555	8.57333	8.73333	-0.0266762	0.129693	0.252956	-	E5491_RS00555	glycosyltransferase family 4 protein	GO:0009243;GO:0016757	-	COG0438-Glycosyltransferase[M]
E5491_RS11040	0.843333	3.34333	-1.98711	0.00116892	0.00476942	down	E5491_RS11040	chemotaxis-inhibiting protein CHIPS	GO:0005576;GO:0009405	K14202-ko05150 Staphylococcus aureus infection	-
E5491_RS05700	9.33333	8.69	0.103036	0.202371	0.3502	-	argF	ornithine carbamoyltransferase	GO:0005737;GO:0004585;GO:0016597;GO:0006526	K00611-ko01230 Biosynthesis of amino acids;ko00220 Arginine biosynthesis	COG0078-Ornithine carbamoyltransferase[E]
E5491_RS13875	42.7267	26.1267	0.709614	0.187215	0.331154	-	E5491_RS13875	SDR family oxidoreductase	GO:0016491	-	COG4221-Short-chain alcohol dehydrogenase of unknown specificity[R]
E5491_RS13690	93.39	42.9167	1.12173	4.57058e-05	0.000286868	up	E5491_RS13690	MFS transporter	GO:0016021;GO:0046677;GO:0055085;GO:0005886	-	-
E5491_RS00395	4.07333	1.91667	1.08761	0.208193	0.357836	-	E5491_RS00395	tandem-type lipoprotein	GO:0005886	-	-
E5491_RS00390	0.496667	0.19	1.38628	0.458497	0.622852	-	E5491_RS00390	tandem-type lipoprotein	GO:0005886	-	-
E5491_RS00770	105.027	79.3867	0.403787	0.845078	0.909207	-	E5491_RS00770	ABC transporter ATP-binding protein	GO:0042128;GO:0015112;GO:0016887;GO:0005524;GO:0005886	-	COG1116-ABC-type nitrate/sulfonate/bicarbonate transport system, ATPase component[P]
E5491_RS06245	17.8967	4.91667	1.86394	4.98413e-11	8.43677e-10	up	E5491_RS06245	phage portal protein	GO:0046718;GO:0046729;GO:0019012;GO:0019028;GO:0019076	-	-
E5491_RS00775	130.653	101.927	0.358212	0.68026	0.798305	-	E5491_RS00775	ABC transporter substrate-binding protein	GO:0015112;GO:0016887;GO:0005524;GO:0005886	-	COG0715-ABC-type nitrate/sulfonate/bicarbonate transport systems, periplasmic components[P]
E5491_RS06240	28.53	7.92667	1.84769	2.45784e-10	3.83505e-09	up	E5491_RS06240	PBSX family phage terminase large subunit	GO:0006323;GO:0019076	-	COG1783-Phage terminase large subunit[R]
E5491_RS08895	233.617	332.39	-0.508734	9.94924e-06	7.37088e-05	-	obgE	GTPase ObgE	GO:0005737;GO:0000287;GO:0003924;GO:0042254;GO:0005525	-	COG0536-Predicted GTPase[R]
E5491_RS08890	118.14	132.2	-0.162225	0.00285183	0.0105359	-	E5491_RS08890	ACT domain-containing protein	GO:0009094;GO:0016597	K06209-ko01230 Biosynthesis of amino acids;ko00400 Phenylalanine, tyrosine and tryptophan biosynthesis	COG4492-ACT domain-containing protein[R]
E5491_RS11540	3390.71	2.9	10.1913	0	0	up	leuB	3-isopropylmalate dehydrogenase	GO:0005737;GO:0051287;GO:0000287;GO:0009098;GO:0003862	K00052-ko00290 Valine, leucine and isoleucine biosynthesis;ko01230 Biosynthesis of amino acids;ko00660 C5-Branched dibasic acid metabolism;ko01210 2-Oxocarboxylic acid metabolism	COG0473-Isocitrate/isopropylmalate dehydrogenase[CE]
E5491_RS02955	26.7833	29.6733	-0.147831	0.00551059	0.0188155	-	sdrD	MSCRAMM family adhesin SdrD	GO:0005618;GO:0007155;GO:0016020;GO:0005576	K14194-ko05150 Staphylococcus aureus infection	COG4932-Predicted outer membrane protein[M]
E5491_RS11545	2326.02	1.77333	10.3572	0	0	up	leuC	3-isopropylmalate dehydratase large subunit	GO:0003861;GO:0046872;GO:0051539;GO:0009098	K01703-ko00290 Valine, leucine and isoleucine biosynthesis;ko01230 Biosynthesis of amino acids;ko00660 C5-Branched dibasic acid metabolism;ko01210 2-Oxocarboxylic acid metabolism	COG0065-3-isopropylmalate dehydratase large subunit[E]
E5491_RS02950	8.64	9.51	-0.138414	0.0225214	0.06179	-	sdrC	MSCRAMM family adhesin SdrC	GO:0005618;GO:0007155;GO:0016020;GO:0005576	K14194-ko05150 Staphylococcus aureus infection	-
E5491_RS04385	98.7033	67.8633	0.540467	0.579027	0.722619	-	E5491_RS04385	bifunctional metallophosphatase/5'-nucleotidase	GO:0009166;GO:0016787;GO:0046872;GO:0000166	-	COG0737-5'-nucleotidase/2',3'-cyclic phosphodiesterase and related esterases[F]
E5491_RS12960	68.31	86.4033	-0.33899	8.19487e-05	0.000476839	-	E5491_RS12960	MurR/RpiR family transcriptional regulator	GO:0003700;GO:0030246;GO:0005975;GO:0006351;GO:0003677	-	COG1737-Transcriptional regulators[K]
E5491_RS04380	87.9133	68.25	0.365253	0.811686	0.889035	-	E5491_RS04380	sulfite exporter TauE/SafE family protein	GO:0016021;GO:0005886	-	-
E5491_RS12965	172.443	144.383	0.256218	0.282769	0.449246	-	E5491_RS12965	amino acid permease	GO:0015297;GO:0016021;GO:0015171;GO:0005887;GO:0015179	-	COG1113-Gamma-aminobutyrate permease and related permeases[E]
E5491_RS03775	53.66	30.9067	0.795929	0.0382178	0.0962509	-	E5491_RS03775	ABC transporter ATP-binding protein	GO:0031460;GO:0016020;GO:0006865;GO:0016887;GO:0005524	K05847-ko02010 ABC transporters	COG1125-ABC-type proline/glycine betaine transport systems, ATPase components[E]
E5491_RS03770	124.84	91.3633	0.450393	0.943274	0.96588	-	recQ	DNA helicase RecQ	GO:0005737;GO:0006310;GO:0009378;GO:0009432;GO:0006281;GO:0005622;GO:0006260;GO:0043590;GO:0003676;GO:0003677;GO:0005694;GO:0005524;GO:0043140	K03654-ko03018 RNA degradation	COG0514-Superfamily II DNA helicase[L]
E5491_RS12870	3440.48	2641.97	0.380999	0.965965	0.980356	-	E5491_RS12870	CHAP domain-containing protein	GO:0005576;GO:0009405	-	COG3942-Surface antigen[R]
E5491_RS00170	918.347	853.95	0.104887	0.11278	0.227597	-	bleO	bleomycin binding protein	GO:0046677;GO:0008144	-	-
E5491_RS00175	53.73	64.41	-0.261557	0.00546452	0.0187039	-	E5491_RS00175	plasmid recombination protein	GO:0006310;GO:0005727;GO:0003677	-	-
E5491_RS03155	149.483	51.02	1.55085	2.02253e-09	2.75557e-08	up	E5491_RS03155	aldo/keto reductase	GO:0016491	-	COG0667-Predicted oxidoreductases (related to aryl-alcohol dehydrogenases)[C]
E5491_RS03150	3.59667	2.13333	0.753551	0.622413	0.75677	-	E5491_RS03150	DUF443 family protein	GO:0016021	-	-
E5491_RS00605	345.103	300.783	0.198304	0.133458	0.258854	-	deoB	phosphopentomutase	GO:0005737;GO:0043094;GO:0008973;GO:0000287;GO:0030145;GO:0009264;GO:0006015	K01839-ko00030 Pentose phosphate pathway;ko00230 Purine metabolism	COG1015-Phosphopentomutase[G]
E5491_RS01600	5.84	4.76	0.295007	0.765613	0.862589	-	E5491_RS01600	PTS sugar transporter subunit IIA	GO:0005737;GO:0005215;GO:0016301;GO:0009401	K02821-ko00053 Ascorbate and aldarate metabolism;ko02060 Phosphotransferase system (PTS)	COG1762-Phosphotransferase system mannitol/fructose-specific IIA domain (Ntr-type)[GT]
E5491_RS00600	94.52	75.3267	0.327459	0.706919	0.816795	-	deoC	deoxyribose-phosphate aldolase	GO:0005737;GO:0004139;GO:0016052;GO:0009264;GO:0046386	K01619-ko00030 Pentose phosphate pathway	COG0274-Deoxyribose-phosphate aldolase[F]
E5491_RS01605	3.31333	3.22667	0.0382388	0.143188	0.272614	-	E5491_RS01605	BglG family transcription antiterminator	GO:0008982;GO:0016301;GO:0009401;GO:0006355;GO:0003723;GO:0006351	-	COG3711-Transcriptional antiterminator[K]
E5491_RS11435	2.95333	1.62333	0.863385	0.71457	0.82233	-	E5491_RS11435	hypothetical protein	-	-	-
E5491_RS11430	329.967	369.56	-0.163488	7.36321e-05	0.000432047	-	E5491_RS11430	response regulator transcription factor	GO:0005737;GO:0000160;GO:0005622;GO:0006355;GO:0006351;GO:0003677	K07707-ko02024 Quorum sensing;ko02020 Two-component system	COG3279-Response regulator of the LytR/AlgR family[KT]
E5491_RS07465	4.49667	9.12	-1.02018	0.000388468	0.00185786	down	E5491_RS07465	ribonuclease HI family protein	GO:0005618;GO:0004523;GO:0071555;GO:0005576;GO:0003676;GO:0046872	K03469-ko03030 DNA replication	COG0328-Ribonuclease HI[L]
E5491_RS06390	5.56	5.41	0.0394563	0.366959	0.538917	-	tnpA	IS200/IS605 family transposase	GO:0004803;GO:0006313;GO:0003677	-	COG1943-Transposase and inactivated derivatives[L]
E5491_RS02820	9510.3	12159.7	-0.354545	1.96705e-06	1.71687e-05	-	rplK	50S ribosomal protein L11	GO:0003735;GO:0070180;GO:0005840;GO:0006412	K02867-ko03010 Ribosome	COG0080-Ribosomal protein L11[J]
E5491_RS06395	1181.34	1492.83	-0.337625	0.000224394	0.00114576	-	rpsP	30S ribosomal protein S16	GO:0003735;GO:0005840;GO:0006412	K02959-ko03010 Ribosome	COG0228-Ribosomal protein S16[J]
E5491_RS02825	8095.29	12044.2	-0.573184	1.51613e-09	2.11727e-08	-	rplA	50S ribosomal protein L1	GO:0000049;GO:0015934;GO:0019843;GO:0003735;GO:0006417;GO:0006412	K02863-ko03010 Ribosome	COG0081-Ribosomal protein L1[J]
E5491_RS03550	37.1333	45.04	-0.278492	0.0871692	0.186419	-	E5491_RS03550	hypothetical protein	-	-	-
E5491_RS11945	437.253	646.283	-0.563697	1.58345e-06	1.40399e-05	-	E5491_RS11945	CTP synthase	GO:0006541;GO:0044210;GO:0003883;GO:0005524	K01937-ko00240 Pyrimidine metabolism	COG0504-CTP synthase (UTP-ammonia lyase)[F]
E5491_RS07265	264.217	5.54	5.57569	2.76595e-147	6.43775e-145	up	E5491_RS07265	4-hydroxy-tetrahydrodipicolinate reductase	GO:0005737;GO:0050661;GO:0016726;GO:0051287;GO:0019877;GO:0009089;GO:0008839	K00215-ko00300 Lysine biosynthesis;ko01230 Biosynthesis of amino acids;ko00261 Monobactam biosynthesis	COG0289-Dihydrodipicolinate reductase[E]
E5491_RS11940	73.8733	41.55	0.830205	0.357171	0.529501	-	E5491_RS11940	DUF2529 domain-containing protein	-	-	-
E5491_RS03555	40.9867	14.2167	1.52757	0.00106727	0.00442925	up	E5491_RS03555	hypothetical protein	-	-	-
E5491_RS07260	269.847	6.45333	5.38595	3.13946e-99	4.17549e-97	up	E5491_RS07260	4-hydroxy-tetrahydrodipicolinate synthase	GO:0005737;GO:0008840;GO:0009089;GO:0019877	K01714-ko00300 Lysine biosynthesis;ko01230 Biosynthesis of amino acids;ko00261 Monobactam biosynthesis	COG0329-Dihydrodipicolinate synthase/N-acetylneuraminate lyase[EM]
E5491_RS02550	127.643	86.9133	0.554469	0.542508	0.697456	-	E5491_RS02550	aminoacyl-tRNA hydrolase	GO:0005737;GO:0004045;GO:0006412	-	COG0193-Peptidyl-tRNA hydrolase[J]
E5491_RS02555	128.203	91.8033	0.481815	0.824146	0.897054	-	mfd	transcription-repair coupling factor	GO:0005737;GO:0000716;GO:0004386;GO:0006355;GO:0003684;GO:0005524	K03723-ko03420 Nucleotide excision repair	COG1197-Transcription-repair coupling factor (superfamily II helicase)[LK]
E5491_RS10740	80.88	55.58	0.541217	0.65255	0.778879	-	E5491_RS10740	type 1 glutamine amidotransferase	GO:0009236;GO:0003824;GO:0006541;GO:0015420	-	COG3442-Predicted glutamine amidotransferase[R]
E5491_RS04075	4532.7	3741.41	0.27679	0.509404	0.670167	-	gap	type I glyceraldehyde-3-phosphate dehydrogenase	GO:0005737;GO:0004365;GO:0051287;GO:0016620;GO:0006006;GO:0006096;GO:0050661	K00134-ko00710 Carbon fixation in photosynthetic organisms;ko00010 Glycolysis / Gluconeogenesis;ko04066 HIF-1 signaling pathway;ko01230 Biosynthesis of amino acids;ko01200 Carbon metabolism;ko05010 Alzheimer's disease	COG0057-Glyceraldehyde-3-phosphate dehydrogenase/erythrose-4-phosphate dehydrogenase[G]
E5491_RS04070	6924.32	5377.24	0.364807	0.902442	0.941592	-	E5491_RS04070	sugar-binding transcriptional regulator	GO:0030246;GO:0006355;GO:0006351;GO:0003677	-	COG2390-Transcriptional regulator, contains sigma factor-related N-terminal domain[K]
E5491_RS01735	86.5733	4.45	4.28205	2.09345e-106	3.24834e-104	up	E5491_RS01735	bifunctional homocysteine S-methyltransferase/methylenetetrahydrofolate reductase	GO:0009086;GO:0006555;GO:0035999;GO:0004489;GO:0008168;GO:0046872	-	COG0646-Methionine synthase I (cobalamin-dependent), methyltransferase domain[E]
E5491_RS12390	3.35333	0.576667	2.53979	0.00823814	0.0263368	up	E5491_RS12390	MAP domain-containing protein	GO:0005576;GO:0009405	-	-
E5491_RS01730	108.203	9.80667	3.46384	1.8208e-79	1.88351e-77	up	metE	5-methyltetrahydropteroyltriglutamate-- homocysteine S-methyltransferase	GO:0003871;GO:0009086;GO:0008270	K00549-ko01230 Biosynthesis of amino acids;ko00450 Selenocompound metabolism;ko00270 Cysteine and methionine metabolism	COG0620-Methionine synthase II (cobalamin-independent)[E]
E5491_RS06025	294.817	418.39	-0.50503	5.13031e-10	7.58146e-09	-	plsX	phosphate acyltransferase PlsX	GO:0005737;GO:0006633;GO:0016747;GO:0016616;GO:0008654	K03621-ko00561 Glycerolipid metabolism;ko00564 Glycerophospholipid metabolism	COG0416-Fatty acid/phospholipid biosynthesis enzyme[I]
E5491_RS00040	19.9267	26.03	-0.385475	1.48528e-06	1.33389e-05	-	hutH	histidine ammonia-lyase	GO:0005737;GO:0019556;GO:0004397;GO:0019557	K01745-ko00340 Histidine metabolism	COG2986-Histidine ammonia-lyase[E]
E5491_RS06020	117.123	159.727	-0.447577	2.34006e-09	3.14015e-08	-	fapR	transcription factor FapR	GO:0006633;GO:0003700;GO:0045892;GO:0006351;GO:0003677;GO:0045717	-	-
E5491_RS13565	24.8633	14.7467	0.753631	0.13183	0.256407	-	bioB	biotin synthase BioB	GO:0004076;GO:0005506;GO:0051537;GO:0051539;GO:0009102	K01012-ko00780 Biotin metabolism	COG0502-Biotin synthase and related enzymes[H]
E5491_RS13560	10.7367	7.04667	0.607533	0.506867	0.668088	-	E5491_RS13560	pyridoxal phosphate-dependent aminotransferase family protein	GO:0008710;GO:0008890;GO:0003824;GO:0009058;GO:0030170;GO:0009102	K00652-ko00780 Biotin metabolism	COG0156-7-keto-8-aminopelargonate synthetase and related enzymes[H]
E5491_RS02735	100.613	68.9067	0.546106	0.57174	0.717695	-	E5491_RS02735	CtsR family transcriptional regulator	GO:0006355;GO:0006950;GO:0006351;GO:0003677	-	COG4463-Transcriptional repressor of class III stress genes[K]
E5491_RS02730	65.9333	101.337	-0.620076	6.74731e-08	7.36142e-07	-	E5491_RS02730	NupC/NupG family nucleoside CNT transporter	GO:0005337;GO:0016021;GO:0015213;GO:0015861;GO:0005887;GO:0015506;GO:0015212	-	COG1972-Nucleoside permease[F]
E5491_RS03395	156.473	115.273	0.440858	0.942878	0.96588	-	E5491_RS03395	iron ABC transporter permease	GO:0005215;GO:0006811;GO:0055072;GO:0016021;GO:0005886	K02015-ko02010 ABC transporters	COG4139-ABC-type cobalamin transport system, permease component[H]
E5491_RS03390	218.563	158.79	0.460931	0.869013	0.921869	-	E5491_RS03390	ABC transporter ATP-binding protein	GO:0006811;GO:0015623;GO:0055072;GO:0016887;GO:0005886;GO:0005524	K02013-ko02010 ABC transporters	COG1120-ABC-type cobalamin/Fe3+-siderophores transport systems, ATPase components[PH]
E5491_RS00160	25.14	25.97	-0.0468614	0.0202461	0.056491	-	E5491_RS00160	protein rep	GO:0005727;GO:0006260;GO:0003677	-	COG5655-Plasmid rolling circle replication initiator protein and truncated derivatives[L]
E5491_RS02040	896.5	804.71	0.155835	0.159393	0.294567	-	guaB	IMP dehydrogenase	GO:0046872;GO:0006177;GO:0003938;GO:0000166	K00088-ko00230 Purine metabolism;ko00983 Drug metabolism - other enzymes	COG0516-IMP dehydrogenase/GMP reductase[F]
E5491_RS02045	1085.03	897.263	0.274136	0.404597	0.574396	-	guaA	glutamine-hydrolyzing GMP synthase	GO:0016462;GO:0003922;GO:0006177;GO:0006541;GO:0005524	K01951-ko00230 Purine metabolism;ko00983 Drug metabolism - other enzymes	COG0519-GMP synthase, PP-ATPase domain/subunit[F]
E5491_RS09135	153.497	116	0.404083	0.905461	0.943057	-	icd	NADP-dependent isocitrate dehydrogenase	GO:0004450;GO:0006099;GO:0000287;GO:0006097;GO:0051287	K00031-ko04146 Peroxisome;ko00020 Citrate cycle (TCA cycle);ko00480 Glutathione metabolism;ko01230 Biosynthesis of amino acids;ko01200 Carbon metabolism;ko01210 2-Oxocarboxylic acid metabolism;ko00720 Carbon fixation pathways in prokaryotes	COG0538-Isocitrate dehydrogenases[C]
E5491_RS09445	263.98	283.593	-0.103395	0.00169404	0.00662669	-	trmB	tRNA (guanosine(46)-N7)-methyltransferase TrmB	GO:0008176	-	COG0220-Predicted S-adenosylmethionine-dependent methyltransferase[R]
E5491_RS09440	25.17	18.59	0.437178	0.987306	0.992994	-	E5491_RS09440	MBL fold metallo-hydrolase	GO:0016787;GO:0046872	-	-
E5491_RS00955	37.46	6.79333	2.46316	1.16447e-27	4.71355e-26	up	E5491_RS00955	peptide ABC transporter substrate-binding protein	-	K02035-ko02024 Quorum sensing	-
E5491_RS00950	26.1067	4.73333	2.46349	1.82458e-21	6.06671e-20	up	E5491_RS00950	ABC transporter permease	GO:0015031;GO:0015833;GO:0006810;GO:0016021;GO:0005886	K02034-ko02024 Quorum sensing	COG1173-ABC-type dipeptide/oligopeptide/nickel transport systems, permease components[EP]
E5491_RS07670	6828.59	5710.89	0.257873	0.380405	0.551075	-	E5491_RS07670	HU family DNA-binding protein	GO:0030261;GO:0003677	-	COG0776-Bacterial nucleoid DNA-binding protein[L]
E5491_RS07675	150.67	131.4	0.197427	0.259431	0.419566	-	E5491_RS07675	NAD(P)H-dependent glycerol-3-phosphate dehydrogenase	GO:0004367;GO:0047952;GO:0005975;GO:0006650;GO:0009331;GO:0008654;GO:0046167;GO:0051287;GO:0046168	K00057-ko00564 Glycerophospholipid metabolism	COG0240-Glycerol-3-phosphate dehydrogenase[C]
E5491_RS01420	1.85333	1.10667	0.743902	0.778798	0.86941	-	E5491_RS01420	TIGR01741 family protein	-	-	-
E5491_RS12155	69.49	154.93	-1.15674	2.40761e-05	0.00016169	down	E5491_RS12155	tRNA-Glu	-	-	-
E5491_RS12150	307.28	591.673	-0.945247	1.36593e-05	9.83261e-05	-	E5491_RS12150	tRNA-Val	-	-	-
E5491_RS01425	2.36667	1.49667	0.661104	0.769779	0.86484	-	E5491_RS01425	TIGR01741 family protein	-	-	-
E5491_RS06730	35.8533	26.4867	0.436841	0.989469	0.994492	-	E5491_RS06730	alpha/beta hydrolase	GO:0006633;GO:2000124;GO:0043196;GO:0009966;GO:0047372;GO:0005829;GO:0060292;GO:0050727;GO:0019898;GO:0005654;GO:0051930;GO:0019433;GO:0019369;GO:0045202;GO:0030516;GO:0046464;GO:0030424;GO:0042803	-	COG2267-Lysophospholipase[I]
E5491_RS14905	43.3367	49.3467	-0.187364	0.00261213	0.00977972	-	E5491_RS14905	tyrosine-protein phosphatase	GO:0004725;GO:0030145;GO:0045227	-	COG4464-Capsular polysaccharide biosynthesis protein[GM]
E5491_RS06735	56.5633	40.9633	0.465534	0.905558	0.943057	-	miaA	tRNA (adenosine(37)-N6)-dimethylallyltransferase MiaA	GO:0052381;GO:0008033;GO:0005524	K00791-ko00908 Zeatin biosynthesis	COG0324-tRNA delta(2)-isopentenylpyrophosphate transferase[J]
E5491_RS09840	0.576667	0.556667	0.0509239	0.643748	0.772	-	seu	staphylococcal enterotoxin type C1/U	-	-	-
E5491_RS09035	74.1233	109.237	-0.559458	1.42003e-05	0.000101696	-	E5491_RS09035	hypothetical protein	-	-	-
E5491_RS09560	7.12333	4.76333	0.580581	0.911984	0.946394	-	E5491_RS09560	winged helix-turn-helix transcriptional regulator	GO:0003700;GO:0046685;GO:0005622;GO:0006351;GO:0003677	-	COG0640-Predicted transcriptional regulators[K]
E5491_RS09845	0.296667	0.04	2.89077	0.24064	0.399176	-	sei	staphylococcal enterotoxin type I	GO:0046872;GO:0005576;GO:0009405	K11040-ko05150 Staphylococcus aureus infection	-
E5491_RS02600	164.57	119.183	0.465519	0.803507	0.883729	-	hslO	Hsp33 family molecular chaperone HslO	GO:0005737;GO:0006457	-	COG1281-Disulfide bond chaperones of the HSP33 family[O]
E5491_RS02605	371.373	332.317	0.160312	0.0647641	0.14623	-	cysK	cysteine synthase A	GO:0006535;GO:0016740;GO:0004124	K01738-ko01230 Biosynthesis of amino acids;ko01200 Carbon metabolism;ko00920 Sulfur metabolism;ko00270 Cysteine and methionine metabolism	COG0031-Cysteine synthase[E]
E5491_RS10145	19.2033	12.3367	0.638404	0.712427	0.820539	-	E5491_RS10145	hypothetical protein	-	-	-
E5491_RS09565	45.8567	28.36	0.693274	0.256772	0.416231	-	arsB	arsenite efflux transporter membrane subunit ArsB	GO:0015105;GO:0016021;GO:0015700;GO:0046685;GO:0005886	-	COG1055-Na+/H+ antiporter NhaD and related arsenite permeases[P]
E5491_RS10140	8.10667	3.35	1.27495	0.0540091	0.127621	-	E5491_RS10140	siphovirus Gp157 family protein	-	-	-
E5491_RS09620	0.646667	0.406667	0.669176	0.824887	0.897162	-	E5491_RS09620	IS1182 family transposase	-	-	-
E5491_RS14900	5.98667	4.76667	0.328772	0.818391	0.892529	-	E5491_RS14900	GNAT family N-acetyltransferase	GO:0005737;GO:0006325;GO:0004145;GO:0004059;GO:0008080	-	COG3153-Predicted acetyltransferase[R]
E5491_RS09625	78.61	42.81	0.876765	0.0255048	0.0678427	-	E5491_RS09625	aldo/keto reductase	GO:0043892;GO:0016491	-	COG0656-Aldo/keto reductases, related to diketogulonate reductase[R]
E5491_RS09030	1.16333	2.16333	-0.894991	0.426342	0.594461	-	E5491_RS09030	hypothetical protein	-	-	-
E5491_RS09480	75.93	84.4833	-0.153997	0.000375525	0.00180213	-	E5491_RS09480	NAD(P)/FAD-dependent oxidoreductase	GO:0016491	-	COG2081-Predicted flavoproteins[R]
E5491_RS13175	0.0001	0.0001	0	1	1	-	E5491_RS13175	hypothetical protein	-	-	-
E5491_RS05380	123.997	134.857	-0.121126	0.00458521	0.0159335	-	ftsW	cell division protein FtsW	GO:0016021;GO:0006810;GO:0071555;GO:0008360;GO:0051301;GO:0009252;GO:0005886;GO:0007049	K03588-ko04112 Cell cycle - Caulobacter	COG0772-Bacterial cell division membrane protein[D]
E5491_RS05385	276.07	44.9133	2.61982	4.42259e-24	1.6042e-22	up	E5491_RS05385	pyruvate carboxylase	GO:0046872;GO:0004736;GO:0009374;GO:0003677;GO:0004075;GO:0006090;GO:0005524;GO:0006094	K01958-ko00720 Carbon fixation pathways in prokaryotes;ko01230 Biosynthesis of amino acids;ko00620 Pyruvate metabolism;ko01200 Carbon metabolism;ko00020 Citrate cycle (TCA cycle)	COG1038-Pyruvate carboxylase[C]
E5491_RS13170	98.5533	80.5567	0.290901	0.566192	0.713616	-	E5491_RS13170	multidrug effflux MFS transporter	GO:0005215;GO:0016021;GO:0055085;GO:0005886	-	-
E5491_RS04890	25.6467	18.62	0.461918	0.873606	0.923885	-	E5491_RS04890	bifunctional metallophosphatase/5'-nucleotidase	GO:0016787;GO:0005618;GO:0008663;GO:0008254;GO:0008253;GO:0000166;GO:0009166;GO:0005576;GO:0046872	-	COG0737-5'-nucleotidase/2',3'-cyclic phosphodiesterase and related esterases[F]
E5491_RS06655	422.47	482.077	-0.190414	0.000518743	0.00238298	-	rny	ribonuclease Y	GO:0016021;GO:0004521;GO:0009405;GO:0003723;GO:0005886;GO:0006402	K18682-ko03018 RNA degradation	COG1418-Predicted HD superfamily hydrolase[R]
E5491_RS06650	525.767	414.03	0.344687	0.476252	0.641356	-	recA	recombinase RecA	GO:0005737;GO:0006310;GO:0006281;GO:0008094;GO:0003697;GO:0009432;GO:0003684;GO:0005524	K03553-ko03440 Homologous recombination	COG0468-RecA/RadA recombinase[L]
E5491_RS04895	3.77333	3.82333	-0.0189914	0.805538	0.885077	-	E5491_RS04895	tRNA-Ser	-	-	-
E5491_RS13425	3.97667	2.58667	0.620465	0.838283	0.905035	-	E5491_RS13425	hypothetical protein	GO:0016021	-	-
E5491_RS07705	36.1633	31.94	0.179163	0.175607	0.317975	-	E5491_RS07705	(d)CMP kinase	GO:0005737;GO:0006220;GO:0005524;GO:0004127	K00945-ko00240 Pyrimidine metabolism	COG0283-Cytidylate kinase[F]
E5491_RS07700	0.206667	0.326667	-0.660514	0.784476	1	-	E5491_RS07700	hypothetical protein	-	-	-
E5491_RS14410	63.68	43.9933	0.533555	0.602462	0.743186	-	E5491_RS14410	NmrA/HSCARG family protein	GO:0005634;GO:0048471	-	-
E5491_RS13740	237.017	263.523	-0.152942	0.000523939	0.0023905	-	E5491_RS13740	MFS transporter	GO:0016021;GO:0055085;GO:0005886	-	COG2814-Arabinose efflux permease[G]
E5491_RS01555	0.0001	0.0001	0	1	1	-	E5491_RS01555	hypothetical protein	-	-	-
E5491_RS01550	95.0067	36.12	1.39523	1.50056e-07	1.57559e-06	up	E5491_RS01550	NADH-dependent flavin oxidoreductase	GO:0016491;GO:0010181	-	COG1902-NADH:flavin oxidoreductases, Old Yellow Enzyme family[C]
E5491_RS09485	4.09667	3.86	0.0858497	0.134809	0.260569	-	sasC	LPXTG-anchored repetitive surface protein SasC	GO:0005618;GO:0016021;GO:0016020;GO:0005576;GO:0009405;GO:0005886	-	-
E5491_RS09935	13.1067	6.9	0.925633	0.0172258	0.0493453	-	E5491_RS09935	phage tail protein	-	-	-
E5491_RS09930	6.59667	2.54667	1.37313	0.00308235	0.0112389	up	E5491_RS09930	hypothetical protein	GO:0019350;GO:0071555	-	-
E5491_RS11300	56.6467	12.8567	2.13947	5.03721e-08	5.62757e-07	up	E5491_RS11300	hypothetical protein	-	-	-
E5491_RS09360	7.75667	8.14667	-0.0707731	0.0314716	0.0812385	-	acsA	acetate--CoA ligase	GO:0003824;GO:0046872;GO:0008152;GO:0005524;GO:0003987	K01895-ko00620 Pyruvate metabolism;ko00010 Glycolysis / Gluconeogenesis;ko00640 Propanoate metabolism;ko01200 Carbon metabolism;ko00720 Carbon fixation pathways in prokaryotes;ko00680 Methane metabolism	COG0365-Acyl-coenzyme A synthetases/AMP-(fatty) acid ligases[I]
E5491_RS11305	152.543	44.35	1.78221	8.25706e-11	1.34081e-09	up	E5491_RS11305	phage antirepressor KilAC domain-containing protein	GO:0003677	-	COG3561-Phage anti-repressor protein[K]
E5491_RS09715	26.25	28.2867	-0.107805	0.306863	0.475568	-	E5491_RS09715	transposase	-	-	-
E5491_RS09710	0.613333	0.29	1.08062	0.820592	1	-	E5491_RS09710	hypothetical protein	-	-	-
E5491_RS14415	62.24	60.0367	0.0519982	0.189623	0.334143	-	E5491_RS14415	DUF2316 family protein	-	-	COG4367-Uncharacterized protein conserved in bacteria[S]
E5491_RS10090	1.48667	0.58	1.35796	0.391335	0.562531	-	E5491_RS10090	DUF1064 domain-containing protein	GO:0004536;GO:0003677	-	-
E5491_RS13075	64.3633	52.9533	0.281518	0.340444	0.511214	-	E5491_RS13075	galactose mutarotase	GO:0005737;GO:0005975;GO:0070062;GO:0004034;GO:0030246;GO:0006012;GO:0006006	K01785-ko00010 Glycolysis / Gluconeogenesis;ko00052 Galactose metabolism	COG2017-Galactose mutarotase and related enzymes[G]
E5491_RS10095	33.1733	12.6333	1.39279	0.000147057	0.000808522	up	E5491_RS10095	DNA N-6-adenine-methyltransferase	GO:0009007;GO:0003677	-	-
E5491_RS13165	9.71333	5.38	0.85236	0.355101	0.526992	-	E5491_RS13165	TetR/AcrR family transcriptional regulator	GO:0006355;GO:0006351;GO:0003677	-	-
E5491_RS05255	95.89	96.1567	-0.00400651	0.0953104	0.199534	-	E5491_RS05255	DNA-dependent RNA polymerase auxiliary subunit epsilon family protein	-	-	COG5503-Uncharacterized conserved small protein[S]
E5491_RS06810	0.0001	0.0001	0	1	1	-	E5491_RS06810	hypothetical protein	-	-	-
E5491_RS05250	971.803	948.29	0.0353361	0.0245759	0.0660029	-	E5491_RS05250	ribonuclease J	GO:0005737;GO:0004534;GO:0004521;GO:0006364;GO:0008270;GO:0003723	K12574-ko03018 RNA degradation	COG0595-Predicted hydrolase of the metallo-beta-lactamase superfamily[R]
E5491_RS06815	0.153333	0.23	-0.584963	0.804201	1	-	E5491_RS06815	minor capsid protein	-	-	-
E5491_RS07810	1.55333	0.673333	1.20597	0.189994	0.334493	-	E5491_RS07810	phage baseplate upper protein	-	-	-
E5491_RS14650	35.32	14.2167	1.3129	7.28385e-06	5.61983e-05	up	E5491_RS14650	CitMHS family transporter	GO:0015293;GO:0005215;GO:0016021;GO:0015137;GO:0006101;GO:0005886;GO:0098656	-	COG2851-H+/citrate symporter[C]
E5491_RS07815	9.6	4.89333	0.972217	0.0142497	0.0422498	-	E5491_RS07815	minor structural protein	GO:0019350;GO:0071555	-	-
E5491_RS14655	0.313333	0.26	0.269187	0.973678	1	-	E5491_RS14655	hypothetical protein	-	-	-
E5491_RS12775	50.0233	19.8733	1.33177	0.00022746	0.0011593	up	fdhD	formate dehydrogenase accessory sulfurtransferase FdhD	GO:0005737;GO:0006777;GO:0016783;GO:0097163	-	COG1526-Uncharacterized protein required for formate dehydrogenase activity[C]
E5491_RS12770	62.5867	66.7567	-0.0930566	0.0283788	0.0743547	-	modA	molybdate ABC transporter substrate-binding protein	GO:0030288;GO:0015412;GO:0005886	K02020-ko02010 ABC transporters	COG0725-ABC-type molybdate transport system, periplasmic component[P]
E5491_RS08740	83.7833	63.67	0.39605	0.932338	0.959443	-	E5491_RS08740	O-methyltransferase	GO:0046872;GO:0008171	-	COG4122-Predicted O-methyltransferase[R]
E5491_RS05130	5.79333	10.5267	-0.861583	0.000875213	0.00374345	-	E5491_RS05130	phosphoribosylaminoimidazolesuccinocarboxamide synthase	GO:0004639;GO:0006189;GO:0005524	K01923-ko00230 Purine metabolism	COG0152-Phosphoribosylaminoimidazolesuccinocarboxamide (SAICAR) synthase[F]
E5491_RS11235	26.0633	4.79333	2.44292	1.95246e-09	2.68631e-08	up	E5491_RS11235	RusA family crossover junction endodeoxyribonuclease	-	-	-
E5491_RS05135	6.79667	11.9133	-0.809678	0.0227168	0.062143	-	purS	phosphoribosylformylglycinamidine synthase subunit PurS	GO:0005737;GO:0004642;GO:0006189;GO:0005524	-	COG1828-Phosphoribosylformylglycinamidine (FGAM) synthase, PurS component[F]
E5491_RS11230	9.94	1.34	2.89101	0.000695123	0.00303356	up	E5491_RS11230	DUF1024 family protein	-	-	-
E5491_RS11440	87.3467	64.39	0.439916	0.917934	0.95096	-	E5491_RS11440	carbohydrate kinase	GO:0016773;GO:0008865;GO:0016301;GO:0004747;GO:0006014;GO:0005524;GO:0019252	K00847-ko00500 Starch and sucrose metabolism;ko00520 Amino sugar and nucleotide sugar metabolism;ko00051 Fructose and mannose metabolism	COG0524-Sugar kinases, ribokinase family[G]
E5491_RS01140	0.0001	0.0001	0	1	1	-	E5491_RS01140	hypothetical protein	-	-	-
E5491_RS10325	5.95667	7.20333	-0.274159	0.388028	0.559217	-	E5491_RS10325	hypothetical protein	-	-	-
E5491_RS01145	1.38667	0.73	0.925653	0.377743	0.549499	-	E5491_RS01145	transcription antiterminator	GO:0008982;GO:0016301;GO:0009401;GO:0006355;GO:0006351;GO:0003677	-	COG3711-Transcriptional antiterminator[K]
E5491_RS10320	68.34	53.68	0.348346	0.622143	0.75677	-	E5491_RS10320	exonuclease SbcCD subunit D	GO:0016787;GO:0046872	-	COG0420-DNA repair exonuclease[L]
E5491_RS04470	79.72	48.4467	0.718544	0.252547	0.41177	-	E5491_RS04470	YuzB family protein	-	-	COG4844-Uncharacterized protein conserved in bacteria[S]
E5491_RS04475	152.963	77.44	0.982035	0.0152059	0.0444713	-	E5491_RS04475	iron-sulfur cluster assembly accessory protein	GO:0097428;GO:0051539;GO:0051536;GO:0051537;GO:0016226;GO:0008198;GO:0006790;GO:0005198	-	COG0316-Uncharacterized conserved protein[S]
E5491_RS01385	30.2	8.25667	1.87092	3.34916e-05	0.000214546	up	E5491_RS01385	hypothetical protein	-	-	-
E5491_RS01380	7.93333	2.18667	1.85919	0.00960485	0.0299067	up	E5491_RS01380	DUF5081 family protein	-	-	-
E5491_RS07925	0.0001	0.283333	-11.4683	0.788163	1	-	E5491_RS07925	hypothetical protein	-	-	-
E5491_RS07920	4.87667	1.41333	1.78679	0.0527153	0.125285	-	E5491_RS07920	VRR-NUC domain-containing protein	GO:0004518;GO:0046872;GO:0016788	-	-
E5491_RS08155	130.067	56.94	1.19174	5.64223e-05	0.000340668	up	E5491_RS08155	aldo/keto reductase	GO:0016491	-	COG0667-Predicted oxidoreductases (related to aryl-alcohol dehydrogenases)[C]
E5491_RS11830	2439.23	2366.73	0.0435286	0.028922	0.0757067	-	E5491_RS11830	F0F1 ATP synthase subunit alpha	GO:0045261;GO:0046933;GO:0015991;GO:0046961;GO:0005886;GO:0042777;GO:0005524	K02111-ko00195 Photosynthesis;ko00190 Oxidative phosphorylation	COG0056-F0F1-type ATP synthase, alpha subunit[C]
E5491_RS08405	21.32	13.8233	0.625102	0.758069	0.856508	-	E5491_RS08405	YqgQ family protein	-	-	COG4483-Uncharacterized protein conserved in bacteria[S]
E5491_RS14345	71.48	23.1633	1.6257	2.55066e-10	3.95778e-09	up	E5491_RS14345	4,4'-diaponeurosporenoate glycosyltransferase	GO:0016117;GO:0016021;GO:0016757;GO:0005886	K10211-ko00906 Carotenoid biosynthesis	COG1215-Glycosyltransferases, probably involved in cell wall biogenesis[M]
E5491_RS08150	12.8367	8.75333	0.552366	0.807904	0.886582	-	E5491_RS08150	NUDIX hydrolase	GO:0016787;GO:0046872;GO:0047631	K01515-ko00230 Purine metabolism	-
E5491_RS08400	187.427	133.373	0.490856	0.78375	0.873858	-	E5491_RS08400	ROK family glucokinase	GO:0005737;GO:0004340;GO:0005524;GO:0006096	K00845-ko00500 Starch and sucrose metabolism;ko00520 Amino sugar and nucleotide sugar metabolism;ko00010 Glycolysis / Gluconeogenesis;ko01200 Carbon metabolism;ko00052 Galactose metabolism;ko00521 Streptomycin biosynthesis;ko00524 Neomycin, kanamycin and gentamicin biosynthesis	COG1940-Transcriptional regulator/sugar kinase[KG]
E5491_RS07310	53.7633	31.6467	0.764569	0.226419	0.381647	-	E5491_RS07310	acylphosphatase	GO:0016787;GO:0003998	K01512-ko00627 Aminobenzoate degradation;ko00620 Pyruvate metabolism	COG1254-Acylphosphatases[C]
E5491_RS13220	1.05	0.473333	1.14946	0.578792	0.722619	-	E5491_RS13220	response regulator transcription factor	GO:0005737;GO:0006355;GO:0006351;GO:0003677	-	COG3279-Response regulator of the LytR/AlgR family[KT]
E5491_RS04715	603.917	42.7533	3.82024	1.63329e-61	1.3417e-59	up	E5491_RS04715	ATP-binding cassette domain-containing protein	GO:0030420;GO:0030435;GO:0015833;GO:0016887;GO:0005886;GO:0015031;GO:0005524	K10823-ko02024 Quorum sensing;ko01501 beta-Lactam resistance;ko02010 ABC transporters	COG4608-ABC-type oligopeptide transport system, ATPase component[E]
E5491_RS04710	268.183	29.6967	3.17485	1.88648e-11	3.35602e-10	up	E5491_RS04710	ABC transporter ATP-binding protein	GO:0030420;GO:0030435;GO:0015833;GO:0016887;GO:0005886;GO:0015031;GO:0005524	K15583-ko02024 Quorum sensing;ko01501 beta-Lactam resistance;ko02010 ABC transporters	COG0444-ABC-type dipeptide/oligopeptide/nickel transport system, ATPase component[EP]
E5491_RS05625	0.57	1.91667	-1.74957	0.010873	0.0332986	down	E5491_RS05625	hypothetical protein	GO:0016021	-	-
E5491_RS05620	1.18333	1.94333	-0.715677	0.147315	0.27782	-	E5491_RS05620	formyl peptide receptor-like 1 inhibitory protein	GO:0005576;GO:0009405	K14203-ko05150 Staphylococcus aureus infection	-
E5491_RS11835	1601.57	1529.14	0.0667632	0.149454	0.281229	-	E5491_RS11835	F0F1 ATP synthase subunit delta	GO:0045261;GO:0042777;GO:0046933;GO:0005886	K02113-ko00195 Photosynthesis;ko00190 Oxidative phosphorylation	COG0712-F0F1-type ATP synthase, delta subunit (mitochondrial oligomycin sensitivity protein)[C]
E5491_RS03910	70.62	42.56	0.730579	0.270347	0.433954	-	E5491_RS03910	threonine/serine exporter family protein	GO:0016021;GO:0005886	-	COG3610-Uncharacterized conserved protein[S]
E5491_RS11120	10.07	6.88	0.549583	0.778662	0.86941	-	E5491_RS11120	hypothetical protein	-	-	-
E5491_RS11125	47.8567	24.8567	0.945087	0.0715159	0.158025	-	E5491_RS11125	Ig-like domain-containing protein	-	-	-
E5491_RS03805	0.0001	0.243333	-11.2487	0.788163	1	-	E5491_RS03805	hypothetical protein	-	-	-
E5491_RS03800	105.903	22.7767	2.21712	5.21187e-15	1.22326e-13	up	E5491_RS03800	diacylglycerol kinase family lipid kinase	GO:0003951;GO:0046872;GO:0016301;GO:0005524;GO:0008654	-	COG1597-Sphingosine kinase and enzymes related to eukaryotic diacylglycerol kinase[IR]
E5491_RS11930	159.357	95.5167	0.738435	0.0362593	0.091982	-	E5491_RS11930	UDP-N-acetylglucosamine 1-carboxyvinyltransferase	GO:0005737;GO:0008760;GO:0019277;GO:0071555;GO:0008360;GO:0051301;GO:0009252;GO:0007049	K00790-ko00550 Peptidoglycan biosynthesis;ko00520 Amino sugar and nucleotide sugar metabolism	COG0766-UDP-N-acetylglucosamine enolpyruvyl transferase[M]
E5491_RS01090	11.33	1.90667	2.57102	5.73976e-14	1.23317e-12	up	E5491_RS01090	acyl CoA:acetate/3-ketoacid CoA transferase	GO:0008410;GO:0046952;GO:0016782	-	COG4670-Acyl CoA:acetate/3-ketoacid CoA transferase[I]
E5491_RS01095	72.5467	100.707	-0.473178	0.00304044	0.0111297	-	E5491_RS01095	PrsW family intramembrane metalloprotease	GO:0008233;GO:0016021	-	COG2339-Predicted membrane protein[S]
E5491_RS03915	40.9733	29.3167	0.482964	0.8016	0.882835	-	E5491_RS03915	threonine/serine exporter ThrE family protein	GO:0016021;GO:0005886	-	COG2966-Uncharacterized conserved protein[S]
E5491_RS15105	14.92	1.05333	3.82421	5.39129e-17	1.40728e-15	up	E5491_RS15105	S-adenosyl-l-methionine hydroxide adenosyltransferase family protein	GO:0016740	-	COG1912-Uncharacterized conserved protein[S]
E5491_RS08970	14.4967	7.76	0.901593	0.22104	0.374252	-	E5491_RS08970	DNA-3-methyladenine glycosylase I	GO:0006284;GO:0046872;GO:0008725	K01246-ko03410 Base excision repair	COG2818-3-methyladenine DNA glycosylase[L]
E5491_RS15100	12.18	0.413333	4.88106	2.89536e-13	5.90274e-12	up	E5491_RS15100	ECF-type riboflavin transporter substrate-binding protein	GO:0016021;GO:0005886	-	COG4720-Predicted membrane protein[S]
E5491_RS13630	17.54	17.7533	-0.0174412	0.098711	0.205134	-	E5491_RS13630	AraC family transcriptional regulator	-	-	COG3708-Uncharacterized protein conserved in bacteria[S]
E5491_RS09070	466.79	366.057	0.350707	0.524257	0.681998	-	thrS	threonine--tRNA ligase	GO:0005737;GO:0006435;GO:0046872;GO:0004829;GO:0005524	K01868-ko00970 Aminoacyl-tRNA biosynthesis	COG0441-Threonyl-tRNA synthetase[J]
E5491_RS12805	3.26667	1.86667	0.807355	0.381623	0.55198	-	yut	urea transporter	GO:0070207;GO:0033219;GO:0015204;GO:0071918;GO:0015265;GO:0031226;GO:0016021	-	COG4413-Urea transporter[E]
E5491_RS07070	336.06	225.297	0.576893	0.391018	0.562366	-	E5491_RS07070	AI-2E family transporter	GO:0016021;GO:0005886	-	COG0628-Predicted permease[R]
E5491_RS08975	20.5667	10.5367	0.964889	0.0188811	0.0530531	-	E5491_RS08975	AbrB family transcriptional regulator	GO:0016021;GO:0010628;GO:0010468;GO:0005886	-	COG3180-Putative ammonia monooxygenase[R]
E5491_RS07075	269.437	75.25	1.84018	1.57687e-05	0.000111499	up	mprF	bifunctional lysylphosphatidylglycerol flippase/synthetase MprF	GO:0006629;GO:0016021;GO:0005886;GO:0046677;GO:0050071;GO:0009405	K14205-ko02020 Two-component system;ko05150 Staphylococcus aureus infection;ko01503 Cationic antimicrobial peptide (CAMP) resistance	COG2898-Uncharacterized conserved protein[S]
E5491_RS10555	234.53	328.92	-0.487964	0.00202863	0.00777224	-	E5491_RS10555	tRNA-Ile	-	-	-
E5491_RS11680	10.1033	5.92	0.771162	0.109079	0.221408	-	E5491_RS11680	sensor histidine kinase KdpD	GO:0000155;GO:0016021;GO:0005886;GO:0005524;GO:0005622	K07646-ko02020 Two-component system	COG2205-Osmosensitive K+ channel histidine kinase[T]
E5491_RS10550	1825.78	1889.24	-0.049293	0.101701	0.209787	-	E5491_RS10550	tRNA-Ala	-	-	-
E5491_RS04660	0.43	0.0001	12.0701	0.125997	0.247649	-	E5491_RS04660	L-threonylcarbamoyladenylate synthase	GO:0005737;GO:0003725;GO:0002949;GO:0005524;GO:0061710	-	COG0009-Putative translation factor (SUA5)[J]
E5491_RS03945	2.01	1.48667	0.435114	0.978755	0.989382	-	E5491_RS03945	ComF family protein	GO:0030420	-	COG1040-Predicted amidophosphoribosyltransferases[R]
E5491_RS05710	37.5567	15.74	1.25463	2.95107e-05	0.000193029	up	E5491_RS05710	YfcC family protein	GO:0098656;GO:0005215;GO:0016021;GO:0005886	-	COG1288-Predicted membrane protein[S]
E5491_RS00540	0.0001	0.0001	0	1	1	-	E5491_RS00540	hypothetical protein	-	-	-
E5491_RS03400	81.5567	50.0533	0.704337	0.102348	0.210965	-	E5491_RS03400	iron ABC transporter permease	GO:0005215;GO:0006811;GO:0055072;GO:0016021;GO:0005886	K02015-ko02010 ABC transporters	COG4139-ABC-type cobalamin transport system, permease component[H]
E5491_RS00545	0.873333	1.26333	-0.532631	0.113315	0.228347	-	E5491_RS00545	NAD-dependent epimerase/dehydratase family protein	GO:0050662;GO:0003824;GO:0003978;GO:0006012	K01784-ko00520 Amino sugar and nucleotide sugar metabolism;ko00052 Galactose metabolism	COG0451-Nucleoside-diphosphate-sugar epimerases[MG]
E5491_RS08395	306.343	158.62	0.949575	0.396643	0.567532	-	E5491_RS08395	MTH1187 family thiamine-binding protein	-	-	COG0011-Uncharacterized conserved protein[S]
E5491_RS01890	3.12333	3.8	-0.282913	0.154431	0.288126	-	E5491_RS01890	hypothetical protein	-	-	-
E5491_RS14515	1.67333	1.27	0.397896	0.96306	0.978831	-	E5491_RS14515	trypsin-like serine protease	GO:0004252;GO:0005576	-	COG3591-V8-like Glu-specific endopeptidase[E]
E5491_RS01895	32.7533	31.55	0.0540017	0.290305	0.45835	-	E5491_RS01895	hypothetical protein	-	-	-
E5491_RS08390	426.923	325.4	0.391763	0.822356	0.895804	-	E5491_RS08390	MBL fold metallo-hydrolase	GO:0016787;GO:0046872	K01069-ko00620 Pyruvate metabolism	COG0491-Zn-dependent hydrolases, including glyoxylases[R]
E5491_RS00380	0.443333	0.1	2.14839	0.25024	0.409621	-	E5491_RS00380	tandem-type lipoprotein	GO:0005886	-	-
E5491_RS00385	0.766667	0.586667	0.386058	0.926293	0.95621	-	E5491_RS00385	tandem-type lipoprotein	GO:0005886	-	-
E5491_RS06250	14.7433	4.24	1.79793	2.79782e-06	2.35371e-05	up	E5491_RS06250	minor capsid protein	-	-	-
E5491_RS00760	8.21667	3.04667	1.43132	0.150998	0.283426	-	E5491_RS00760	hypothetical protein	-	-	-
E5491_RS06255	0.563333	0.146667	1.94145	0.587119	0.729627	-	E5491_RS06255	hypothetical protein	-	-	-
E5491_RS00765	32.3467	17.34	0.899513	0.0639868	0.145049	-	E5491_RS00765	DUF4242 domain-containing protein	-	-	-
E5491_RS07380	60.24	27.3367	1.13988	0.000233147	0.00118397	up	E5491_RS07380	phosphatase PAP2 family protein	GO:0016787;GO:0016021;GO:0005886	K19302-ko00550 Peptidoglycan biosynthesis	-
E5491_RS08575	196.09	108.577	0.852802	0.122617	0.242956	-	hrcA	heat-inducible transcription repressor HrcA	GO:0045892;GO:0006351;GO:0003677	-	COG1420-Transcriptional regulator of heat shock gene[K]
E5491_RS03405	9.7	7.73333	0.326894	0.702671	0.815355	-	dhaK	dihydroxyacetone kinase subunit DhaK	GO:0019563;GO:0004371;GO:0006071	K05878-ko00561 Glycerolipid metabolism	COG2376-Dihydroxyacetone kinase[G]
E5491_RS07385	77.36	42.3933	0.86775	0.0457597	0.11221	-	E5491_RS07385	undecaprenyldiphospho-muramoylpentapeptide beta-N-acetylglucosaminyltransferase	GO:0071555;GO:0008360;GO:0051301;GO:0009252;GO:0005886;GO:0050511;GO:0030259;GO:0007049;GO:0051991	K02563-ko00550 Peptidoglycan biosynthesis;ko04112 Cell cycle - Caulobacter;ko01502 Vancomycin resistance	COG0707-UDP-N-acetylglucosamine:LPS N-acetylglucosamine transferase[M]
E5491_RS08570	83.8433	42.7733	0.970984	0.0177369	0.0506083	-	grpE	nucleotide exchange factor GrpE	GO:0005737;GO:0006457;GO:0000774	-	COG0576-Molecular chaperone GrpE (heat shock protein)[O]
E5491_RS02940	88.9933	41.36	1.10546	0.000484827	0.00224564	up	E5491_RS02940	NAD(P)H-dependent oxidoreductase	GO:0008770;GO:0016491	-	COG0431-Predicted flavoprotein[R]
E5491_RS12975	23.4833	24.7133	-0.0736524	0.184785	0.3281	-	E5491_RS12975	hypothetical protein	GO:0016021	-	-
E5491_RS12970	13.8033	14.5133	-0.0723622	0.114795	0.230498	-	E5491_RS12970	hypothetical protein	GO:0016021	-	-
E5491_RS08375	1.35667	1.28667	0.0764279	0.723658	0.82937	-	E5491_RS08375	prepilin-type N-terminal cleavage/methylation domain-containing protein	GO:0008565;GO:0030420;GO:0015628;GO:0009986;GO:0015627;GO:0005886;GO:0003677;GO:0016021	-	COG4537-Competence protein ComGC[U]
E5491_RS03490	50.29	26.5367	0.922284	0.0410841	0.102089	-	E5491_RS03490	Bax inhibitor-1 family protein	GO:0016021;GO:0005886	-	COG0670-Integral membrane protein, interacts with FtsH[R]
E5491_RS10880	50	47.0067	0.0890627	0.0896085	0.189747	-	E5491_RS10880	prephenate dehydratase	GO:0004664;GO:0016597;GO:0009094	K04518-ko01230 Biosynthesis of amino acids;ko00400 Phenylalanine, tyrosine and tryptophan biosynthesis	COG0077-Prephenate dehydratase[E]
E5491_RS03495	10.5233	4.5	1.22559	0.0099599	0.0307721	up	E5491_RS03495	helix-turn-helix transcriptional regulator	GO:0003700;GO:0043565;GO:0005975;GO:0006351	-	COG2207-AraC-type DNA-binding domain-containing proteins[K]
E5491_RS08370	1.1	2.12	-0.946561	0.0741872	0.163025	-	E5491_RS08370	type II secretion system protein	GO:0016021;GO:0030420	-	-
E5491_RS10885	0.636667	0.0001	12.6363	0.629133	1	-	E5491_RS10885	hypothetical protein	-	-	-
E5491_RS03700	64.0833	87.6033	-0.451037	0.00264145	0.00986307	-	E5491_RS03700	DoxX family protein	GO:0016021	K16937-ko00920 Sulfur metabolism	-
E5491_RS03705	32.8867	41.05	-0.319879	0.0165744	0.0476257	-	E5491_RS03705	DM13 domain-containing protein	-	-	-
E5491_RS00165	632.943	545.06	0.215661	0.386431	0.55774	-	aadD1	aminoglycoside O-nucleotidyltransferase ANT(4')-Ia	GO:0016779;GO:0046677	-	-
E5491_RS05400	56.0633	44.22	0.342358	0.774436	0.867834	-	E5491_RS05400	DUF420 domain-containing protein	GO:0016021;GO:0005886	-	COG2322-Predicted membrane protein[S]
E5491_RS01965	29.9533	18.0533	0.730451	0.164105	0.301543	-	E5491_RS01965	histidine phosphatase family protein	GO:0003824;GO:0004331;GO:0008152;GO:0003873;GO:0006000;GO:0005524;GO:0006003	K01834-ko00260 Glycine, serine and threonine metabolism;ko04922 Glucagon signaling pathway;ko00010 Glycolysis / Gluconeogenesis;ko01230 Biosynthesis of amino acids;ko05230 Central carbon metabolism in cancer;ko01200 Carbon metabolism;ko00680 Methane metabolism	COG0588-Phosphoglycerate mutase 1[G]
E5491_RS01960	0.8	2.90667	-1.86129	0.0461675	0.11311	-	E5491_RS01960	hypothetical protein	GO:0016021	-	-
E5491_RS13995	0.263333	0.373333	-0.503574	0.439773	0.605366	-	sarU	HTH-type transcriptional regulator SarU	GO:0005737;GO:0006355;GO:0009405;GO:0006351;GO:0003677	-	-
E5491_RS03120	45.5867	28.67	0.66907	0.300426	0.468504	-	E5491_RS03120	FAD-containing oxidoreductase	GO:0016668;GO:0045454;GO:0050660;GO:1901530;GO:0005623	-	COG1249-Pyruvate/2-oxoglutarate dehydrogenase complex, dihydrolipoamide dehydrogenase (E3) component, and related enzymes[C]
E5491_RS01635	22.8667	14.36	0.67119	0.295579	0.463534	-	E5491_RS01635	VOC family protein	GO:0005737;GO:0019439;GO:0046872;GO:0009636;GO:0051213	-	COG0346-Lactoylglutathione lyase and related lyases[E]
E5491_RS03125	27.4933	20.78	0.403886	0.978599	0.989382	-	E5491_RS03125	Rrf2 family transcriptional regulator	-	-	-
E5491_RS13990	0.0833333	0.22	-1.40054	0.512333	0.672121	-	sarT	HTH-type transcriptional regulator SarT	GO:0003700;GO:0005737;GO:0009405;GO:0006351;GO:0003677	-	COG1846-Transcriptional regulators[K]
E5491_RS01630	27.6933	41.8367	-0.595229	2.4803e-07	2.51909e-06	-	glpT	glycerol-3-phosphate transporter	GO:0016021;GO:0006820;GO:0022857;GO:0006071;GO:0005886;GO:0015169;GO:0055085	-	COG2271-Sugar phosphate permease[G]
E5491_RS00615	11.17	8.24333	0.438329	0.953837	0.97297	-	phnE	phosphonate ABC transporter, permease protein PhnE	GO:0015604;GO:0005887	K02042-ko02010 ABC transporters	COG3639-ABC-type phosphate/phosphonate transport system, permease component[P]
E5491_RS00610	9.66	4.47667	1.1096	0.0354562	0.0903552	-	phnE	phosphonate ABC transporter, permease protein PhnE	GO:0015604;GO:0005887	K02042-ko02010 ABC transporters	COG3639-ABC-type phosphate/phosphonate transport system, permease component[P]
E5491_RS14510	7.55667	6.17333	0.2917	0.651065	0.77777	-	E5491_RS14510	LPXTG cell wall anchor domain-containing protein	-	-	-
E5491_RS07495	108.443	86.76	0.321839	0.467294	0.632647	-	E5491_RS07495	5'-3' exonuclease	GO:0004527;GO:0003677	-	COG0258-5'-3' exonuclease (including N-terminal domain of PolI)[L]
E5491_RS07490	1.15667	1.53	-0.403558	0.105328	0.215834	-	ald	alanine dehydrogenase	GO:0000286;GO:0042853	K00259-ko00250 Alanine, aspartate and glutamate metabolism;ko00430 Taurine and hypotaurine metabolism	COG0686-Alanine dehydrogenase[E]
E5491_RS02835	10650	16434.9	-0.625903	5.11298e-10	7.58146e-09	-	E5491_RS02835	50S ribosomal protein L10	GO:0003735;GO:0042254;GO:0070180;GO:0005840;GO:0006412	K02864-ko03010 Ribosome	COG0244-Ribosomal protein L10[J]
E5491_RS11445	154.68	123.263	0.327543	0.53825	0.695022	-	E5491_RS11445	glycoside hydrolase family 32 protein	GO:0005737;GO:0005975;GO:0005985;GO:0004575	K01193-ko00500 Starch and sucrose metabolism;ko00052 Galactose metabolism	COG1621-Beta-fructosidases (levanase/invertase)[G]
E5491_RS06450	13.4033	11.9667	0.16357	0.441471	0.606456	-	dprA	DNA-protecting protein DprA	-	-	-
E5491_RS04285	31.5933	12.6567	1.31972	0.00694503	0.0226871	up	E5491_RS04285	toprim domain-containing protein	-	-	COG1658-Small primase-like proteins (Toprim domain)[L]
E5491_RS06380	3.02333	2.47333	0.289683	0.83792	0.905035	-	E5491_RS06380	hypothetical protein	-	-	-
E5491_RS04280	8.48	6.55	0.372569	0.809843	0.887712	-	E5491_RS04280	DUF1963 domain-containing protein	-	-	COG3878-Uncharacterized protein conserved in bacteria[S]
E5491_RS06385	4.01667	2.06667	0.958693	0.561821	0.709708	-	E5491_RS06385	hypothetical protein	-	-	-
E5491_RS02545	3901.91	4233.64	-0.117718	0.0156287	0.0454697	-	E5491_RS02545	50S ribosomal protein L25/general stress protein Ctc	GO:0003735;GO:0008097;GO:0005840;GO:0006412	K02897-ko03010 Ribosome	COG1825-Ribosomal protein L25 (general stress protein Ctc)[J]
E5491_RS11685	4.49333	1.99	1.17502	0.11586	0.232136	-	E5491_RS11685	response regulator transcription factor	GO:0005737;GO:0000160;GO:0005622;GO:0001131;GO:0006355;GO:0006351;GO:0003677;GO:0000986	K07667-ko02024 Quorum sensing;ko02020 Two-component system	COG0745-Response regulators consisting of a CheY-like receiver domain and a winged-helix DNA-binding domain[TK]
E5491_RS07250	94.8433	3.44333	4.78367	3.80186e-65	3.31831e-63	up	E5491_RS07250	aspartate kinase	GO:0019877;GO:0009089;GO:0009088;GO:0016597;GO:0004072;GO:0005524	K00928-ko00260 Glycine, serine and threonine metabolism;ko00270 Cysteine and methionine metabolism;ko00300 Lysine biosynthesis;ko01230 Biosynthesis of amino acids;ko00261 Monobactam biosynthesis;ko01210 2-Oxocarboxylic acid metabolism	COG0527-Aspartokinases[E]
E5491_RS11935	3597.1	2647.91	0.441979	0.872697	0.923274	-	E5491_RS11935	fructose-bisphosphate aldolase	GO:0030388;GO:0006096;GO:0004332;GO:0008270	K01624-ko00710 Carbon fixation in photosynthetic organisms;ko00010 Glycolysis / Gluconeogenesis;ko00030 Pentose phosphate pathway;ko01230 Biosynthesis of amino acids;ko01200 Carbon metabolism;ko00680 Methane metabolism;ko00051 Fructose and mannose metabolism	COG0191-Fructose/tagatose bisphosphate aldolase[G]
E5491_RS07255	155.477	4.17333	5.21935	1.72872e-86	2.09927e-84	up	E5491_RS07255	aspartate-semialdehyde dehydrogenase	GO:0005737;GO:0050661;GO:0051287;GO:0071266;GO:0019877;GO:0009089;GO:0009088;GO:0003942;GO:0009097;GO:0004073	K00133-ko00260 Glycine, serine and threonine metabolism;ko00270 Cysteine and methionine metabolism;ko00300 Lysine biosynthesis;ko01230 Biosynthesis of amino acids;ko00261 Monobactam biosynthesis;ko01210 2-Oxocarboxylic acid metabolism	COG0136-Aspartate-semialdehyde dehydrogenase[E]
E5491_RS00145	7.44667	7.15333	0.0579791	0.178093	0.320225	-	E5491_RS00145	DUF3578 domain-containing protein	-	-	-
E5491_RS03010	196.223	43.67	2.16778	2.54024e-22	8.54805e-21	up	E5491_RS03010	MFS transporter	GO:0005215;GO:0016021;GO:0055085;GO:0015293;GO:0005886	-	-
E5491_RS04040	89.6	58.3	0.620003	0.287915	0.456083	-	whiA	DNA-binding protein WhiA	GO:0004519;GO:0006355;GO:0043937;GO:0006351;GO:0003677	-	COG1481-Uncharacterized protein conserved in bacteria[S]
E5491_RS03235	13.07	7.77667	0.749035	0.560862	0.708818	-	E5491_RS03235	hypothetical protein	GO:0016021	-	-
E5491_RS03230	349.647	385.123	-0.139423	0.008349	0.0265712	-	E5491_RS03230	hypothetical protein	-	-	-
E5491_RS14525	263.5	155.853	0.757614	0.0475736	0.115945	-	E5491_RS14525	pantoate--beta-alanine ligase	GO:0005737;GO:0015940;GO:0004592;GO:0005524	K01918-ko00410 beta-Alanine metabolism;ko00770 Pantothenate and CoA biosynthesis	COG0414-Panthothenate synthetase[H]
E5491_RS12015	25.9367	9.89667	1.38998	0.000451372	0.00211879	up	E5491_RS12015	thiol-disulfide oxidoreductase DCC family protein	GO:0010287	-	COG3011-Uncharacterized protein conserved in bacteria[S]
E5491_RS01700	25	22.3033	0.164669	0.320001	0.49027	-	E5491_RS01700	DUF3169 family protein	GO:0016021	-	-
E5491_RS01705	24.9933	23.7967	0.0707838	0.122739	0.242956	-	E5491_RS01705	ABC transporter ATP-binding protein	GO:0015031;GO:0043213;GO:0016887;GO:0005524	-	COG1131-ABC-type multidrug transport system, ATPase component[V]
E5491_RS12010	198.167	95.9333	1.04661	0.00302398	0.011084	up	E5491_RS12010	DNA starvation/stationary phase protection protein	GO:0008199;GO:0006950;GO:0006879;GO:0016722;GO:0005623	-	COG0783-DNA-binding ferritin-like protein (oxidative damage protectant)[P]
E5491_RS06030	738	946.943	-0.359657	0.000924049	0.00389859	-	fabD	ACP S-malonyltransferase	GO:0006633;GO:0004314	K00645-ko01212 Fatty acid metabolism;ko00061 Fatty acid biosynthesis	COG0331-(acyl-carrier-protein) S-malonyltransferase[I]
E5491_RS06035	970.153	1106.5	-0.189723	0.00126474	0.00508994	-	fabG	3-oxoacyl-[acyl-carrier-protein] reductase	GO:0006633;GO:0051287;GO:0050661;GO:0004316;GO:0030497	K00059-ko01212 Fatty acid metabolism;ko00780 Biotin metabolism;ko00061 Fatty acid biosynthesis;ko01040 Biosynthesis of unsaturated fatty acids	COG1028-Dehydrogenases with different specificities (related to short-chain alcohol dehydrogenases)[IQR]
E5491_RS10075	6.36	2.91333	1.12636	0.321092	0.490865	-	E5491_RS10075	phi PVL orf 51-like protein	-	-	-
E5491_RS13510	66.41	37.16	0.83765	0.127366	0.249637	-	E5491_RS13510	cation transporter	GO:0008324;GO:0016021;GO:0016020;GO:0005385;GO:0005886;GO:0010043;GO:0061088	-	COG0053-Predicted Co/Zn/Cd cation transporters[P]
E5491_RS13515	0.286667	0.0001	11.4852	0.839363	1	-	E5491_RS13515	hypothetical protein	-	-	-
E5491_RS13135	57.4933	61.7933	-0.104057	0.0641863	0.145278	-	E5491_RS13135	thioesterase family protein	GO:0005737;GO:0006631;GO:0047728;GO:0051287;GO:0042413;GO:0003857	-	COG0824-Predicted thioesterase[R]
E5491_RS10520	476.61	1038.11	-1.12308	2.63954e-07	2.6663e-06	down	E5491_RS10520	tRNA-Leu	-	-	-
E5491_RS02720	102.67	106.053	-0.0467753	0.00685033	0.0224829	-	pdxS	pyridoxal 5'-phosphate synthase lyase subunit PdxS	GO:0036381;GO:0042819;GO:0042823	K06215-ko00750 Vitamin B6 metabolism	COG0214-Pyridoxine biosynthesis enzyme[H]
E5491_RS02725	204.617	231.257	-0.176571	4.75664e-05	0.000295229	-	pdxT	pyridoxal 5'-phosphate synthase glutaminase subunit PdxT	GO:0042823;GO:0036381;GO:0042819;GO:0006543;GO:0004359	K08681-ko00750 Vitamin B6 metabolism	COG0311-Predicted glutamine amidotransferase involved in pyridoxine biosynthesis[H]
E5491_RS14520	12.9767	8.46333	0.616622	0.57736	0.721934	-	E5491_RS14520	aspartate 1-decarboxylase	GO:0004068;GO:0005737;GO:0006523;GO:0015940	K01579-ko00410 beta-Alanine metabolism;ko00770 Pantothenate and CoA biosynthesis	COG0853-Aspartate 1-decarboxylase[H]
E5491_RS11845	1695.69	1854.51	-0.129165	0.00350143	0.0124913	-	atpE	F0F1 ATP synthase subunit C	GO:0016787;GO:0045263;GO:0015986;GO:0015991;GO:0016021;GO:0008289;GO:0005886;GO:0015078	K02110-ko00195 Photosynthesis;ko00190 Oxidative phosphorylation	COG0636-F0F1-type ATP synthase, subunit c/Archaeal/vacuolar-type H+-ATPase, subunit K[C]
E5491_RS07820	2.07333	1.52	0.447881	0.979822	0.989744	-	E5491_RS07820	hypothetical protein	-	-	-
E5491_RS11840	1845.19	1822.44	0.0178981	0.0271247	0.0713363	-	E5491_RS11840	F0F1 ATP synthase subunit B	GO:0042777;GO:0016021;GO:0046933;GO:0045263;GO:0005886	K02109-ko00195 Photosynthesis;ko00190 Oxidative phosphorylation	COG0711-F0F1-type ATP synthase, subunit b[C]
E5491_RS11590	84.49	60.5467	0.480733	0.939702	0.964431	-	E5491_RS11590	SprT family protein	GO:0005737;GO:0008270	-	COG3091-Uncharacterized protein conserved in bacteria[S]
E5491_RS11595	98.9467	63.8967	0.63091	0.183134	0.326435	-	E5491_RS11595	RNA-binding transcriptional accessory protein	GO:0006139;GO:0003676	-	COG2183-Transcriptional accessory protein[K]
E5491_RS02050	4.89	1.38333	1.82169	0.0263564	0.0697758	-	E5491_RS02050	hypothetical protein	-	-	-
E5491_RS02055	0.543333	0.51	0.0913403	0.725834	0.831448	-	E5491_RS02055	type II toxin-antitoxin system PemK/MazF family toxin	GO:0003677	-	-
E5491_RS09430	82.8767	54.5533	0.603299	0.282716	0.449246	-	E5491_RS09430	M42 family metallopeptidase	GO:0004177;GO:0046872;GO:0008237	-	COG1363-Cellulase M and related proteins[G]
E5491_RS09435	8.32333	7.62	0.12737	0.587575	0.729627	-	E5491_RS09435	PepSY domain-containing protein	GO:0016021	-	COG5584-Predicted small secreted protein[S]
E5491_RS13805	18.6267	12.4333	0.583156	0.559154	0.708546	-	E5491_RS13805	ABC transporter permease	GO:0016021;GO:0006810;GO:0005886	K15586-ko02010 ABC transporters	COG1173-ABC-type dipeptide/oligopeptide/nickel transport systems, permease components[EP]
E5491_RS07825	2.40667	1.06667	1.17393	0.0767611	0.167495	-	E5491_RS07825	phage tail protein	-	-	-
E5491_RS14865	116.797	174.177	-0.576552	4.62346e-05	0.000289536	-	sasA	serine-rich repeat glycoprotein adhesin SasA	GO:0005618;GO:0016020;GO:0005576;GO:0009405;GO:0005509	-	-
E5491_RS00945	10.2733	1.56667	2.71313	3.29333e-14	7.30022e-13	up	E5491_RS00945	ABC transporter permease	-	-	-
E5491_RS00940	111.923	48.93	1.19372	0.000219998	0.00112744	up	E5491_RS00940	ABC transporter ATP-binding protein	GO:0015833;GO:0016887;GO:0005524;GO:0005886	K02031-ko02024 Quorum sensing	COG1123-ATPase components of various ABC-type transport systems, contain duplicated ATPase[R]
E5491_RS01415	0.44	0.506667	-0.203533	0.637234	0.767075	-	E5491_RS01415	TIGR01741 family protein	-	-	-
E5491_RS01410	2.04667	3.02667	-0.564454	0.295498	0.463534	-	E5491_RS01410	hypothetical protein	GO:0016021	-	-
E5491_RS06725	410.96	265.68	0.629308	0.226578	0.381683	-	E5491_RS06725	glycerol-3-phosphate dehydrogenase/oxidase	GO:0019563;GO:0052591;GO:0009331;GO:0006072	K00111-ko00564 Glycerophospholipid metabolism	COG0578-Glycerol-3-phosphate dehydrogenase[C]
E5491_RS12160	423.853	806.883	-0.928795	4.87103e-05	0.000301658	-	E5491_RS12160	tRNA-Asn	-	-	-
E5491_RS06720	80.61	76.19	0.0813572	0.0365824	0.0927174	-	glpK	glycerol kinase GlpK	GO:0004370;GO:0019563;GO:0006071;GO:0005524;GO:0006072	K00864-ko04626 Plant-pathogen interaction;ko00561 Glycerolipid metabolism;ko03320 PPAR signaling pathway	COG0554-Glycerol kinase[C]
E5491_RS12165	973.827	1962.06	-1.01063	1.64817e-07	1.71766e-06	down	rrf	5S ribosomal RNA	-	-	-
E5491_RS13090	45.4267	32.7067	0.473955	0.856511	0.916917	-	E5491_RS13090	ABC transporter permease	GO:0016021;GO:0005886	-	COG1668-ABC-type Na+ efflux pump, permease component[CP]
E5491_RS13800	17.2233	15.5367	0.148687	0.188511	0.333023	-	E5491_RS13800	ABC transporter ATP-binding protein	GO:0030420;GO:0030435;GO:0015833;GO:0016887;GO:0005886;GO:0015031;GO:0005524	K15587-ko02010 ABC transporters	COG0444-ABC-type dipeptide/oligopeptide/nickel transport system, ATPase component[EP]
E5491_RS13420	55.2967	50.9067	0.119338	0.0777906	0.169345	-	E5491_RS13420	formate/nitrite transporter family protein	GO:0005215;GO:0016021;GO:0015499;GO:0005887;GO:0015724	-	COG2116-Formate/nitrite family of transporters[P]
E5491_RS02615	8.89667	9.13667	-0.038403	0.304422	0.47315	-	folB	dihydroneopterin aldolase	GO:0004150;GO:0046656;GO:0016853;GO:0046654	K01633-ko00790 Folate biosynthesis	COG1539-Dihydroneopterin aldolase[H]
E5491_RS02610	33.1	39.7567	-0.264366	0.000242968	0.00122714	-	folP	dihydropteroate synthase	GO:0046872;GO:0046654;GO:0004156;GO:0046656	K00796-ko00790 Folate biosynthesis	COG0294-Dihydropteroate synthase and related enzymes[H]
E5491_RS13900	4.03667	2.10333	0.940487	0.250348	0.409621	-	E5491_RS13900	tandem-type lipoprotein	GO:0016021;GO:0005886	-	-
E5491_RS08635	81.61	96.75	-0.245516	0.0234276	0.0636551	-	yhbY	ribosome assembly RNA-binding protein YhbY	GO:0003723	-	COG1534-Predicted RNA-binding protein containing KH domain, possibly ribosomal protein[J]
E5491_RS10150	5.71	3.47333	0.71717	0.7418	0.844274	-	E5491_RS10150	DUF1108 family protein	-	-	-
E5491_RS09385	554.177	118.02	2.23131	4.80686e-29	2.00381e-27	up	E5491_RS09385	bifunctional 3-deoxy-7-phosphoheptulonate synthase/chorismate mutase	GO:0004106;GO:0009423;GO:0016832;GO:0016740;GO:0003849;GO:0046417;GO:0009073	K13853-ko01230 Biosynthesis of amino acids;ko00400 Phenylalanine, tyrosine and tryptophan biosynthesis	COG2876-3-deoxy-D-arabino-heptulosonate 7-phosphate (DAHP) synthase[E]
E5491_RS10155	1.01333	0.413333	1.29373	0.647707	0.775602	-	E5491_RS10155	hypothetical protein	-	-	-
E5491_RS09380	0.263333	0.0001	11.3627	0.839363	1	-	E5491_RS09380	hypothetical protein	GO:0016021	-	-
E5491_RS05395	137.987	113.443	0.282557	0.51066	0.671201	-	E5491_RS05395	protoheme IX farnesyltransferase	GO:0016021;GO:0048034;GO:0008495;GO:0005886	K02257-ko00860 Porphyrin and chlorophyll metabolism;ko00190 Oxidative phosphorylation	COG0109-Polyprenyltransferase (cytochrome oxidase assembly factor)[O]
E5491_RS05390	61.12	69.8433	-0.192478	0.000397	0.00189542	-	E5491_RS05390	heme A synthase	GO:0016021;GO:0006784;GO:0016627;GO:0005886	K02259-ko02020 Two-component system;ko00860 Porphyrin and chlorophyll metabolism;ko00190 Oxidative phosphorylation	COG1612-Uncharacterized protein required for cytochrome oxidase assembly[O]
E5491_RS04865	31.5033	23.7467	0.407779	0.885268	0.931984	-	E5491_RS04865	YueH family protein	-	-	-
E5491_RS04860	222.093	169.76	0.38767	0.791295	0.877715	-	E5491_RS04860	UDP-N-acetylmuramoyl-L-alanyl-D-glutamate--L- lysine ligase	GO:0005737;GO:0047482;GO:0051301;GO:0000287;GO:0071555;GO:0008360;GO:0005524;GO:0009252;GO:0007049	K05362-ko00550 Peptidoglycan biosynthesis	COG0769-UDP-N-acetylmuramyl tripeptide synthase[M]
E5491_RS06620	103.703	91.8833	0.174587	0.123558	0.244058	-	E5491_RS06620	insulinase family protein	GO:0016485;GO:0003824;GO:0046872;GO:0004222;GO:0008270	-	COG0612-Predicted Zn-dependent peptidases[R]
E5491_RS09890	0.0001	0.0001	0	1	1	-	E5491_RS09890	phage holin	GO:0016021	-	-
E5491_RS06625	193.583	165.953	0.222177	0.163961	0.301543	-	E5491_RS06625	SDR family NAD(P)-dependent oxidoreductase	GO:0016491	K00059-ko01212 Fatty acid metabolism;ko00780 Biotin metabolism;ko00061 Fatty acid biosynthesis;ko01040 Biosynthesis of unsaturated fatty acids	COG0300-Short-chain dehydrogenases of various substrate specificities[R]
E5491_RS09895	0.973333	0.446667	1.12374	0.551046	0.701811	-	E5491_RS09895	hypothetical protein	-	-	-
E5491_RS08735	236.047	255.223	-0.112688	0.00119009	0.00483128	-	E5491_RS08735	U32 family peptidase	GO:0008233	-	COG0826-Collagenase and related proteases[O]
E5491_RS07715	108.04	106.247	0.024148	0.0220848	0.0608312	-	ypdA	YpdA family putative bacillithiol disulfide reductase	GO:0004497;GO:0055114;GO:0004791	-	COG0492-Thioredoxin reductase[O]
E5491_RS07710	140.383	52.27	1.42532	0.00146058	0.00578638	up	E5491_RS07710	asparaginase	GO:0005737;GO:0006520;GO:0004067	K01424-ko00460 Cyanoamino acid metabolism;ko00250 Alanine, aspartate and glutamate metabolism	COG0252-L-asparaginase/archaeal Glu-tRNAGln amidotransferase subunit D[EJ]
E5491_RS01560	32.4667	28.66	0.179921	0.182583	0.326057	-	E5491_RS01560	LLM class flavin-dependent oxidoreductase	GO:0005829;GO:0016705	-	COG2141-Coenzyme F420-dependent N5,N10-methylene tetrahydromethanopterin reductase and related flavin-dependent oxidoreductases[C]
E5491_RS12820	44.51	16.7733	1.40796	3.68646e-06	3.00183e-05	up	ureC	urease subunit alpha	GO:0005737;GO:0009039;GO:0016151;GO:0043419	K01428-ko00230 Purine metabolism;ko00791 Atrazine degradation;ko05120 Epithelial cell signaling in Helicobacter pylori infection;ko00220 Arginine biosynthesis	COG0804-Urea amidohydrolase (urease) alpha subunit[E]
E5491_RS01565	18.1067	15.44	0.229848	0.564114	0.71164	-	E5491_RS01565	glycine cleavage system protein H	-	-	COG0509-Glycine cleavage system H protein (lipoate-binding)[E]
E5491_RS13835	60.5533	13.8367	2.12971	2.44482e-18	6.89735e-17	up	E5491_RS13835	MBL fold metallo-hydrolase	GO:0016787	-	COG2220-Predicted Zn-dependent hydrolases of the beta-lactamase fold[R]
E5491_RS09940	23.0467	9.69667	1.249	0.000531404	0.00240944	up	E5491_RS09940	phage tail family protein	-	-	-
E5491_RS09945	25.0767	9.97667	1.32972	1.3553e-07	1.43627e-06	up	E5491_RS09945	terminase	GO:0046718;GO:0016021;GO:0019012	-	-
E5491_RS12380	14.0167	14.6767	-0.066381	0.0270563	0.0712236	-	E5491_RS12380	M23 family metallopeptidase	GO:0016021;GO:0046872;GO:0008237;GO:0005886	-	COG0739-Membrane proteins related to metalloendopeptidases[M]
E5491_RS10775	27.2667	34.72	-0.348629	4.70958e-06	3.74753e-05	-	rlmD	23S rRNA (uracil(1939)-C(5))-methyltransferase RlmD	GO:0008173;GO:0046872;GO:0003723;GO:0006396;GO:0051539	-	COG2265-SAM-dependent methyltransferases related to tRNA (uracil-5-)-methyltransferase[J]
E5491_RS11335	2.61333	2.99667	-0.197467	0.487597	0.650051	-	E5491_RS11335	hypothetical protein	-	-	-
E5491_RS11330	46.3767	43.5033	0.0922732	0.253197	0.412349	-	E5491_RS11330	hypothetical protein	-	-	-
E5491_RS12825	24.5533	10.9767	1.16148	0.0184466	0.052306	-	ureE	urease accessory protein UreE	GO:0005737;GO:0016151;GO:0018307;GO:0006457;GO:0019627	-	COG2371-Urease accessory protein UreE[O]
E5491_RS09760	0.83	3.14	-1.91958	3.6685e-05	0.000232866	down	splB	serine protease SplB	GO:0004252;GO:0005576	-	COG3591-V8-like Glu-specific endopeptidase[E]
E5491_RS09090	129.557	132	-0.0269547	0.0666447	0.14987	-	nrdR	transcriptional repressor NrdR	GO:0045892;GO:0008270;GO:0006351;GO:0005524;GO:0003677	-	COG1327-Predicted transcriptional regulator, consists of a Zn-ribbon and ATP-cone domains[K]
E5491_RS09765	1.66667	3.40333	-1.02998	0.0269704	0.0711316	-	splA	serine protease SplA	GO:0004252;GO:0005576	-	COG3591-V8-like Glu-specific endopeptidase[E]
E5491_RS09095	5.75	4.74667	0.276647	0.578444	0.722537	-	gap	type I glyceraldehyde-3-phosphate dehydrogenase	GO:0005737;GO:0004365;GO:0051287;GO:0016620;GO:0006006;GO:0006096;GO:0050661	K00134-ko00710 Carbon fixation in photosynthetic organisms;ko00010 Glycolysis / Gluconeogenesis;ko04066 HIF-1 signaling pathway;ko01230 Biosynthesis of amino acids;ko01200 Carbon metabolism;ko05010 Alzheimer's disease	COG0057-Glyceraldehyde-3-phosphate dehydrogenase/erythrose-4-phosphate dehydrogenase[G]
E5491_RS10670	19.5333	23.63	-0.274681	0.173671	0.31559	-	E5491_RS10670	DUF1128 family protein	-	-	COG4840-Uncharacterized protein conserved in bacteria[S]
E5491_RS06535	216.417	141.857	0.609378	0.227798	0.382865	-	E5491_RS06535	DNA polymerase III subunit alpha	GO:0003887;GO:0005737;GO:0008408;GO:0006261;GO:0003677	K03763-ko00230 Purine metabolism;ko03030 DNA replication;ko00240 Pyrimidine metabolism;ko03430 Mismatch repair;ko03440 Homologous recombination	COG2176-DNA polymerase III, alpha subunit (gram-positive type)[L]
E5491_RS06825	0.156667	0.0001	10.6135	0.839363	1	-	E5491_RS06825	hypothetical protein	-	-	-
E5491_RS06530	349.52	371.227	-0.0869253	0.000199544	0.00103553	-	E5491_RS06530	proline--tRNA ligase	GO:0005737;GO:0006433;GO:0004827;GO:0005524;GO:0002161	K01881-ko00970 Aminoacyl-tRNA biosynthesis	COG0442-Prolyl-tRNA synthetase[J]
E5491_RS06820	1.05	0.27	1.95936	0.316273	0.486427	-	E5491_RS06820	hypothetical protein	-	-	-
E5491_RS10675	146.937	51.7	1.50696	1.42442e-06	1.28336e-05	up	E5491_RS10675	low molecular weight phosphotyrosine protein phosphatase	GO:0004725	-	COG0394-Protein-tyrosine-phosphatase[T]
E5491_RS05245	247.763	159.193	0.638183	0.368154	0.539482	-	E5491_RS05245	TrkA family potassium uptake protein	GO:0006813;GO:0008324;GO:0005886	-	COG0569-K+ transport systems, NAD-binding component[P]
E5491_RS14640	16.9133	6.92667	1.28793	0.0150502	0.0441569	up	nrdG	anaerobic ribonucleoside-triphosphate reductase activating protein	GO:0005737;GO:0051539;GO:0008998;GO:0009265;GO:0046872;GO:0043365	-	COG0602-Organic radical activating enzymes[O]
E5491_RS05240	35.2233	21.3233	0.724098	0.306073	0.475187	-	E5491_RS05240	cytochrome d ubiquinol oxidase subunit II	GO:0030435;GO:0016021;GO:0055114;GO:0005886	K00426-ko02020 Two-component system;ko00190 Oxidative phosphorylation	COG1294-Cytochrome bd-type quinol oxidase, subunit 2[C]
E5491_RS07800	0.0001	0.0001	0	1	1	-	E5491_RS07800	XkdX family protein	-	-	-
E5491_RS07805	1.13333	0.403333	1.49053	0.366996	0.538917	-	E5491_RS07805	DUF2977 domain-containing protein	-	-	-
E5491_RS12740	182.477	117.22	0.638493	0.25729	0.41658	-	E5491_RS12740	molybdopterin molybdotransferase MoeA	GO:0061599;GO:0006777;GO:0046872;GO:0032324	-	COG0303-Molybdopterin biosynthesis enzyme[H]
E5491_RS12745	70.1533	48.0867	0.544875	0.788712	0.876591	-	moaC	cyclic pyranopterin monophosphate synthase MoaC	GO:0006777	K03637-ko00790 Folate biosynthesis;ko04122 Sulfur relay system	COG0315-Molybdenum cofactor biosynthesis enzyme[H]
E5491_RS03965	101.373	57.17	0.826348	0.0234291	0.0636551	-	E5491_RS03965	peptide chain release factor 2	GO:0005737;GO:0016149	-	COG1186-Protein chain release factor B[J]
E5491_RS14460	0.606667	0.183333	1.72643	0.625722	0.758854	-	E5491_RS14460	DUF4176 domain-containing protein	-	-	COG4495-Uncharacterized protein conserved in bacteria[S]
E5491_RS13705	183.353	18.35	3.32077	1.0919e-22	3.8121e-21	up	E5491_RS13705	ABC transporter permease	GO:0016021;GO:0006810;GO:0005886	K05846-ko02010 ABC transporters	COG1174-ABC-type proline/glycine betaine transport systems, permease component[E]
E5491_RS11200	2.60333	0.69	1.91569	0.0824785	0.178023	-	E5491_RS11200	hypothetical protein	-	-	-
E5491_RS11205	6.29333	0.323333	4.28273	0.00585606	0.0197536	up	E5491_RS11205	transcriptional regulator	GO:0006355;GO:0006351	-	-
E5491_RS04915	13.06	14.16	-0.116666	0.00774833	0.0249609	-	E5491_RS04915	lipoate--protein ligase	GO:0016979;GO:0009249;GO:0016874;GO:0005524	K03800-ko00785 Lipoic acid metabolism	COG0095-Lipoate-protein ligase A[H]
E5491_RS04445	439.86	189.54	1.21454	0.346389	0.517637	-	dltC	D-alanine--poly(phosphoribitol) ligase subunit 2	GO:0036370;GO:0047473;GO:0071555;GO:0008360;GO:0070395;GO:0005524	K14188-ko02020 Two-component system;ko00473 D-Alanine metabolism;ko05150 Staphylococcus aureus infection;ko01503 Cationic antimicrobial peptide (CAMP) resistance	-
E5491_RS04910	78.3767	21.24	1.88364	2.65247e-05	0.000175554	up	E5491_RS04910	IDEAL domain-containing protein	-	-	-
E5491_RS04440	542.917	245.387	1.14567	7.30216e-05	0.000429367	up	dltB	PG:teichoic acid D-alanyltransferase DltB	GO:0016021;GO:0006810;GO:0070395;GO:0005886	K03739-ko02020 Two-component system;ko05150 Staphylococcus aureus infection;ko01503 Cationic antimicrobial peptide (CAMP) resistance	COG1696-Predicted membrane protein involved in D-alanine export[M]
E5491_RS03535	24.97	18.5567	0.428258	0.950235	0.970741	-	E5491_RS03535	DUF456 domain-containing protein	GO:0016021;GO:0005886	-	COG2839-Uncharacterized protein conserved in bacteria[S]
E5491_RS01390	31.1867	13.35	1.22409	0.000158336	0.000862051	up	E5491_RS01390	ribonuclease YeeF family protein	GO:0004518	-	COG5444-Uncharacterized conserved protein[S]
E5491_RS08650	38.2533	33.71	0.182409	0.331283	0.501232	-	E5491_RS08650	YqeG family HAD IIIA-type phosphatase	GO:0016311;GO:0016787;GO:0016791	-	COG2179-Predicted hydrolase of the HAD superfamily[R]
E5491_RS01395	19.7867	6.30667	1.64958	6.91547e-05	0.000408349	up	E5491_RS01395	TIGR01741 family protein	-	-	-
E5491_RS03530	91.6367	90.3733	0.0200278	0.00687912	0.0225509	-	E5491_RS03530	sugar efflux transporter	GO:0016021;GO:0005886	-	-
E5491_RS07935	3.59333	0.506667	2.82621	0.0380694	0.0959637	-	E5491_RS07935	DUF1514 family protein	-	-	-
E5491_RS07930	16.28	6.93667	1.23079	3.00005e-05	0.000195775	up	E5491_RS07930	virulence-associated E family protein	-	-	COG5545-Predicted P-loop ATPase and inactivated derivatives[R]
E5491_RS09180	83.04	80.0567	0.0527849	0.00941718	0.0294893	-	pde2	pApA hydrolase Pde2	GO:0004527;GO:0003676;GO:0008441	K06881-ko00920 Sulfur metabolism	COG0618-Exopolyphosphatase-related proteins[R]
E5491_RS08410	14.49	13.4233	0.110315	0.185019	0.3281	-	E5491_RS08410	rhomboid family intramembrane serine protease	GO:0016485;GO:0004252;GO:0016021;GO:0005886	-	COG0705-Uncharacterized membrane protein (homolog of Drosophila rhomboid)[R]
E5491_RS09530	2.62333	2.89667	-0.142993	0.145727	0.275756	-	E5491_RS09530	proline dehydrogenase	GO:0004657;GO:0016021;GO:0010133	K00318-ko00330 Arginine and proline metabolism	COG0506-Proline dehydrogenase[E]
E5491_RS14350	59.3067	20.4167	1.53845	2.13896e-10	3.35624e-09	up	E5491_RS14350	NAD(P)/FAD-dependent oxidoreductase	GO:0016117;GO:0016491	K10210-ko00906 Carotenoid biosynthesis	COG1233-Phytoene dehydrogenase and related proteins[Q]
E5491_RS08145	260.333	232.01	0.166173	0.149343	0.281229	-	E5491_RS08145	transcriptional repressor	GO:0005737;GO:0003700;GO:0045892;GO:0006351;GO:0003677;GO:0046872	-	COG0735-Fe2+/Zn2+ uptake regulation proteins[P]
E5491_RS08415	8.73667	5.50667	0.665904	0.589653	0.731306	-	E5491_RS08415	5-formyltetrahydrofolate cyclo-ligase	GO:0030272;GO:0046872;GO:0009396;GO:0035999;GO:0005524	-	COG0212-5-formyltetrahydrofolate cyclo-ligase[H]
E5491_RS08140	146.44	168.133	-0.199296	0.000386116	0.00184978	-	xerD	site-specific tyrosine recombinase XerD	GO:0005737;GO:0006313;GO:0009037;GO:0051301;GO:0003677;GO:0007059;GO:0007049	-	COG4974-Site-specific recombinase XerD[L]
E5491_RS14355	7.14	4.00333	0.834722	0.327003	0.496466	-	crtO	glycosyl-4,4'-diaponeurosporenoate acyltransferase	GO:0016117;GO:0016021;GO:0016746;GO:0005886	K10212-ko00906 Carotenoid biosynthesis	-
E5491_RS04700	132.643	18.2	2.86554	9.50405e-16	2.32849e-14	up	E5491_RS04700	ABC transporter permease	GO:0030420;GO:0015421;GO:0016021;GO:0006810;GO:0042937;GO:0030435;GO:0005887;GO:0005886;GO:0015031;GO:0035672	K15581-ko02024 Quorum sensing;ko01501 beta-Lactam resistance;ko02010 ABC transporters	COG0601-ABC-type dipeptide/oligopeptide/nickel transport systems, permease components[EP]
E5491_RS04705	297.453	25.4767	3.54541	1.67377e-40	9.54048e-39	up	E5491_RS04705	ABC transporter permease	GO:0030420;GO:0016021;GO:0006810;GO:0022857;GO:0030435;GO:0015833;GO:0005887;GO:0005886;GO:0015031;GO:0055085	K15582-ko02024 Quorum sensing;ko01501 beta-Lactam resistance;ko02010 ABC transporters	COG1173-ABC-type dipeptide/oligopeptide/nickel transport systems, permease components[EP]
E5491_RS11115	25.1467	11.9433	1.07416	0.000521364	0.00238716	up	E5491_RS11115	phage tail tape measure protein	GO:0016021;GO:0033644;GO:0019076	-	COG5412-Phage-related protein[S]
E5491_RS05655	9.52667	9.03333	0.0767131	0.404597	0.574396	-	E5491_RS05655	hypothetical protein	-	-	-
E5491_RS09535	48.72	37.5333	0.376342	0.750991	0.85036	-	E5491_RS09535	6,7-dimethyl-8-ribityllumazine synthase	GO:0000906;GO:0016740;GO:0009349;GO:0009231	K00794-ko00740 Riboflavin metabolism	COG0054-Riboflavin synthase beta-chain[H]
E5491_RS10425	673.62	1310.15	-0.959729	4.60684e-10	6.88725e-09	-	E5491_RS10425	tRNA-Cys	-	-	-
E5491_RS00020	416.673	476.767	-0.194367	5.91479e-05	0.000354507	-	recF	DNA replication/repair protein RecF	GO:0005737;GO:0006281;GO:0006260;GO:0009432;GO:0003697;GO:0005524	K03629-ko03440 Homologous recombination	COG1195-Recombinational DNA repair ATPase (RecF pathway)[L]
E5491_RS10420	266.063	564.053	-1.08406	1.7009e-07	1.7652e-06	down	E5491_RS10420	tRNA-Gly	-	-	-
E5491_RS05095	2799.8	2643.37	0.0829453	0.0195655	0.0548108	-	qoxB	cytochrome aa3 quinol oxidase subunit I	GO:0004129;GO:0020037;GO:0016021;GO:0009060;GO:0005886;GO:0070469;GO:0005506;GO:0005507;GO:0016682;GO:0006119	K02827-ko00190 Oxidative phosphorylation	COG0843-Heme/copper-type cytochrome/quinol oxidases, subunit 1[C]
E5491_RS03835	149.38	59.6533	1.32431	0.0177392	0.0506083	-	nrdI	class Ib ribonucleoside-diphosphate reductase assembly flavoprotein NrdI	-	-	COG1780-Protein involved in ribonucleotide reduction[F]
E5491_RS05090	1969.51	1802.38	0.127936	0.0424249	0.10514	-	qoxC	cytochrome aa3 quinol oxidase subunit III	GO:0004129;GO:0016021;GO:0019646;GO:0042773;GO:0005886	K02828-ko00190 Oxidative phosphorylation	COG1845-Heme/copper-type cytochrome/quinol oxidase, subunit 3[C]
E5491_RS01085	2.37	1.25333	0.919117	0.28568	0.452841	-	E5491_RS01085	acyl--CoA ligase	GO:0008152;GO:0003824;GO:0004467;GO:0006635;GO:0005524	K01897-ko04146 Peroxisome;ko03320 PPAR signaling pathway;ko04920 Adipocytokine signaling pathway;ko02024 Quorum sensing;ko00071 Fatty acid degradation;ko01212 Fatty acid metabolism;ko00061 Fatty acid biosynthesis	COG0318-Acyl-CoA synthetases (AMP-forming)/AMP-acid ligases II[IQ]
E5491_RS01080	1.12333	0.393333	1.51396	0.136659	0.262689	-	E5491_RS01080	acyl-CoA dehydrogenase family protein	GO:0050660;GO:0006635;GO:0033539;GO:0052890;GO:0005777;GO:0000062;GO:0055088;GO:0009793;GO:0003995;GO:0003997;GO:0009514;GO:0046459;GO:0009055	K00252-ko00380 Tryptophan metabolism;ko00362 Benzoate degradation;ko00310 Lysine degradation;ko00071 Fatty acid degradation	COG1960-Acyl-CoA dehydrogenases[I]
E5491_RS00280	19.41	16.2533	0.256064	0.539933	0.695828	-	E5491_RS00280	hypothetical protein	-	-	-
E5491_RS00285	0.23	0.183333	0.327165	0.973258	1	-	E5491_RS00285	hypothetical protein	GO:0016021	-	-
E5491_RS07065	1.36667	0.616667	1.1481	0.620494	0.756166	-	E5491_RS07065	hypothetical protein	GO:0016021	-	-
E5491_RS07060	8.91333	4.84667	0.878972	0.315695	0.486237	-	E5491_RS07060	transcription antiterminator	GO:0003723;GO:0045893	-	COG3711-Transcriptional antiterminator[K]
E5491_RS09060	1631.09	2981.56	-0.87023	1.21577e-08	1.48282e-07	-	infC	translation initiation factor IF-3	GO:0005737;GO:0003743	-	COG0290-Translation initiation factor 3 (IF-3)[J]
E5491_RS04675	19.74	8.14	1.27802	0.00599968	0.0200684	up	E5491_RS04675	MAP domain-containing protein	-	-	-
E5491_RS04670	3.67	3.22667	0.185736	0.617972	0.754368	-	E5491_RS04670	YbhB/YbcL family Raf kinase inhibitor-like protein	-	-	-
E5491_RS00575	108.01	197.54	-0.87098	3.52336e-10	5.39682e-09	-	sasD	cell-wall-anchored protein SasD	GO:0005618;GO:0016021;GO:0005576	-	-
E5491_RS00570	46.4467	56.3633	-0.279182	0.00345822	0.0124427	-	E5491_RS00570	superoxide dismutase	GO:0004784;GO:0046872	K04564-ko04146 Peroxisome;ko04212 Longevity regulating pathway - worm;ko05016 Huntington's disease;ko04213 Longevity regulating pathway - multiple species;ko04068 FoxO signaling pathway;ko04013 MAPK signaling pathway - fly;ko04211 Longevity regulating pathway - mammal	COG0605-Superoxide dismutase[P]
E5491_RS01885	6.69333	7.36667	-0.138287	0.13122	0.255399	-	E5491_RS01885	terminase small subunit	GO:0019076;GO:0006323;GO:0003677	-	COG3728-Phage terminase, small subunit[L]
E5491_RS09065	117.407	67.0133	0.808994	0.0312551	0.0808292	-	E5491_RS09065	amino acid permease	GO:0015297;GO:0016021;GO:0051260;GO:0015179;GO:0005887;GO:0005886;GO:0046982;GO:0015171;GO:0042802	-	COG0833-Amino acid transporters[E]
E5491_RS01880	0.566667	1.77667	-1.6486	0.140105	0.268391	-	E5491_RS01880	hypothetical protein	-	-	-
E5491_RS11065	2.85333	1.93	0.564047	0.891513	0.935862	-	E5491_RS11065	CHAP domain-containing protein	GO:0016020;GO:0005576;GO:0071555;GO:0016787	-	-
E5491_RS00375	3.23	4.00333	-0.309668	0.0455241	0.11173	-	E5491_RS00375	phosphatidylinositol-specific phospholipase C	GO:0004436;GO:0006629;GO:0008081;GO:0016042;GO:0005576;GO:0009405	K01771-ko00562 Inositol phosphate metabolism	-
E5491_RS10985	6.20333	3.44667	0.847842	0.472954	0.638187	-	E5491_RS10985	GntR family transcriptional regulator	GO:0003700;GO:0006351;GO:0003677	-	COG1725-Predicted transcriptional regulators[K]
E5491_RS00370	6.65667	2.17667	1.61268	0.0294651	0.0768404	-	E5491_RS00370	hypothetical protein	GO:0016021	-	-
E5491_RS14720	8.26333	5.57	0.569047	0.64163	0.770452	-	E5491_RS14720	alkaline phosphatase	GO:0046872;GO:0016791;GO:0004035	K01077-ko00627 Aminobenzoate degradation;ko02020 Two-component system;ko00790 Folate biosynthesis	COG1785-Alkaline phosphatase[P]
E5491_RS00595	20.5833	11.7033	0.814557	0.0578708	0.134582	-	tet(38)	tetracycline efflux MFS transporter Tet(38)	GO:0015297;GO:0046677;GO:0016021;GO:0005886	-	-
E5491_RS07390	50.01	35.6067	0.490069	0.894623	0.93724	-	E5491_RS07390	GNAT family N-acetyltransferase	GO:0008080	-	-
E5491_RS00590	4.70333	3.74333	0.32936	0.79512	0.879847	-	deoD	purine-nucleoside phosphorylase	GO:0004731;GO:0042278	K03784-ko00230 Purine metabolism;ko00760 Nicotinate and nicotinamide metabolism;ko00240 Pyrimidine metabolism	COG0813-Purine-nucleoside phosphorylase[F]
E5491_RS07395	84.29	59.85	0.49401	0.766145	0.86284	-	E5491_RS07395	S41 family peptidase	GO:0016021;GO:0008236;GO:0005886	-	COG0793-Periplasmic protease[M]
E5491_RS12905	306.673	171.11	0.841779	0.0153304	0.0447885	-	E5491_RS12905	2-hydroxyacid dehydrogenase family protein	GO:0016618;GO:0047964;GO:0005829;GO:0030267;GO:0051287	-	COG1052-Lactate dehydrogenase and related dehydrogenases[CHR]
E5491_RS03480	382.78	310.983	0.299678	0.42754	0.5947	-	E5491_RS03480	inorganic phosphate transporter	GO:0006817;GO:0016021;GO:0005315;GO:0035435;GO:0005887	-	COG0306-Phosphate/sulphate permeases[P]
E5491_RS08365	0.716667	0.32	1.16323	0.731476	0.836049	-	E5491_RS08365	hypothetical protein	-	-	-
E5491_RS07660	40.4133	47.06	-0.21967	0.00153436	0.00605293	-	E5491_RS07660	heptaprenyl diphosphate synthase component 1	GO:0009234	-	-
E5491_RS08360	0.606667	0.0966667	2.64981	0.36073	0.533302	-	E5491_RS08360	prepilin-type N-terminal cleavage/methylation domain-containing protein	GO:0016021	-	COG4940-Competence protein ComGF[U]
E5491_RS03485	1414.46	583.37	1.27777	2.9934e-07	2.96474e-06	up	E5491_RS03485	LysM peptidoglycan-binding domain-containing protein	GO:0019835;GO:0051301;GO:0008745;GO:0009986;GO:0071555;GO:0005576;GO:0009405;GO:0042742;GO:0008152;GO:0007049	-	COG3942-Surface antigen[R]
E5491_RS10635	30.38	21.48	0.500128	0.852931	0.914486	-	recX	recombination regulator RecX	GO:0005737;GO:0006282	-	COG2137-Uncharacterized protein conserved in bacteria[R]
E5491_RS10630	86.7267	70.1367	0.306307	0.51067	0.671201	-	E5491_RS10630	YfhH family protein	-	-	-
E5491_RS12535	4878.62	5580.21	-0.193847	0.000613294	0.00272759	-	rplR	50S ribosomal protein L18	GO:0003735;GO:0019843;GO:0005840;GO:0006412	K02881-ko03010 Ribosome	COG0256-Ribosomal protein L18[J]
E5491_RS03710	21.58	22.3233	-0.0488576	0.211001	0.361328	-	E5491_RS03710	hypothetical protein	GO:0016021	-	-
E5491_RS03715	151.55	127.67	0.247374	0.210665	0.360974	-	queE	7-carboxy-7-deazaguanine synthase QueE	GO:0051539;GO:1904047;GO:0000287;GO:0008616;GO:0042803;GO:0016840	K10026-ko00790 Folate biosynthesis	COG0602-Organic radical activating enzymes[O]
E5491_RS05470	59.92	44.46	0.43053	0.942129	0.96588	-	isdA	LPXTG-anchored heme-scavenging protein IsdA	GO:0005618;GO:0046872;GO:0016021;GO:0005576	K14193-ko05150 Staphylococcus aureus infection	COG5386-Cell surface protein[M]
E5491_RS14755	11.06	11.6033	-0.0691879	0.0443675	0.109507	-	arcD	arginine-ornithine antiporter	GO:0043858;GO:0006527;GO:0005887	-	COG0531-Amino acid transporters[E]
E5491_RS05475	7.39333	6.50333	0.185046	0.431926	0.598992	-	isdC	heme uptake protein IsdC	GO:0046872;GO:0015886;GO:0005576;GO:0016021;GO:0009274	-	COG5386-Cell surface protein[M]
E5491_RS01970	22.2433	22.4933	-0.0161245	0.12921	0.252191	-	E5491_RS01970	hypothetical protein	-	-	-
E5491_RS12530	9305.22	11011.9	-0.242958	0.00016553	0.00089598	-	rpsE	30S ribosomal protein S5	GO:0003735;GO:0019843;GO:0006412;GO:0015935	K02988-ko03010 Ribosome	COG0098-Ribosomal protein S5[J]
E5491_RS14955	0.05	0.04	0.321928	0.973258	1	-	E5491_RS14955	bifunctional phosphoribosyl-AMP cyclohydrolase/phosphoribosyl-ATP diphosphatase HisIE	GO:0005737;GO:0000105;GO:0004635;GO:0005524;GO:0004636	K11755-ko01230 Biosynthesis of amino acids;ko00340 Histidine metabolism	COG0139-Phosphoribosyl-AMP cyclohydrolase[E]
E5491_RS01975	44.95	43.6033	0.0438827	0.0240698	0.0650165	-	E5491_RS01975	NDxxF motif lipoprotein	-	-	-
E5491_RS04615	357.823	206.24	0.794923	0.00740148	0.0240097	-	E5491_RS04615	fumarylacetoacetate hydrolase family protein	GO:0003824;GO:0046872;GO:0008152;GO:0016787	-	COG0179-2-keto-4-pentenoate hydratase/2-oxohepta-3-ene-1,7-dioic acid hydratase (catechol pathway)[Q]
E5491_RS01620	2.72333	7.04333	-1.37088	2.95088e-07	2.93971e-06	down	mepA	multidrug efflux MATE transporter MepA	GO:0015297;GO:0015238;GO:0046677;GO:0016021;GO:0005886	-	COG0534-Na+-driven multidrug efflux pump[V]
E5491_RS03130	0.0001	0.0001	0	1	1	-	E5491_RS03130	hypothetical protein	-	-	-
E5491_RS13985	22.3533	28.4733	-0.349121	0.0100812	0.0311123	-	sasG	LPXTG-anchored surface protein SasG	GO:0005618;GO:0016020;GO:0005576;GO:0009405	K14195-ko05150 Staphylococcus aureus infection	-
E5491_RS01625	0.843333	2.26	-1.42215	0.021211	0.0588889	-	E5491_RS01625	MepB family protein	-	-	COG4815-Uncharacterized protein conserved in bacteria[S]
E5491_RS03135	19.4367	10.5067	0.887476	0.129841	0.253067	-	E5491_RS03135	transposase	GO:0004518;GO:0016021	-	-
E5491_RS00620	5.56	4.19	0.408135	0.943527	0.96588	-	phnC	phosphonate ABC transporter ATP-binding protein	GO:0015416;GO:0005524;GO:0043190	K02041-ko02010 ABC transporters	COG3638-ABC-type phosphate/phosphonate transport system, ATPase component[P]
E5491_RS00625	1.45667	1.69333	-0.217195	0.200182	0.347847	-	E5491_RS00625	phosphate/phosphite/phosphonate ABC transporter substrate-binding protein	GO:0043190;GO:0006817;GO:0055085	K02044-ko02010 ABC transporters	COG3221-ABC-type phosphate/phosphonate transport system, periplasmic component[P]
E5491_RS07485	1.46667	1.36667	0.10188	0.61094	0.750934	-	tdcB	bifunctional threonine ammonia-lyase/L-serine ammonia-lyase TdcB	GO:0006567;GO:0004794;GO:0030170;GO:0070689;GO:0000166	K01754-ko00260 Glycine, serine and threonine metabolism;ko01230 Biosynthesis of amino acids;ko01200 Carbon metabolism;ko00290 Valine, leucine and isoleucine biosynthesis	COG1171-Threonine dehydratase[E]
E5491_RS07480	10.8967	7.36333	0.565456	0.548673	0.700705	-	E5491_RS07480	amino acid permease	GO:0015297;GO:0016021;GO:0015171;GO:0005887;GO:0015179	-	COG1113-Gamma-aminobutyrate permease and related permeases[E]
E5491_RS02840	3502.63	5280.92	-0.592353	8.30473e-08	8.95564e-07	-	rplL	50S ribosomal protein L7/L12	GO:0003735;GO:0005840;GO:0006412	K02935-ko03010 Ribosome	COG0222-Ribosomal protein L7/L12[J]
E5491_RS11450	8.03	8.62	-0.102288	0.0472096	0.115341	-	E5491_RS11450	LacI family DNA-binding transcriptional regulator	GO:0003700;GO:0006351;GO:0003677	-	COG1609-Transcriptional regulators[K]
E5491_RS02845	675.61	1054.65	-0.642506	8.40941e-05	0.000488305	-	E5491_RS02845	class I SAM-dependent methyltransferase	GO:0008168	-	COG2813-16S RNA G1207 methylase RsmC[J]
E5491_RS11455	4.25667	1.50333	1.50156	0.00348214	0.0124687	up	E5491_RS11455	ammonium transporter	GO:0019740;GO:0008519;GO:0016021;GO:0072488;GO:0015695;GO:0005887	-	COG0004-Ammonia permease[P]
E5491_RS08965	661.117	769.433	-0.218891	0.000168486	0.000910218	-	E5491_RS08965	valine--tRNA ligase	GO:0005737;GO:0004832;GO:0005524;GO:0002161;GO:0006438	K01873-ko00970 Aminoacyl-tRNA biosynthesis	COG0525-Valyl-tRNA synthetase[J]
E5491_RS04295	149.327	35.8333	2.0591	3.00316e-12	5.86561e-11	up	E5491_RS04295	methionine ABC transporter ATP-binding protein	GO:0043190;GO:0015424;GO:0015821;GO:0005524	K02071-ko02010 ABC transporters	COG1135-ABC-type metal ion transport system, ATPase component[P]
E5491_RS07240	244.053	212.317	0.200979	0.172493	0.314063	-	E5491_RS07240	ATP-binding cassette domain-containing protein	GO:0006810;GO:0016887;GO:0005524	-	COG0488-ATPase components of ABC transporters with duplicated ATPase domains[R]
E5491_RS04290	18.1567	4.05	2.16451	0.000736378	0.00317883	up	E5491_RS04290	thioredoxin family protein	GO:0005737;GO:0006457;GO:0015035;GO:0045454;GO:0005623;GO:0016671;GO:0006662;GO:0000103;GO:0034599;GO:0055114	-	-
E5491_RS08870	1036.99	1376.28	-0.408371	0.000156751	0.000856764	-	tgt	tRNA guanosine(34) transglycosylase Tgt	GO:0006400;GO:0008616;GO:0046872;GO:0008479	-	COG0343-Queuine/archaeosine tRNA-ribosyltransferase[J]
E5491_RS11690	1031.91	1371.65	-0.410595	0.000108322	0.000603728	-	E5491_RS11690	DEAD/DEAH box helicase	GO:0005737;GO:0004004;GO:0003723;GO:0006401;GO:0010501;GO:0005524	K05592-ko03018 RNA degradation	COG0513-Superfamily II DNA and RNA helicases[LKJ]
E5491_RS02530	107.913	78.0833	0.466787	0.791123	0.877715	-	glmU	bifunctional UDP-N-acetylglucosamine diphosphorylase/glucosamine-1-phosphate N-acetyltransferase GlmU	GO:0005737;GO:0006048;GO:0000902;GO:0019134;GO:0000287;GO:0009245;GO:0071555;GO:0008360;GO:0003977;GO:0009252;GO:0009103	K04042-ko00520 Amino sugar and nucleotide sugar metabolism	COG1207-N-acetylglucosamine-1-phosphate uridyltransferase (contains nucleotidyltransferase and I-patch acetyltransferase domains)[M]
E5491_RS11920	294.353	103.14	1.51295	2.92562e-06	2.44649e-05	up	E5491_RS11920	aldehyde dehydrogenase family protein	GO:0004030;GO:0004029;GO:0006081	K00128-ko00380 Tryptophan metabolism;ko00561 Glycerolipid metabolism;ko00340 Histidine metabolism;ko00071 Fatty acid degradation;ko00280 Valine, leucine and isoleucine degradation;ko00620 Pyruvate metabolism;ko00010 Glycolysis / Gluconeogenesis;ko00330 Arginine and proline metabolism;ko00625 Chloroalkane and chloroalkene degradation;ko00903 Limonene and pinene degradation;ko00410 beta-Alanine met…	COG1012-NAD-dependent aldehyde dehydrogenases[C]
E5491_RS02535	512.123	432.757	0.242935	0.377508	0.549499	-	E5491_RS02535	ribose-phosphate diphosphokinase	GO:0005737;GO:0016301;GO:0009156;GO:0000287;GO:0004749;GO:0009165;GO:0006015;GO:0005524	K00948-ko00030 Pentose phosphate pathway;ko00230 Purine metabolism;ko01230 Biosynthesis of amino acids;ko01200 Carbon metabolism	COG0462-Phosphoribosylpyrophosphate synthetase[FE]
E5491_RS11695	127.097	101.32	0.327007	0.509395	0.670167	-	E5491_RS11695	UDP-N-acetylmuramoyl-tripeptide--D-alanyl-D- alanine ligase	GO:0005737;GO:0047480;GO:0051301;GO:0071555;GO:0008360;GO:0005524;GO:0009252;GO:0007049	K01929-ko00300 Lysine biosynthesis;ko00550 Peptidoglycan biosynthesis;ko01502 Vancomycin resistance	COG0770-UDP-N-acetylmuramyl pentapeptide synthase[M]
E5491_RS11925	643.343	484.697	0.408507	0.895304	0.93725	-	E5491_RS11925	helix-turn-helix transcriptional regulator	GO:0006355;GO:0006351;GO:0003677	-	COG1733-Predicted transcriptional regulators[K]
E5491_RS04055	106.223	41.9067	1.34185	5.98095e-07	5.7013e-06	up	E5491_RS04055	TIGR01777 family oxidoreductase	GO:0003824;GO:0050662	-	COG1090-Predicted nucleoside-diphosphate sugar epimerase[R]
E5491_RS03005	18.12	20.3167	-0.165081	0.0108098	0.0331779	-	E5491_RS03005	HAD family hydrolase	GO:0016787;GO:0000287;GO:0008152;GO:0004427	-	COG0546-Predicted phosphatases[R]
E5491_RS04050	520.69	525.183	-0.0123964	0.00794581	0.0255088	-	clpP	ATP-dependent Clp endopeptidase proteolytic subunit ClpP	GO:0005737;GO:0004252;GO:0042802	K01358-ko04212 Longevity regulating pathway - worm;ko04112 Cell cycle - Caulobacter	COG0740-Protease subunit of ATP-dependent Clp proteases[OU]
E5491_RS03000	613.103	201.12	1.60807	5.89181e-06	4.60948e-05	up	hxlB	6-phospho-3-hexuloisomerase	GO:0005975;GO:0016853;GO:0004360;GO:0030246;GO:0009636;GO:0019647;GO:0006047;GO:0006002	K08094-ko00030 Pentose phosphate pathway;ko00680 Methane metabolism;ko01230 Biosynthesis of amino acids;ko01200 Carbon metabolism	COG0794-Predicted sugar phosphate isomerase involved in capsule formation[M]
E5491_RS05505	1.19	0.0001	13.5387	0.365986	0.538282	-	E5491_RS05505	hypothetical protein	-	-	-
E5491_RS00755	16.0967	8.07333	0.995526	0.24082	0.399176	-	E5491_RS00755	hypothetical protein	-	-	-
E5491_RS05500	9.92667	7.63333	0.378996	0.855243	0.916262	-	isdG	staphylobilin-forming heme oxygenase IsdG	GO:0005737;GO:0004497;GO:0033212;GO:0020037;GO:0004392;GO:0042167;GO:0005506	-	COG2329-Uncharacterized enzyme involved in biosynthesis of extracellular polysaccharides[R]
E5491_RS00750	6.67	3.60333	0.888355	0.135951	0.26205	-	E5491_RS00750	cation transporter	GO:0016020;GO:0006813;GO:0016021;GO:0008324;GO:0005385;GO:0006824;GO:0005886;GO:0010043;GO:0061088	-	COG1230-Co/Zn/Cd efflux system component[P]
E5491_RS12385	8.49333	5.71	0.57284	0.653191	0.778976	-	E5491_RS12385	HAD-IIB family hydrolase	GO:0016787	-	COG0561-Predicted hydrolases of the HAD superfamily[R]
E5491_RS01715	36.6333	26.9167	0.444657	0.995022	0.996092	-	E5491_RS01715	low temperature requirement protein A	GO:0016021	-	COG4292-Predicted membrane protein[S]
E5491_RS03225	37.9833	25.59	0.569786	0.564845	0.712241	-	E5491_RS03225	alpha/beta hydrolase	GO:0016787	-	COG0596-Predicted hydrolases or acyltransferases (alpha/beta hydrolase superfamily)[R]
E5491_RS01710	56.3133	51.9433	0.116538	0.32618	0.495659	-	E5491_RS01710	ABC-2 transporter permease	GO:0016021	-	-
E5491_RS03220	21.6033	15.5467	0.474649	0.903788	0.942248	-	E5491_RS03220	HAD family hydrolase	GO:0016787;GO:0046872;GO:0008152	-	COG1011-Predicted hydrolase (HAD superfamily)[R]
E5491_RS12085	471.69	313.133	0.591062	0.438431	0.60471	-	glmS	glutamine--fructose-6-phosphate transaminase (isomerizing)	GO:0005737;GO:0005975;GO:0004360;GO:1901137;GO:0006541;GO:0030246	K00820-ko00520 Amino sugar and nucleotide sugar metabolism;ko00250 Alanine, aspartate and glutamate metabolism;ko04931 Insulin resistance	COG0449-Glucosamine 6-phosphate synthetase, contains amidotransferase and phosphosugar isomerase domains[M]
E5491_RS12000	30.9033	63.72	-1.04398	2.05346e-10	3.2587e-09	down	deoC	deoxyribose-phosphate aldolase	GO:0005737;GO:0004139;GO:0016052;GO:0009264;GO:0046386	K01619-ko00030 Pentose phosphate pathway	COG0274-Deoxyribose-phosphate aldolase[F]
E5491_RS08920	90.12	85.4067	0.0774986	0.0550048	0.129317	-	mreC	rod shape-determining protein MreC	GO:0008360;GO:0005886	-	COG1792-Cell shape-determining protein[M]
E5491_RS12005	314.02	254.793	0.301529	0.51545	0.674184	-	deoD	purine-nucleoside phosphorylase	GO:0004731;GO:0042278	K03784-ko00230 Purine metabolism;ko00760 Nicotinate and nicotinamide metabolism;ko00240 Pyrimidine metabolism	COG0813-Purine-nucleoside phosphorylase[F]
E5491_RS02285	29.3933	47.91	-0.704838	9.34129e-11	1.50811e-09	-	E5491_RS02285	sodium-dependent transporter	GO:0016021;GO:0005328;GO:0005886	-	COG0733-Na+-dependent transporters of the SNF family[R]
E5491_RS02280	43.14	44.6967	-0.0511411	0.0097183	0.0301927	-	E5491_RS02280	alpha/beta fold hydrolase	GO:0016020;GO:0016298;GO:0006629;GO:0052689	-	COG1647-Esterase/lipase[R]
E5491_RS06280	18.9133	6.23333	1.60133	0.00189707	0.00735907	up	E5491_RS06280	hypothetical protein	-	-	-
E5491_RS06285	11.5567	2.68333	2.10663	0.000957814	0.00402888	up	E5491_RS06285	HK97 gp10 family phage protein	-	-	-
E5491_RS08925	49.1033	28.3467	0.792642	0.333395	0.503609	-	E5491_RS08925	hypothetical protein	-	-	-
E5491_RS02445	897.073	719.117	0.319	0.58008	0.722964	-	E5491_RS02445	cyclic-di-AMP receptor	-	-	COG3870-Uncharacterized protein conserved in bacteria[S]
E5491_RS11855	163.8	153.71	0.0917243	0.0948213	0.198677	-	E5491_RS11855	ATP synthase subunit I	GO:0016021	-	-
E5491_RS11580	312.12	327.277	-0.0684099	0.0795108	0.172417	-	E5491_RS11580	tRNA-Leu	-	-	-
E5491_RS02440	13.0567	8.34333	0.646091	0.560845	0.708818	-	E5491_RS02440	dTMP kinase	GO:0006235;GO:0006233;GO:0005524;GO:0004798	K00943-ko00240 Pyrimidine metabolism	COG0125-Thymidylate kinase[F]
E5491_RS11850	1532.8	1685.86	-0.137309	0.000920718	0.00389859	-	atpB	F0F1 ATP synthase subunit A	GO:0042777;GO:0016021;GO:0046933;GO:0045263;GO:0005886	K02108-ko00195 Photosynthesis;ko00190 Oxidative phosphorylation	COG0356-F0F1-type ATP synthase, subunit a[C]
E5491_RS10855	41.7	40.76	0.0328933	0.132254	0.256874	-	E5491_RS10855	NETI motif-containing protein	-	-	-
E5491_RS02990	56.4	33.85	0.736539	0.143151	0.272614	-	nagB	glucosamine-6-phosphate deaminase	GO:0006044;GO:0016787;GO:0005975;GO:0019262;GO:0004342	K02564-ko00520 Amino sugar and nucleotide sugar metabolism	COG0363-6-phosphogluconolactonase/Glucosamine-6-phosphate isomerase/deaminase[G]
E5491_RS10850	1.26333	0.663333	0.929429	0.687917	0.805261	-	E5491_RS10850	staphostatin A	GO:0005737;GO:0004869	-	-
E5491_RS02995	362.207	134.83	1.42567	4.93143e-08	5.54185e-07	up	hxlA	3-hexulose-6-phosphate synthase	GO:0005975;GO:0006207;GO:0006730;GO:0019647;GO:0004590;GO:0043801	K08093-ko00030 Pentose phosphate pathway;ko00680 Methane metabolism;ko01230 Biosynthesis of amino acids;ko01200 Carbon metabolism	COG0269-3-hexulose-6-phosphate synthase and related proteins[G]
E5491_RS02265	46.1367	47.36	-0.0377553	0.016048	0.0463996	-	E5491_RS02265	DUF2294 domain-containing protein	-	-	COG5609-Uncharacterized conserved protein[S]
E5491_RS09420	145.62	170.56	-0.228071	0.000736104	0.00317883	-	E5491_RS09420	DUF1444 domain-containing protein	-	-	COG4848-Uncharacterized protein conserved in bacteria[S]
E5491_RS02260	120.01	111.117	0.111079	0.0560926	0.131102	-	E5491_RS02260	YbcC family protein	-	-	COG3002-Uncharacterized protein conserved in bacteria[S]
E5491_RS09425	73.7633	36.5033	1.01488	0.0220696	0.0608312	-	E5491_RS09425	thioredoxin family protein	GO:0005737;GO:0006457;GO:0015035;GO:0045454;GO:0005623;GO:0016671;GO:0006662;GO:0000103;GO:0034599;GO:0055114	-	COG0526-Thiol-disulfide isomerase and thioredoxins[OC]
E5491_RS07655	157.887	170.417	-0.110177	0.013775	0.0409293	-	E5491_RS07655	demethylmenaquinone methyltransferase	GO:0008168;GO:0009234	K03183-ko00130 Ubiquinone and other terpenoid-quinone biosynthesis	COG2226-Methylase involved in ubiquinone/menaquinone biosynthesis[H]
E5491_RS00970	8.04333	10.6233	-0.401371	0.0158637	0.0459618	-	E5491_RS00970	FMN-dependent NADH-azoreductase	GO:0016661;GO:0010181;GO:0008752;GO:0016652;GO:0009055	-	COG1182-Acyl carrier protein phosphodiesterase[I]
E5491_RS00975	12.0067	9.47333	0.341892	0.743969	0.845708	-	E5491_RS00975	M23 family metallopeptidase	GO:0016021;GO:0071555;GO:0005576;GO:0009405;GO:0046872;GO:0008237	-	COG0739-Membrane proteins related to metalloendopeptidases[M]
E5491_RS07650	197.327	238.117	-0.271083	0.000151445	0.000829382	-	E5491_RS07650	polyprenyl synthetase family protein	GO:0030435;GO:0009234;GO:0016740;GO:0036422;GO:0016765;GO:0008299;GO:0046872	K00805-ko00900 Terpenoid backbone biosynthesis	COG0142-Geranylgeranyl pyrophosphate synthase[H]
E5491_RS01400	0.686667	0.986667	-0.522953	0.23089	0.386185	-	E5491_RS01400	DUF5079 family protein	GO:0016021	-	-
E5491_RS12175	0.0001	0.0001	0	1	1	-	E5491_RS12175	16S ribosomal RNA	-	-	-
E5491_RS12170	0.0001	0.0001	0	1	1	-	E5491_RS12170	23S ribosomal RNA	-	-	-
E5491_RS01405	2.41333	3.01333	-0.320333	0.227467	0.38272	-	E5491_RS01405	DUF5080 family protein	GO:0016021	-	-
E5491_RS06750	39.3167	27.03	0.54058	0.580047	0.722964	-	hflX	GTPase HflX	GO:0005737;GO:0000287;GO:0003924;GO:0005525	-	COG2262-GTPases[R]
E5491_RS06755	151.687	103.747	0.548029	0.449026	0.613566	-	E5491_RS06755	aminotransferase class I/II-fold pyridoxal phosphate-dependent enzyme	GO:0003824;GO:0030170	-	COG4100-Cystathionine beta-lyase family protein involved in aluminum resistance[P]
E5491_RS13435	22.5367	19.4333	0.213741	0.259619	0.419627	-	adcA	zinc ABC transporter substrate-binding lipoprotein AdcA	GO:0007155;GO:0006829;GO:0030001;GO:0008270	K09815-ko02010 ABC transporters	COG3443-Predicted periplasmic or secreted protein[R]
E5491_RS13430	67.69	28.05	1.27094	0.000195669	0.00101876	up	E5491_RS13430	SRPBCC domain-containing protein	GO:0006950	-	COG3832-Uncharacterized conserved protein[S]
E5491_RS02660	1684.65	3127.23	-0.892438	4.35097e-10	6.56879e-09	-	E5491_RS02660	tRNA-Leu	-	-	-
E5491_RS05895	47.74	45.5	0.069332	0.0242025	0.0651856	-	carB	carbamoyl-phosphate synthase large subunit	GO:0044205;GO:0004088;GO:0046872;GO:0006526;GO:0005524	K01955-ko00240 Pyrimidine metabolism;ko00250 Alanine, aspartate and glutamate metabolism	COG0458-Carbamoylphosphate synthase large subunit (split gene in MJ)[EF]
E5491_RS02190	0.08	0.266667	-1.73697	0.201378	0.349131	-	E5491_RS02190	tandem-type lipoprotein	GO:0005886	-	-
E5491_RS02665	1248.62	2831.21	-1.18108	8.1149e-13	1.61892e-11	down	E5491_RS02665	tRNA-Arg	-	-	-
E5491_RS02195	0.243333	0.133333	0.867896	0.790096	0.87743	-	E5491_RS02195	tandem-type lipoprotein	GO:0016021;GO:0005886	-	-
E5491_RS05890	49.7533	47.6033	0.0637306	0.0495706	0.119798	-	carA	glutamine-hydrolyzing carbamoyl-phosphate synthase small subunit	GO:0006207;GO:0006541;GO:0006526;GO:0044205;GO:0004088;GO:0005524	K01956-ko00240 Pyrimidine metabolism;ko00250 Alanine, aspartate and glutamate metabolism	COG0505-Carbamoylphosphate synthase small subunit[EF]
E5491_RS08875	418.25	606.75	-0.536737	2.85005e-07	2.85312e-06	-	queA	tRNA preQ1(34) S-adenosylmethionine ribosyltransferase-isomerase QueA	GO:0005737;GO:0008616;GO:0016740;GO:0016853	-	COG0809-S-adenosylmethionine:tRNA-ribosyltransferase-isomerase (queuine synthetase)[J]
E5491_RS09390	1.48	0.0001	13.8533	0.397061	0.56784	-	E5491_RS09390	hypothetical protein	-	-	-
E5491_RS09395	65.32	23.5567	1.47139	0.000470481	0.00218644	up	E5491_RS09395	hypothetical protein	GO:0016021	-	-
E5491_RS13825	7.24667	3.27	1.14803	0.0527514	0.125285	-	cntL	D-histidine (S)-2-aminobutanoyltransferase CntL	-	-	-
E5491_RS09885	7.76	7.4	0.0685314	0.215959	0.368238	-	E5491_RS09885	N-acetylmuramoyl-L-alanine amidase	GO:0016787;GO:0008745;GO:0016020;GO:0071555;GO:0005576;GO:0009253	-	-
E5491_RS04875	247.18	301.597	-0.287058	2.49352e-06	2.11684e-05	-	E5491_RS04875	TerC family protein	GO:0016021;GO:0005886	-	COG0861-Membrane protein TerC, possibly involved in tellurium resistance[P]
E5491_RS09880	0.223333	0.0001	11.125	0.839363	1	-	E5491_RS09880	hypothetical protein	-	-	-
E5491_RS04870	172.5	137.223	0.330071	0.483785	0.646822	-	E5491_RS04870	peptide chain release factor 3	GO:0005737;GO:0016149;GO:0003924;GO:0006449;GO:0005525	-	COG4108-Peptide chain release factor RF-3[J]
E5491_RS05875	36.2567	37.03	-0.0304483	0.055976	0.130939	-	E5491_RS05875	uracil permease	GO:0005215;GO:0016021;GO:0055085;GO:0005886	-	COG2233-Xanthine/uracil permeases[F]
E5491_RS06630	135.617	120.02	0.17626	0.171733	0.312883	-	E5491_RS06630	YmfK family protein	GO:0016597;GO:0008152	-	-
E5491_RS05870	147.62	240.59	-0.704688	1.17572e-09	1.68399e-08	-	pyrR	bifunctional pyr operon transcriptional regulator/uracil phosphoribosyltransferase PyrR	GO:0006355;GO:0009116;GO:0004845;GO:0003723;GO:0006353	K02825-ko00240 Pyrimidine metabolism	COG2065-Pyrimidine operon attenuation protein/uracil phosphoribosyltransferase[F]
E5491_RS06635	101.593	83.07	0.290406	0.386604	0.55774	-	E5491_RS06635	helix-turn-helix domain-containing protein	GO:0043565;GO:0016021;GO:0005886;GO:0003677	-	COG1426-Uncharacterized protein conserved in bacteria[S]
E5491_RS01575	28.94	26.4467	0.129979	0.216242	0.368271	-	E5491_RS01575	NAD-dependent deacetylase	GO:0006471;GO:1990404;GO:0046872	-	COG0846-NAD-dependent protein deacetylases, SIR2 family[K]
E5491_RS07720	0.256667	0.0001	11.3257	0.839363	1	-	E5491_RS07720	hypothetical protein	-	-	-
E5491_RS01570	40.6767	32	0.34613	0.634617	0.765984	-	E5491_RS01570	protein-ADP-ribose hydrolase	GO:0016798;GO:0008152	-	COG2110-Predicted phosphatase homologous to the C-terminal domain of histone macroH2A1[R]
E5491_RS07725	233.513	131.19	0.831847	0.0214662	0.0594792	-	ebpS	elastin-binding protein EbpS	GO:0016021;GO:0005886	-	-
E5491_RS00060	575.803	186.813	1.62398	1.41778e-05	0.000101696	up	E5491_RS00060	AzlD domain-containing protein	GO:0016021	-	COG4392-Predicted membrane protein[S]
E5491_RS10010	7.35667	3.56667	1.04448	0.0401727	0.100181	-	E5491_RS10010	PBSX family phage terminase large subunit	-	-	-
E5491_RS00065	120.45	60.79	0.986528	0.0308297	0.0798771	-	E5491_RS00065	alpha/beta fold hydrolase	GO:0005737;GO:0004414;GO:0009086	K00641-ko00270 Cysteine and methionine metabolism	COG2021-Homoserine acetyltransferase[E]
E5491_RS02065	15.62	4.89333	1.6745	0.149526	0.281229	-	E5491_RS02065	hypothetical protein	-	-	-
E5491_RS02060	0.783333	0.443333	0.821235	0.852347	0.914211	-	E5491_RS02060	transposase	GO:0004803;GO:0006313;GO:0003677	-	-
E5491_RS11320	22.2333	6.97	1.67349	0.00293858	0.0107851	up	E5491_RS11320	helix-turn-helix transcriptional regulator	GO:0043565	-	-
E5491_RS11325	86.3167	71.46	0.272503	0.320638	0.490865	-	E5491_RS11325	helix-turn-helix transcriptional regulator	GO:0006355;GO:0006351;GO:0043565	-	COG2932-Predicted transcriptional regulator[K]
E5491_RS09085	90.17	71.2367	0.340028	0.512169	0.672121	-	E5491_RS09085	DnaD domain protein	GO:1990077;GO:0006269;GO:0005524;GO:0003677	-	COG3611-Replication initiation/membrane attachment protein[L]
E5491_RS09080	185.29	164.547	0.171288	0.0934256	0.196341	-	dnaI	primosomal protein DnaI	GO:0043565;GO:1990077;GO:0006260;GO:0004386;GO:0006269;GO:0005524	-	COG1484-DNA replication protein[L]
E5491_RS14500	14.4133	9.66667	0.576314	0.636038	0.766377	-	E5491_RS14500	TetR/AcrR family transcriptional regulator	GO:0006355;GO:0006351;GO:0003677	-	-
E5491_RS09775	6.69	9.38	-0.487582	0.00596662	0.0200539	-	E5491_RS09775	DUF4888 domain-containing protein	-	-	-
E5491_RS06830	5.54	2.20667	1.32802	0.0117123	0.0354798	up	E5491_RS06830	low specificity L-threonine aldolase	GO:0006567;GO:0016829;GO:0006520;GO:0004793	K01620-ko00260 Glycine, serine and threonine metabolism;ko01230 Biosynthesis of amino acids	COG2008-Threonine aldolase[E]
E5491_RS09545	115.847	105.213	0.138899	0.211597	0.362127	-	E5491_RS09545	riboflavin synthase	GO:0016491;GO:0009231;GO:0004746	K00793-ko00740 Riboflavin metabolism	COG0307-Riboflavin synthase alpha chain[H]
E5491_RS06525	368.797	437.513	-0.246501	1.21646e-06	1.1067e-05	-	rseP	RIP metalloprotease RseP	GO:0016021;GO:0046872;GO:0004222;GO:0005886	K11749-ko02024 Quorum sensing;ko04112 Cell cycle - Caulobacter	COG0750-Predicted membrane-associated Zn-dependent proteases 1[M]
E5491_RS06835	0.65	0.236667	1.45758	0.669087	0.789956	-	E5491_RS06835	hypothetical protein	-	-	-
E5491_RS06520	267.95	362.65	-0.436614	8.38523e-06	6.31265e-05	-	E5491_RS06520	phosphatidate cytidylyltransferase	GO:0004605;GO:0016021;GO:0016024;GO:0005886	K00981-ko04070 Phosphatidylinositol signaling system;ko00564 Glycerophospholipid metabolism	COG0575-CDP-diglyceride synthetase[I]
E5491_RS14630	0.0001	0.183333	-10.8403	0.788163	1	-	E5491_RS14630	hypothetical protein	-	-	-
E5491_RS07835	5.35667	2.03333	1.39749	2.5775e-05	0.000171813	up	E5491_RS07835	phage tail tape measure protein	GO:0016021;GO:0033644;GO:0019076	-	COG0739-Membrane proteins related to metalloendopeptidases[M]
E5491_RS05270	15.4733	9.90333	0.643798	0.667373	0.789484	-	E5491_RS05270	YkyA family protein	GO:0005886	-	-
E5491_RS14635	0.563333	0.0001	12.4598	0.667946	1	-	E5491_RS14635	hypothetical protein	-	-	-
E5491_RS05275	2267.27	2713.71	-0.259309	1.52908e-05	0.000108669	-	pdhA	pyruvate dehydrogenase (acetyl-transferring) E1 component subunit alpha	GO:0004739;GO:0006096	K00161-ko00020 Citrate cycle (TCA cycle);ko04922 Glucagon signaling pathway;ko00010 Glycolysis / Gluconeogenesis;ko04066 HIF-1 signaling pathway;ko05230 Central carbon metabolism in cancer;ko01200 Carbon metabolism;ko00620 Pyruvate metabolism	COG1071-Pyruvate/2-oxoglutarate dehydrogenase complex, dehydrogenase (E1) component, eukaryotic type, alpha subunit[C]
E5491_RS07830	0.603333	0.0866667	2.79941	0.106525	0.217014	-	E5491_RS07830	phage tail family protein	-	-	-
E5491_RS12755	74.4067	62.19	0.258749	0.250887	0.410022	-	E5491_RS12755	ThiF family adenylyltransferase	GO:0006777;GO:0005829;GO:0008641;GO:0006464;GO:0046872;GO:0061605;GO:0005524	-	COG0476-Dinucleotide-utilizing enzymes involved in molybdopterin and thiamine biosynthesis family 2[H]
E5491_RS12750	122.003	95.8067	0.348723	0.752992	0.851805	-	E5491_RS12750	molybdenum cofactor biosynthesis protein MoaB	GO:0006777	-	COG0521-Molybdopterin biosynthesis enzymes[H]
E5491_RS00140	37.65	33.0633	0.187418	0.298092	0.466166	-	rlmH	23S rRNA (pseudouridine(1915)-N(3))-methyltransferase RlmH	GO:0005737;GO:0070038	-	COG1576-Uncharacterized conserved protein[S]
E5491_RS09540	136.93	117.323	0.222949	0.257291	0.41658	-	ribB	3,4-dihydroxy-2-butanone-4-phosphate synthase	GO:0008686;GO:0003935;GO:0000287;GO:0030145;GO:0009231;GO:0008270;GO:0005525	K14652-ko00740 Riboflavin metabolism	COG0108-3,4-dihydroxy-2-butanone 4-phosphate synthase[H]
E5491_RS09115	7.77667	10.89	-0.48578	1.49597e-05	0.00010686	-	E5491_RS09115	hypothetical protein	GO:0016021	-	-
E5491_RS14910	11.99	18.9667	-0.661634	0.000646444	0.00284334	-	E5491_RS14910	polysaccharide biosynthesis tyrosine autokinase	GO:0045226;GO:0045227;GO:0004715;GO:0005524	-	COG0489-ATPases involved in chromosome partitioning[D]
E5491_RS11215	0.403333	0.223333	0.852774	0.84392	0.908662	-	E5491_RS11215	hypothetical protein	GO:0016021	-	-
E5491_RS11210	9.02667	2.67667	1.75376	0.029521	0.0769142	-	E5491_RS11210	DUF1381 domain-containing protein	-	-	-
E5491_RS14505	31.4767	19.9067	0.661031	0.351686	0.523035	-	E5491_RS14505	CocE/NonD family hydrolase	GO:0005737;GO:0008239;GO:0050784;GO:0052689	-	COG2936-Predicted acyl esterases[R]
E5491_RS01165	4.46333	1.61667	1.4651	0.00554293	0.0188798	up	E5491_RS01165	zinc-binding dehydrogenase	GO:0008270;GO:0003939	K00008-ko00040 Pentose and glucuronate interconversions;ko00051 Fructose and mannose metabolism	COG1064-Zn-dependent alcohol dehydrogenases[R]
E5491_RS09110	88.8067	58.13	0.611385	0.255513	0.415083	-	polA	DNA polymerase I	GO:0005737;GO:0008408;GO:0008409;GO:0006281;GO:0003887;GO:0006261;GO:0003677	K02335-ko00230 Purine metabolism;ko03410 Base excision repair;ko03420 Nucleotide excision repair;ko03030 DNA replication;ko00240 Pyrimidine metabolism;ko03440 Homologous recombination	COG0749-DNA polymerase I - 3'-5' exonuclease and polymerase domains[L]
E5491_RS01160	2.06667	0.523333	1.9815	0.00941798	0.0294893	up	E5491_RS01160	PTS galactitol transporter subunit IIC	GO:0015577;GO:0016021;GO:0009401;GO:0015796;GO:0019402;GO:0005886;GO:0090584	K02775-ko02060 Phosphotransferase system (PTS);ko00052 Galactose metabolism	COG3775-Phosphotransferase system, galactitol-specific IIC component[G]
E5491_RS04450	1395.17	645.903	1.11105	0.00165845	0.00650568	up	dltD	D-alanyl-lipoteichoic acid biosynthesis protein DltD	GO:0016021;GO:0070395	K03740-ko02020 Two-component system;ko05150 Staphylococcus aureus infection;ko01503 Cationic antimicrobial peptide (CAMP) resistance	COG3966-Protein involved in D-alanine esterification of lipoteichoic acid and wall teichoic acid (D-alanine transfer protein)[M]
E5491_RS04905	14.1667	10.9633	0.369814	0.840407	0.906977	-	E5491_RS04905	competence protein ComK	GO:0006355;GO:0030420;GO:0006351;GO:0003677	K02250-ko02024 Quorum sensing	COG4903-Genetic competence transcription factor[K]
E5491_RS04455	433.04	238.86	0.858335	0.0454861	0.11173	-	E5491_RS04455	NifU family protein	GO:0005506;GO:0009399;GO:0051536;GO:0016226	-	COG0694-Thioredoxin-like proteins and domains[O]
E5491_RS04900	30.15	34.09	-0.177191	0.269831	0.433374	-	E5491_RS04900	tRNA-Asn	-	-	-
E5491_RS01365	41.9433	12.1967	1.78195	7.65826e-11	1.25821e-09	up	essC	type VII secretion protein EssC	GO:0016021;GO:0005886;GO:0009405;GO:0005524;GO:0003677	-	COG1674-DNA segregation ATPase FtsK/SpoIIIE and related proteins[D]
E5491_RS14185	98.0167	99.6267	-0.0235049	0.0148868	0.0438135	-	E5491_RS14185	PTS fructose transporter subunit IIC	GO:0009401;GO:0016021;GO:0008982	-	-
E5491_RS01360	4.24	1.64	1.37037	0.00976429	0.0302347	up	essB	type VII secretion protein EssB	GO:0016021;GO:0009405;GO:0005886	-	COG4499-Predicted membrane protein[S]
E5491_RS14180	26.68	23.5133	0.18228	0.223139	0.376697	-	sdaAB	L-serine ammonia-lyase, iron-sulfur-dependent subunit beta	GO:0046872;GO:0003941;GO:0016597;GO:0051539;GO:0006094	K01752-ko00260 Glycine, serine and threonine metabolism;ko01230 Biosynthesis of amino acids;ko01200 Carbon metabolism;ko00270 Cysteine and methionine metabolism	COG1760-L-serine deaminase[E]
E5491_RS13605	80.9667	43.59	0.893331	0.229195	0.38447	-	E5491_RS13605	type I toxin-antitoxin system Fst family toxin	GO:0016021	-	-
E5491_RS09375	132.2	98.4133	0.425796	0.997331	0.998046	-	ccpA	catabolite control protein A	GO:0003700;GO:0006351;GO:0003677	-	COG1609-Transcriptional regulators[K]
E5491_RS14570	767.06	547.51	0.486454	0.797571	0.880828	-	E5491_RS14570	fructose bisphosphate aldolase	GO:0006096;GO:0004332	K01623-ko00710 Carbon fixation in photosynthetic organisms;ko00010 Glycolysis / Gluconeogenesis;ko00030 Pentose phosphate pathway;ko01230 Biosynthesis of amino acids;ko01200 Carbon metabolism;ko00680 Methane metabolism;ko00051 Fructose and mannose metabolism	COG3588-Fructose-1,6-bisphosphate aldolase[G]
E5491_RS09370	13.1467	4.86	1.43567	9.79903e-05	0.000555146	up	E5491_RS09370	acetoin utilization protein AcuC	GO:0045150	-	COG0123-Deacetylases, including yeast histone deacetylase and acetoin utilization protein[BQ]
E5491_RS14745	18.49	25.7233	-0.476332	0.000171227	0.000919687	-	E5491_RS14745	Crp/Fnr family transcriptional regulator	GO:0005737;GO:0006355;GO:0030552;GO:0006351;GO:0003677	-	COG0664-cAMP-binding proteins - catabolite gene activator and regulatory subunit of cAMP-dependent protein kinases[T]
E5491_RS14740	1622.23	4068.54	-1.32653	2.94053e-09	3.87401e-08	down	clfB	MSCRAMM family adhesin clumping factor ClfB	GO:0005618;GO:0007155;GO:0016020;GO:0005576;GO:0009405	K14192-ko05150 Staphylococcus aureus infection	-
E5491_RS07900	1.95333	0.743333	1.39386	0.34121	0.511541	-	E5491_RS07900	P27 family phage terminase small subunit	-	-	-
E5491_RS07905	0.19	0.426667	-1.16711	0.426732	0.594461	-	E5491_RS07905	HNH endonuclease	GO:0004519;GO:0003676	-	-
E5491_RS08170	241.63	109.107	1.14706	0.000105034	0.000587896	up	proC	pyrroline-5-carboxylate reductase	GO:0005737;GO:0055129;GO:0004735	K00286-ko01230 Biosynthesis of amino acids;ko00330 Arginine and proline metabolism	COG0345-Pyrroline-5-carboxylate reductase[E]
E5491_RS08175	120.983	134.18	-0.149361	0.000102566	0.000577555	-	rnz	ribonuclease Z	GO:0042781;GO:0008270	K00784-ko03013 RNA transport	COG1234-Metal-dependent hydrolases of the beta-lactamase superfamily III[R]
E5491_RS14165	22.03	8.58333	1.35986	0.0291506	0.0762338	-	E5491_RS14165	hypothetical protein	GO:0016021	-	-
E5491_RS14575	0.0466667	0.15	-1.6845	0.26656	0.429107	-	E5491_RS14575	ISL3-like element IS1181 family transposase	GO:0006310;GO:0032196;GO:0003677	-	COG3464-Transposase and inactivated derivatives[L]
E5491_RS14160	514.147	948.797	-0.883919	7.60761e-12	1.42604e-10	-	E5491_RS14160	N-acetyltransferase	GO:0031248;GO:0016747;GO:0006474;GO:0004596;GO:0008080	-	COG1247-Sortase and related acyltransferases[M]
E5491_RS13765	33.1	18.9	0.808445	0.351624	0.523035	-	E5491_RS13765	type II toxin-antitoxin system Phd/YefM family antitoxin	-	-	COG2161-Antitoxin of toxin-antitoxin stability system[D]
E5491_RS11100	1.62667	0.583333	1.47953	0.562905	0.710436	-	E5491_RS11100	hypothetical protein	-	-	-
E5491_RS05640	1.49667	2.13	-0.5091	0.468797	0.634282	-	E5491_RS05640	hypothetical protein	-	-	-
E5491_RS11105	13.01	7.39333	0.815324	0.0931706	0.196063	-	E5491_RS11105	hypothetical protein	-	-	-
E5491_RS05645	0.49	0.773333	-0.658309	0.560644	0.708818	-	E5491_RS05645	hypothetical protein	GO:0016021	-	-
E5491_RS03825	77.3167	58.6767	0.397993	0.833431	0.902237	-	E5491_RS03825	DMT family transporter	GO:0016021;GO:0006810;GO:0005886	-	-
E5491_RS14470	8.9	6.65667	0.419005	0.981883	0.990121	-	E5491_RS14470	TIGR04197 family type VII secretion effector	-	-	-
E5491_RS03820	130.44	140.24	-0.104512	0.106264	0.216922	-	queF	NADPH-dependent 7-cyano-7-deazaguanine reductase QueF	GO:0005737;GO:0008616;GO:0046857;GO:0033739	K09457-ko00790 Folate biosynthesis	COG0780-Enzyme related to GTP cyclohydrolase I[R]
E5491_RS13760	111.92	94.1733	0.249077	0.441651	0.606456	-	E5491_RS13760	Txe/YoeB family addiction module toxin	GO:0004519;GO:0006401	-	COG4115-Uncharacterized protein conserved in bacteria[S]
E5491_RS05080	10.91	14.4733	-0.407746	0.00939537	0.0294846	-	fmtA	teichoic acid D-Ala esterase FmtA	GO:0071555;GO:0046677;GO:0005886	-	COG1680-Beta-lactamase class C and other penicillin binding proteins[V]
E5491_RS05085	1616.23	1345.97	0.263993	0.323266	0.493378	-	qoxD	cytochrome aa3 quinol oxidase subunit IV	GO:0004129;GO:0016021;GO:0042773;GO:0016682;GO:0005886	K02829-ko00190 Oxidative phosphorylation	COG3125-Heme/copper-type cytochrome/quinol oxidase, subunit 4[C]
E5491_RS13240	65.4133	55.97	0.224931	0.201928	0.349867	-	E5491_RS13240	CDP-glycerol glycerophosphotransferase family protein	GO:0016020;GO:0019350;GO:0071555;GO:0047355;GO:0016757;GO:0005886	-	COG1887-Putative glycosyl/glycerophosphate transferases involved in teichoic acid biosynthesis TagF/TagB/EpsJ/RodC[M]
E5491_RS14290	41.9367	38.16	0.136151	0.1045	0.214609	-	farR	fatty acid efflux pump transcriptional regulator FarR	GO:0006355;GO:0006351;GO:0003677	-	-
E5491_RS13245	82.6667	40.0133	1.04682	0.00098755	0.00413527	up	E5491_RS13245	hypothetical protein	GO:0005886	-	-
E5491_RS14475	13.9533	4.62	1.59465	2.47786e-05	0.000165963	up	E5491_RS14475	fructosamine kinase family protein	GO:0016301	-	COG3001-Fructosamine-3-kinase[G]
E5491_RS14295	0.393333	0.3	0.39079	0.991643	0.994492	-	E5491_RS14295	hypothetical protein	GO:0016021	-	-
E5491_RS00290	0.0001	0.893333	-13.125	0.404309	0.574396	-	E5491_RS00290	hypothetical protein	-	-	-
E5491_RS00295	10.3333	12.1067	-0.228496	0.0188705	0.0530531	-	E5491_RS00295	TIGR04141 family sporadically distributed protein	-	-	-
E5491_RS08770	63.7467	42.3333	0.590556	0.405057	0.574567	-	E5491_RS08770	tetratricopeptide repeat protein	-	-	-
E5491_RS07015	1221.72	914.887	0.417249	0.998507	0.998865	-	acnA	aconitate hydratase AcnA	GO:0051539;GO:0047456;GO:0019679;GO:0006099;GO:0003730;GO:0008152;GO:0003994;GO:0046872;GO:0003729	K01681-ko00020 Citrate cycle (TCA cycle);ko01230 Biosynthesis of amino acids;ko01200 Carbon metabolism;ko01210 2-Oxocarboxylic acid metabolism;ko00630 Glyoxylate and dicarboxylate metabolism;ko00720 Carbon fixation pathways in prokaryotes	COG1048-Aconitase A[C]
E5491_RS03920	31.6333	41.2533	-0.383065	0.000281962	0.00139472	-	E5491_RS03920	GGDEF domain-containing protein	GO:0000155;GO:0016021;GO:0005886;GO:0071555;GO:0005622	-	COG3706-Response regulator containing a CheY-like receiver domain and a GGDEF domain[T]
E5491_RS10530	200.683	300.42	-0.58206	0.00649312	0.0214365	-	E5491_RS10530	tRNA-Thr	-	-	-
E5491_RS04605	57.6067	27.9667	1.04253	5.6473e-05	0.000340668	up	addB	helicase-exonuclease AddAB subunit AddB	GO:0008409;GO:0051539;GO:0000724;GO:0004386;GO:0003690;GO:0046872;GO:0005524	-	COG3857-ATP-dependent nuclease, subunit B[L]
E5491_RS10535	74.3833	145.687	-0.969818	1.76557e-05	0.000122668	-	E5491_RS10535	tRNA-Val	-	-	-
E5491_RS00560	2.62333	2.86	-0.124614	0.163462	0.301154	-	E5491_RS00560	O-antigen ligase family protein	GO:0016021	-	-
E5491_RS11075	2.74	2.31	0.246283	0.893249	0.936767	-	E5491_RS11075	hypothetical protein	-	-	-
E5491_RS11070	1.13667	0.313333	1.85904	0.344747	0.51546	-	E5491_RS11070	phage holin	-	-	COG5546-Small integral membrane protein[S]
E5491_RS00565	8.69	8.13	0.0961008	0.327067	0.496466	-	E5491_RS00565	lipopolysaccharide biosynthesis protein	GO:0009243;GO:0016021;GO:0006810;GO:0006974;GO:0046677;GO:0005886	-	-
E5491_RS00365	14.5333	6.36	1.19227	1.02666e-05	7.58585e-05	up	E5491_RS00365	DNA2/NAM7 family helicase	GO:0016787	-	COG1112-Superfamily I DNA and RNA helicases and helicase subunits[L]
E5491_RS00360	8.32667	5.02667	0.728137	0.411228	0.581256	-	E5491_RS00360	hypothetical protein	GO:0016021	-	-
E5491_RS01185	73.6667	51.4033	0.51915	0.676457	0.795814	-	E5491_RS01185	alcohol dehydrogenase catalytic domain-containing protein	GO:0019350;GO:0050256;GO:0008270;GO:0071555;GO:0016491	K05352-ko00040 Pentose and glucuronate interconversions	-
E5491_RS14365	556.04	495.463	0.16641	0.126317	0.247929	-	E5491_RS14365	acetyltransferase	GO:0016021;GO:0016747;GO:0005886	-	COG1835-Predicted acyltransferases[I]
E5491_RS01180	46.6267	38.5067	0.276047	0.44235	0.607117	-	E5491_RS01180	2-C-methyl-D-erythritol 4-phosphate cytidylyltransferase	GO:0019288;GO:0016114;GO:0050518	-	COG1211-4-diphosphocytidyl-2-methyl-D-erithritol synthase[I]
E5491_RS13230	53.18	59.0667	-0.15146	0.00569132	0.0192911	-	mqo	malate dehydrogenase (quinone)	GO:0008924;GO:0006099;GO:0052589	K00116-ko00020 Citrate cycle (TCA cycle);ko01200 Carbon metabolism;ko00620 Pyruvate metabolism	COG0579-Predicted dehydrogenase[R]
E5491_RS08595	8.75333	10.56	-0.270705	0.0111019	0.033851	-	holA	DNA polymerase III subunit delta	GO:0003887;GO:0009360;GO:0006260;GO:0003677	K02340-ko00230 Purine metabolism;ko03030 DNA replication;ko00240 Pyrimidine metabolism;ko03430 Mismatch repair;ko03440 Homologous recombination	COG1466-DNA polymerase III, delta subunit[L]
E5491_RS08590	448.84	754.377	-0.749084	2.24532e-08	2.60215e-07	-	E5491_RS08590	30S ribosomal protein S20	GO:0003735;GO:0019843;GO:0005840;GO:0006412	K02968-ko03010 Ribosome	COG0268-Ribosomal protein S20[J]
E5491_RS08815	2.14333	1.73333	0.306307	0.905578	0.943057	-	E5491_RS08815	hypothetical protein	-	-	-
E5491_RS15015	0.0001	0.0001	0	1	1	-	icaC	polysaccharide intercellular adhesin biosynthesis/export protein IcaC	-	-	-
E5491_RS00580	56.9867	47.0467	0.276532	0.547251	0.700171	-	E5491_RS00580	GntR family transcriptional regulator	GO:0003700;GO:0006351;GO:0003677	-	COG2188-Transcriptional regulators[K]
E5491_RS07125	11.8967	1.11667	3.41329	5.54941e-12	1.05439e-10	up	trpC	indole-3-glycerol phosphate synthase TrpC	GO:0000162;GO:0004425	K01609-ko01230 Biosynthesis of amino acids;ko00400 Phenylalanine, tyrosine and tryptophan biosynthesis	COG0134-Indole-3-glycerol phosphate synthase[E]
E5491_RS12910	69.1133	55.7467	0.310079	0.426743	0.594461	-	E5491_RS12910	FAD-dependent monooxygenase	GO:0004497;GO:0016709;GO:0019628;GO:0070404;GO:0071949;GO:0070402;GO:0006144;GO:0055114	-	COG0654-2-polyprenyl-6-methoxyphenol hydroxylase and related FAD-dependent oxidoreductases[HC]
E5491_RS11420	402.65	554.51	-0.461687	0.000524023	0.0023905	-	E5491_RS11420	cyclic lactone autoinducer peptide	-	K07800-ko02024 Quorum sensing;ko02020 Two-component system	-
E5491_RS07120	7.92667	2.68667	1.5609	0.00191847	0.00742143	up	trpD	anthranilate phosphoribosyltransferase	GO:0000287;GO:0000162;GO:0004048	K00766-ko01230 Biosynthesis of amino acids;ko00400 Phenylalanine, tyrosine and tryptophan biosynthesis	COG0547-Anthranilate phosphoribosyltransferase[E]
E5491_RS12915	70.2333	79.6567	-0.181639	0.00316205	0.0114547	-	E5491_RS12915	glucosaminidase domain-containing protein	GO:0004040;GO:0008745;GO:0016021;GO:0033925;GO:0071555;GO:0005576;GO:0009253	-	COG4193-Beta- N-acetylglucosaminidase[G]
E5491_RS13140	81.2333	58.5333	0.472813	0.850889	0.913349	-	E5491_RS13140	hypothetical protein	-	-	-
E5491_RS08810	297.877	317.16	-0.0904957	0.000612936	0.00272759	-	E5491_RS08810	tRNA threonylcarbamoyladenosine dehydratase	GO:0061503;GO:0005829;GO:0061504;GO:0008641;GO:0005524	-	COG1179-Dinucleotide-utilizing enzymes involved in molybdopterin and thiamine biosynthesis family 1[H]
E5491_RS08350	10.04	8.36	0.264184	0.655136	0.780297	-	E5491_RS08350	shikimate kinase	GO:0005737;GO:0009423;GO:0000287;GO:0004765;GO:0005524;GO:0009073	K00891-ko01230 Biosynthesis of amino acids;ko00400 Phenylalanine, tyrosine and tryptophan biosynthesis	COG0703-Shikimate kinase[E]
E5491_RS08355	0.0001	0.16	-10.6439	0.788163	1	-	E5491_RS08355	hypothetical protein	-	-	-
E5491_RS04115	411.67	518.913	-0.334005	0.00128008	0.00514426	-	rnr	ribonuclease R	GO:0005737;GO:0008859;GO:0000178;GO:0000175;GO:0006364;GO:0006401;GO:0003723	K12573-ko03018 RNA degradation	COG0557-Exoribonuclease R[K]
E5491_RS03725	51.7633	48.5267	0.0931528	0.0640332	0.145049	-	queC	7-cyano-7-deazaguanine synthase QueC	GO:0008616;GO:0008270;GO:0005524;GO:0016879	K06920-ko00790 Folate biosynthesis	COG0603-Predicted PP-loop superfamily ATPase[R]
E5491_RS10625	473.613	398.28	0.249927	0.27146	0.43549	-	E5491_RS10625	ABC transporter ATP-binding protein	GO:0015777;GO:0016021;GO:0015438;GO:0016887;GO:0005886;GO:0005524	K09693-ko02010 ABC transporters	COG1134-ABC-type polysaccharide/polyol phosphate transport system, ATPase component[GM]
E5491_RS04110	306	419.543	-0.455288	0.000346002	0.00167484	-	E5491_RS04110	alpha/beta hydrolase	GO:0052689	-	COG1647-Esterase/lipase[R]
E5491_RS10620	53.4067	31.9833	0.7397	0.487516	0.650051	-	E5491_RS10620	membrane protein	GO:0016021	K09692-ko02010 ABC transporters	-
E5491_RS03720	161.223	161.283	-0.000536806	0.0953736	0.199534	-	queD	6-carboxytetrahydropterin synthase QueD	GO:0008616;GO:0016829;GO:0046872;GO:0003874	K01737-ko00790 Folate biosynthesis	COG0720-6-pyruvoyl-tetrahydropterin synthase[H]
E5491_RS01985	2162.69	1249.03	0.792015	0.08799	0.187457	-	ahpF	alkyl hydroperoxide reductase subunit F	GO:0050660;GO:0051287;GO:0008785;GO:0005623;GO:0000302;GO:0045454;GO:0051920;GO:0015035;GO:0004601;GO:0009055	-	COG3634-Alkyl hydroperoxide reductase, large subunit[O]
E5491_RS10950	35.7667	29.8133	0.262658	0.394085	0.565549	-	E5491_RS10950	DUF1700 domain-containing protein	GO:0016021	-	COG4709-Predicted membrane protein[S]
E5491_RS05460	198.27	337.727	-0.76839	1.54278e-05	0.000109365	-	rpmF	50S ribosomal protein L32	GO:0003735;GO:0015934;GO:0006412	K02911-ko03010 Ribosome	COG0333-Ribosomal protein L32[J]
E5491_RS01980	39.3867	43.06	-0.128641	0.0434482	0.10758	-	E5491_RS01980	hypothetical protein	-	-	-
E5491_RS00105	16.19	39.6233	-1.29125	0.00200818	0.00771506	down	E5491_RS00105	tRNA-Asp	-	-	-
E5491_RS08280	368.023	377.85	-0.0380164	0.0115918	0.035153	-	E5491_RS08280	exodeoxyribonuclease VII large subunit	GO:0005737;GO:0008855;GO:0009318;GO:0003676;GO:0006308	K03601-ko03430 Mismatch repair	COG1570-Exonuclease VII, large subunit[L]
E5491_RS08285	60.9833	40.2867	0.598113	0.751673	0.850657	-	nusB	transcription antitermination factor NusB	GO:0006355;GO:0003723;GO:0006353	-	COG0781-Transcription termination factor[K]
E5491_RS04265	16.6967	11.5167	0.535837	0.859308	0.9178	-	E5491_RS04265	arsenate reductase family protein	GO:0016491	-	COG1393-Arsenate reductase and related proteins, glutaredoxin family[P]
E5491_RS00635	29.2067	27.5933	0.081978	0.0577425	0.134396	-	E5491_RS00635	bifunctional metallophosphatase/5'-nucleotidase	GO:0005618;GO:0008663;GO:0008254;GO:0008253;GO:0016788;GO:0000166;GO:0009166;GO:0005576;GO:0046872	-	COG0737-5'-nucleotidase/2',3'-cyclic phosphodiesterase and related esterases[F]
E5491_RS00630	11.86	8.85667	0.421268	0.959518	0.977008	-	E5491_RS00630	hypothetical protein	-	-	-
E5491_RS08950	3.55333	3.00667	0.241008	0.649197	0.776638	-	E5491_RS08950	prepilin peptidase	GO:0008168;GO:0016021;GO:0004190;GO:0005886	-	-
E5491_RS11465	183.33	61.9033	1.56635	9.75452e-16	2.36908e-14	up	E5491_RS11465	YeeE/YedE family protein	GO:0016021;GO:0005886	-	-
E5491_RS11460	67.88	26.5067	1.35663	0.00129455	0.00519493	up	E5491_RS11460	sulfurtransferase TusA family protein	-	-	COG0425-Predicted redox protein, regulator of disulfide bond formation[O]
E5491_RS12350	0.186667	0.0001	10.8662	0.839363	1	-	E5491_RS12350	hypothetical protein	-	-	-
E5491_RS10995	21.2933	8.67	1.2963	0.166501	0.304743	-	E5491_RS10995	hypothetical protein	GO:0016021	-	-
E5491_RS02850	2726.79	2026.37	0.428308	0.983	0.990121	-	rpoB	DNA-directed RNA polymerase subunit beta	GO:0003899;GO:0032549;GO:0006351;GO:0003677	K03043-ko00230 Purine metabolism;ko00240 Pyrimidine metabolism;ko03020 RNA polymerase	COG0085-DNA-directed RNA polymerase, beta subunit/140 kD subunit[K]
E5491_RS04260	176.903	131.563	0.427204	0.924957	0.955923	-	E5491_RS04260	thioredoxin family protein	GO:0005737;GO:0006457;GO:0015035;GO:0045454;GO:0005623;GO:0016671;GO:0006662;GO:0000103;GO:0034599;GO:0055114	-	COG0526-Thiol-disulfide isomerase and thioredoxins[OC]
E5491_RS10990	0.89	1.56	-0.809669	0.324272	0.494103	-	E5491_RS10990	hypothetical protein	GO:0016021	-	-
E5491_RS04610	115.107	55.51	1.05215	3.5759e-06	2.92888e-05	up	addA	helicase-exonuclease AddAB subunit AddA	GO:0004003;GO:0003690;GO:0008408;GO:0005524;GO:0000724	-	COG1074-ATP-dependent exoDNAse (exonuclease V) beta subunit (contains helicase and exonuclease domains)[L]
E5491_RS02855	3010.34	2088.36	0.527552	0.549768	0.701038	-	rpoC	DNA-directed RNA polymerase subunit beta'	GO:0003899;GO:0006351;GO:0003677	K03046-ko00230 Purine metabolism;ko00240 Pyrimidine metabolism;ko03020 RNA polymerase	COG0086-DNA-directed RNA polymerase, beta' subunit/160 kD subunit[K]
E5491_RS11665	11.8433	7.53667	0.652077	0.292588	0.461173	-	kdpB	potassium-transporting ATPase subunit KdpB	GO:0008556;GO:0000287;GO:0005887;GO:0005524	K01547-ko02020 Two-component system	COG2216-High-affinity K+ transport system, ATPase chain B[P]
E5491_RS07230	0.33	0.0833333	1.9855	0.605201	0.745294	-	E5491_RS07230	transposase	-	-	-
E5491_RS11915	542.077	515.653	0.0720954	0.0086253	0.0272825	-	rho	transcription termination factor Rho	GO:0004386;GO:0006355;GO:0003723;GO:0006353;GO:0008186;GO:0005524	K03628-ko03018 RNA degradation	COG1158-Transcription termination factor[K]
E5491_RS03580	75.1967	45.5867	0.722057	0.0843039	0.181263	-	E5491_RS03580	undecaprenyl-diphosphate phosphatase	GO:0016311;GO:0016021;GO:0050380;GO:0071555;GO:0008360;GO:0046677;GO:0009252;GO:0005886	K06153-ko00550 Peptidoglycan biosynthesis	COG1968-Uncharacterized bacitracin resistance protein[V]
E5491_RS07235	411.627	519.56	-0.335954	1.07286e-06	9.92214e-06	-	cvfB	RNA-binding virulence regulatory protein CvfB	GO:0009405	-	COG2996-Uncharacterized protein conserved in bacteria[S]
E5491_RS11660	9.58	3.66	1.38818	0.0117799	0.035646	up	E5491_RS11660	K(+)-transporting ATPase subunit C	GO:0008556;GO:0005887;GO:0005524	K01548-ko02020 Two-component system	COG2156-K+-transporting ATPase, c chain[P]
E5491_RS03585	101.947	55.3633	0.880812	0.00381486	0.0135287	-	E5491_RS03585	ABC transporter ATP-binding protein/permease	GO:0043190;GO:0042626;GO:0005887;GO:0016021;GO:0016020;GO:0033228;GO:0034040;GO:0016887;GO:0005886;GO:0045454;GO:0034775;GO:0005524	K16013-ko02010 ABC transporters	COG4988-ABC-type transport system involved in cytochrome bd biosynthesis, ATPase and permease components[CO]
E5491_RS04305	127.697	18.8567	2.75957	1.55933e-17	4.22835e-16	up	E5491_RS04305	MetQ/NlpA family ABC transporter substrate-binding protein	GO:0006865;GO:0005886	K02073-ko02010 ABC transporters	COG1464-ABC-type metal ion transport system, periplasmic component/surface antigen[P]
E5491_RS02520	556.39	326.81	0.767644	0.219101	0.371779	-	spoVG	septation regulator SpoVG	GO:0030435;GO:0051301;GO:0007049	-	COG2088-Uncharacterized protein, involved in the regulation of septum location[M]
E5491_RS02525	5.02333	2.30333	1.12492	0.483095	0.646822	-	E5491_RS02525	hypothetical protein	-	-	-
E5491_RS04020	556.41	462.07	0.268037	0.295046	0.463534	-	trxB	thioredoxin-disulfide reductase	GO:0005737;GO:0019430;GO:0004791	K00384-ko00240 Pyrimidine metabolism;ko00450 Selenocompound metabolism	COG0492-Thioredoxin reductase[O]
E5491_RS03030	31.2167	42.47	-0.444128	0.00149816	0.00591848	-	E5491_RS03030	protein VraC	-	-	-
E5491_RS04025	2.51	2.67	-0.0891524	0.540402	0.695828	-	E5491_RS04025	hypothetical protein	-	-	-
E5491_RS03035	25.5333	38.31	-0.585339	0.00770882	0.0248623	-	E5491_RS03035	hypothetical protein	-	-	-
E5491_RS00740	1.63333	1.91333	-0.228269	0.425242	0.593996	-	E5491_RS00740	YbaN family protein	GO:0016021;GO:0005886	-	COG2832-Uncharacterized protein conserved in bacteria[S]
E5491_RS04300	507.377	100.14	2.34104	4.71693e-14	1.02925e-12	up	E5491_RS04300	ABC transporter permease	GO:0048473;GO:0016021;GO:0006810;GO:0005886	K02072-ko02010 ABC transporters	COG2011-ABC-type metal ion transport system, permease component[P]
E5491_RS00035	162.717	258.917	-0.670126	0.000170411	0.000917065	-	E5491_RS00035	NAD(P)H-hydrate dehydratase	GO:0052855;GO:0046496;GO:0005524	-	COG0063-Predicted sugar kinase[G]
E5491_RS00745	11.6867	9.12333	0.357231	0.773388	0.867834	-	E5491_RS00745	aldehyde dehydrogenase family protein	GO:0004029;GO:0016620	K00128-ko00380 Tryptophan metabolism;ko00561 Glycerolipid metabolism;ko00340 Histidine metabolism;ko00071 Fatty acid degradation;ko00280 Valine, leucine and isoleucine degradation;ko00620 Pyruvate metabolism;ko00010 Glycolysis / Gluconeogenesis;ko00330 Arginine and proline metabolism;ko00625 Chloroalkane and chloroalkene degradation;ko00903 Limonene and pinene degradation;ko00410 beta-Alanine met…	COG1012-NAD-dependent aldehyde dehydrogenases[C]
E5491_RS00030	656.58	616.46	0.0909635	0.105307	0.215834	-	gyrA	DNA gyrase subunit A	GO:0005737;GO:0006265;GO:0046677;GO:0006261;GO:0003677;GO:0005694;GO:0003918;GO:0005524	-	COG0188-Type IIA topoisomerase (DNA gyrase/topo II, topoisomerase IV), A subunit[L]
E5491_RS11955	27.4333	27.7133	-0.0146503	0.0443829	0.109507	-	E5491_RS11955	GNAT family N-acetyltransferase	GO:0008080	-	-
E5491_RS01760	39.8133	35.67	0.15854	0.0944047	0.197952	-	E5491_RS01760	mechanosensitive ion channel family protein	GO:0016021;GO:0071470;GO:0008381;GO:0055085;GO:0005886	-	COG0668-Small-conductance mechanosensitive channel[M]
E5491_RS03210	62.8333	73.5733	-0.227653	0.000529272	0.00240758	-	E5491_RS03210	ABC transporter substrate-binding protein	GO:0036094;GO:0006810;GO:0030288;GO:0005886	K02016-ko02010 ABC transporters	COG4558-ABC-type hemin transport system, periplasmic component[P]
E5491_RS01765	41.4867	46.1333	-0.153162	0.125898	0.247629	-	E5491_RS01765	DUF951 domain-containing protein	-	-	COG4481-Uncharacterized protein conserved in bacteria[S]
E5491_RS03215	66.21	56.2833	0.234341	0.263714	0.425508	-	E5491_RS03215	iron ABC transporter permease	GO:0005215;GO:0016021;GO:0005886	K02015-ko02010 ABC transporters	COG4139-ABC-type cobalamin transport system, permease component[H]
E5491_RS10335	77.5867	66.11	0.23094	0.483694	0.646822	-	E5491_RS10335	YlbF/YmcA family competence regulator	-	-	COG3679-Uncharacterized conserved protein[S]
E5491_RS02290	182.64	82.3033	1.14998	0.000211726	0.00109106	up	E5491_RS02290	cysteine synthase family protein	GO:0005737;GO:0006535;GO:0016829;GO:0030170	K17216-ko01230 Biosynthesis of amino acids;ko00270 Cysteine and methionine metabolism	COG0031-Cysteine synthase[E]
E5491_RS06295	9.51667	2.91333	1.70779	0.0182079	0.0518395	-	E5491_RS06295	phage major tail protein, TP901-1 family	-	-	-
E5491_RS06290	7.03667	1.95	1.85142	0.015051	0.0441569	up	E5491_RS06290	hypothetical protein	-	-	-
E5491_RS02295	144.227	61.0933	1.23925	8.36861e-06	6.31265e-05	up	E5491_RS02295	bifunctional cystathionine gamma-lyase/homocysteine desulfhydrase	GO:0004123;GO:0080146;GO:0044540;GO:0003824;GO:0047982;GO:0030170	K17217-ko00260 Glycine, serine and threonine metabolism;ko01230 Biosynthesis of amino acids;ko00920 Sulfur metabolism;ko00270 Cysteine and methionine metabolism	COG0626-Cystathionine beta-lyases/cystathionine gamma-synthases[E]
E5491_RS07345	150.337	134.443	0.161199	0.0760017	0.166098	-	E5491_RS07345	hypothetical protein	GO:0005737;GO:0019439;GO:0046872;GO:0009636;GO:0051213	-	-
E5491_RS07340	30.5133	21.04	0.536305	0.851542	0.913698	-	E5491_RS07340	hypothetical protein	-	-	-
E5491_RS13145	146.723	88.4567	0.730056	0.176192	0.318309	-	E5491_RS13145	alpha/beta hydrolase	GO:0016787;GO:0005576;GO:0052689;GO:0008152	-	COG0657-Esterase/lipase[I]
E5491_RS02985	432.133	416.047	0.0547312	0.0386996	0.0972888	-	E5491_RS02985	YojF family protein	-	-	-
E5491_RS02455	98.61	86.6933	0.185813	0.177365	0.319851	-	E5491_RS02455	stage 0 sporulation family protein	GO:0000455;GO:0030435;GO:0005829;GO:0009982	-	COG1774-Uncharacterized homolog of PSP1[S]
E5491_RS02980	230.923	224.41	0.041277	0.0440584	0.108898	-	bshB2	bacillithiol biosynthesis deacetylase BshB2	GO:0016787;GO:0046872	-	COG2120-Uncharacterized proteins, LmbE homologs[S]
E5491_RS02450	57.02	46.6467	0.289694	0.614704	0.752656	-	E5491_RS02450	DNA polymerase III subunit delta'	GO:0008408;GO:0003887;GO:0009360;GO:0006261;GO:0003677;GO:0006260	K02341-ko00230 Purine metabolism;ko03030 DNA replication;ko00240 Pyrimidine metabolism;ko03430 Mismatch repair;ko03440 Homologous recombination	COG2812-DNA polymerase III, gamma/tau subunits[L]
E5491_RS04335	391.843	242.847	0.690231	0.145194	0.275307	-	E5491_RS04335	SUF system NifU family Fe-S cluster assembly protein	GO:0005737;GO:0097428;GO:0006879;GO:0051539;GO:0051536;GO:0051537;GO:0016226;GO:0008198;GO:0036455;GO:0044571;GO:0005506	-	COG0822-NifU homolog involved in Fe-S cluster formation[C]
E5491_RS03105	237.117	271.563	-0.195692	3.16824e-05	0.000205311	-	mvaD	diphosphomevalonate decarboxylase	GO:0005829;GO:0005524;GO:0004163;GO:0019287	K01597-ko00900 Terpenoid backbone biosynthesis	COG3407-Mevalonate pyrophosphate decarboxylase[I]
E5491_RS10845	7.79333	15.2867	-0.971961	1.48164e-09	2.07951e-08	-	scpA	cysteine protease staphopain A	GO:0005576;GO:0009405;GO:0008234	-	-
E5491_RS04330	2506.44	1486.52	0.7537	0.164651	0.302102	-	E5491_RS04330	cysteine desulfurase	GO:0006534;GO:0016829;GO:0030170;GO:0031071	K11717-ko00450 Selenocompound metabolism	COG0520-Selenocysteine lyase[E]
E5491_RS03100	126.85	145.773	-0.200603	9.24676e-05	0.000529225	-	mvk	mevalonate kinase	GO:0005737;GO:0004496;GO:0000287;GO:0008299;GO:0019287;GO:0005524	K00869-ko04146 Peroxisome;ko00900 Terpenoid backbone biosynthesis	COG1577-Mevalonate kinase[I]
E5491_RS09415	184.467	196.043	-0.0878124	0.00346151	0.0124427	-	E5491_RS09415	DUF4479 domain-containing protein	GO:0004812;GO:0000049	-	COG0073-EMAP domain[R]
E5491_RS09410	326.273	335.527	-0.0403464	0.000631319	0.00279441	-	E5491_RS09410	DNA translocase FtsK	GO:0005737;GO:0005524;GO:0007049;GO:0003677;GO:0007059;GO:0051301	-	COG1674-DNA segregation ATPase FtsK/SpoIIIE and related proteins[D]
E5491_RS00965	6.16333	3.52333	0.80677	0.369817	0.541636	-	E5491_RS00965	tandem-type lipoprotein	GO:0016021;GO:0005886	-	-
E5491_RS02275	180.44	187.673	-0.0567045	0.00120232	0.00485973	-	E5491_RS02275	phosphatase PAP2 family protein	GO:0016021	-	-
E5491_RS00960	66.14	17.37	1.92893	7.27416e-17	1.86392e-15	up	ggt	gamma-glutamyltransferase	GO:0006750;GO:0005576;GO:0036374;GO:0006749	K00681-ko00460 Cyanoamino acid metabolism;ko00480 Glutathione metabolism;ko00430 Taurine and hypotaurine metabolism	COG0405-Gamma-glutamyltransferase[E]
E5491_RS02270	9.91667	20.0967	-1.01903	0.000845014	0.00361982	down	E5491_RS02270	hypothetical protein	GO:0016021	-	-
E5491_RS07640	0.0001	0.123333	-10.2683	0.788163	1	-	E5491_RS07640	hypothetical protein	GO:0016021	-	-
E5491_RS08865	168.177	214.727	-0.352524	5.46497e-05	0.000333268	-	yajC	preprotein translocase subunit YajC	GO:0016021;GO:0005886	K03210-ko03060 Protein export;ko02024 Quorum sensing;ko03070 Bacterial secretion system	COG1862-Preprotein translocase subunit YajC[U]
E5491_RS07645	162.713	192.603	-0.2433	2.28759e-05	0.000155078	-	ndk	nucleoside-diphosphate kinase	GO:0005737;GO:0006228;GO:0006241;GO:0004550;GO:0005524;GO:0046872;GO:0006183	K00940-ko00230 Purine metabolism;ko00240 Pyrimidine metabolism	COG0105-Nucleoside diphosphate kinase[F]
E5491_RS12100	96.5267	17.2167	2.48712	2.10657e-06	1.82722e-05	up	E5491_RS12100	PTS sugar transporter subunit IIA	GO:0005737;GO:0016301;GO:0008982;GO:0005215;GO:0103111;GO:0009401	K02798-ko02060 Phosphotransferase system (PTS);ko00051 Fructose and mannose metabolism	COG4668-Mannitol/fructose-specific phosphotransferase system, IIA domain[G]
E5491_RS12105	130.593	23.08	2.50037	4.50279e-14	9.90258e-13	up	E5491_RS12105	mannitol-1-phosphate 5-dehydrogenase	GO:0050662;GO:0019594;GO:0008926	K00009-ko00051 Fructose and mannose metabolism	COG0246-Mannitol-1-phosphate/altronate dehydrogenases[G]
E5491_RS06740	60.3233	46.07	0.388889	0.819628	0.893529	-	hfq	RNA chaperone Hfq	GO:0006355;GO:0003723	K03666-ko02024 Quorum sensing;ko03018 RNA degradation	COG1923-Uncharacterized host factor I protein[R]
E5491_RS06745	46.9767	25.67	0.871861	0.0989452	0.205468	-	E5491_RS06745	glutathione peroxidase	GO:0006979;GO:0004602	K00432-ko04918 Thyroid hormone synthesis;ko00590 Arachidonic acid metabolism;ko00480 Glutathione metabolism	COG0386-Glutathione peroxidase[O]
E5491_RS02185	0.0001	0.0366667	-8.51833	0.788163	1	-	E5491_RS02185	tandem-type lipoprotein	GO:0005886	-	-
E5491_RS13400	4.09333	1.68667	1.2791	0.320996	0.490865	-	nirD	nitrite reductase small subunit NirD	GO:0005737;GO:0008942;GO:0046872;GO:0051537;GO:0042128	K00363-ko00910 Nitrogen metabolism	COG2146-Ferredoxin subunits of nitrite reductase and ring-hydroxylating dioxygenases[PR]
E5491_RS02180	0.393333	0.0333333	3.56071	0.117778	0.235641	-	E5491_RS02180	tandem-type lipoprotein	GO:0005886	-	-
E5491_RS13405	2.4	1.26	0.929611	0.140318	0.268614	-	E5491_RS13405	NAD(P)/FAD-dependent oxidoreductase	GO:0008942;GO:0050661;GO:0050660;GO:0051539;GO:0020037;GO:0042128;GO:0046872	K00362-ko00910 Nitrogen metabolism	COG1251-NAD(P)H-nitrite reductase[C]
E5491_RS09315	76.69	62.8533	0.287049	0.484573	0.647566	-	E5491_RS09315	PTS transporter subunit EIIC	GO:0015572;GO:0008982;GO:0016021;GO:0016301;GO:0019866;GO:0009401;GO:0005886	K02804-ko00520 Amino sugar and nucleotide sugar metabolism;ko02060 Phosphotransferase system (PTS)	COG1263-Phosphotransferase system IIC components, glucose/maltose/N-acetylglucosamine-specific[G]
E5491_RS05880	17.7	18.5567	-0.0681882	0.0499084	0.12034	-	E5491_RS05880	aspartate carbamoyltransferase catalytic subunit	GO:0006207;GO:0006520;GO:0016597;GO:0044205;GO:0004070	K00609-ko00240 Pyrimidine metabolism;ko00250 Alanine, aspartate and glutamate metabolism	COG0540-Aspartate carbamoyltransferase, catalytic chain[F]
E5491_RS02670	294.243	481.033	-0.709127	3.15656e-05	0.00020503	-	E5491_RS02670	tRNA-Pro	-	-	-
E5491_RS05885	64.6967	67.1	-0.0526214	0.00196702	0.00757779	-	E5491_RS05885	dihydroorotase	GO:0004151;GO:0008270;GO:0044205	K01465-ko00240 Pyrimidine metabolism	COG0044-Dihydroorotase and related cyclic amidohydrolases[F]
E5491_RS02675	382.087	554.507	-0.537305	9.09772e-06	6.75796e-05	-	E5491_RS02675	tRNA-Ala	-	-	-
E5491_RS11485	27.59	11.3933	1.27596	1.65641e-05	0.000116827	up	E5491_RS11485	MutS family DNA mismatch repair protein	GO:0016021;GO:0030983;GO:0003684;GO:0005524;GO:0006298	-	COG0249-Mismatch repair ATPase (MutS family)[L]
E5491_RS11480	5.36667	3.05	0.815217	0.676789	0.795814	-	E5491_RS11480	hypothetical protein	-	-	-
E5491_RS12585	7409.84	7980.84	-0.107097	0.000230314	0.00117171	-	rpsC	30S ribosomal protein S3	GO:0003735;GO:0019843;GO:0015935;GO:0006412;GO:0003729	K02982-ko03010 Ribosome	COG0092-Ribosomal protein S3[J]
E5491_RS11910	1249.69	1423.96	-0.188338	0.000286807	0.00141279	-	E5491_RS11910	type B 50S ribosomal protein L31	GO:0003735;GO:0005840;GO:0006412	K02909-ko03010 Ribosome	COG0254-Ribosomal protein L31[J]
E5491_RS10080	2.44	0.806667	1.59684	0.210582	0.360974	-	E5491_RS10080	hypothetical protein	-	-	-
E5491_RS06605	401.227	349.64	0.198547	0.145585	0.275756	-	E5491_RS06605	DNA translocase FtsK	GO:0016021;GO:0003677;GO:0005524;GO:0051301;GO:0005886;GO:0007059;GO:0007049	-	COG1674-DNA segregation ATPase FtsK/SpoIIIE and related proteins[D]
E5491_RS04840	28.6633	17.7867	0.68841	0.308003	0.476593	-	E5491_RS04840	esterase family protein	-	-	COG2382-Enterochelin esterase and related enzymes[P]
E5491_RS04845	131.957	105.407	0.324098	0.504089	0.665369	-	E5491_RS04845	YjcG family protein	GO:0016874;GO:0016788	-	-
E5491_RS06600	595.807	571.873	0.0591486	0.0149518	0.0439583	-	E5491_RS06600	ribonuclease J	GO:0005737;GO:0004534;GO:0004521;GO:0006364;GO:0008270;GO:0003723	K12574-ko03018 RNA degradation	COG0595-Predicted hydrolase of the metallo-beta-lactamase superfamily[R]
E5491_RS07735	4.47667	3.95333	0.179355	0.570966	0.717421	-	E5491_RS07735	helix-turn-helix domain-containing protein	-	-	COG4955-Uncharacterized protein conserved in bacteria[S]
E5491_RS05865	327.79	475.73	-0.537371	3.5114e-12	6.76368e-11	-	E5491_RS05865	RluA family pseudouridine synthase	GO:0005829;GO:0009982;GO:0003723;GO:0000455;GO:0001522;GO:0016829	-	COG0564-Pseudouridylate synthases, 23S RNA-specific[J]
E5491_RS07730	65.32	53.4667	0.288885	0.43973	0.605366	-	E5491_RS07730	ATP-dependent DNA helicase RecQ	GO:0005737;GO:0006310;GO:0009378;GO:0043140;GO:0008026;GO:0006281;GO:0043590;GO:0003676;GO:0003677;GO:0005694;GO:0005524	K03654-ko03018 RNA degradation	COG0514-Superfamily II DNA helicase[L]
E5491_RS05860	20.3133	24.83	-0.289657	0.064907	0.146434	-	lspA	signal peptidase II	GO:0016021;GO:0004190;GO:0005886	K03101-ko03060 Protein export	COG0597-Lipoprotein signal peptidase[MU]
E5491_RS12580	8749.6	9794.7	-0.162784	7.43741e-06	5.70678e-05	-	rplP	50S ribosomal protein L16	GO:0003735;GO:0019843;GO:0000049;GO:0005840;GO:0006412	K02878-ko03010 Ribosome	COG0197-Ribosomal protein L16/L10E[J]
E5491_RS12615	11796.3	14116.4	-0.259044	1.07802e-05	7.90266e-05	-	rplC	50S ribosomal protein L3	GO:0003735;GO:0019843;GO:0005840;GO:0006412	K02906-ko03010 Ribosome	COG0087-Ribosomal protein L3[J]
E5491_RS01500	2.38333	1.83333	0.378512	0.884645	0.931984	-	E5491_RS01500	pseudouridine-5'-phosphate glycosidase	GO:0004730;GO:0046113;GO:0046872;GO:0016798	K16329-ko00240 Pyrimidine metabolism	COG2313-Uncharacterized enzyme involved in pigment biosynthesis[Q]
E5491_RS01505	2.85667	2.47	0.209822	0.61461	0.752656	-	E5491_RS01505	NupC/NupG family nucleoside CNT transporter	GO:0005337;GO:0016021;GO:0015213;GO:0015861;GO:0005887;GO:0015506;GO:0015212	-	COG1972-Nucleoside permease[F]
E5491_RS12610	12185	15156.7	-0.31485	9.03269e-06	6.72755e-05	-	rplD	50S ribosomal protein L4	GO:0003735;GO:0019843;GO:0005840;GO:0006412	K02926-ko03010 Ribosome	COG0088-Ribosomal protein L4[J]
E5491_RS10085	5.93667	3.14667	0.915829	0.480559	0.645033	-	E5491_RS10085	DUF3113 family protein	-	-	-
E5491_RS09965	26.2333	8.32333	1.65617	4.14408e-05	0.000261274	up	E5491_RS09965	DUF3168 domain-containing protein	-	-	-
E5491_RS09960	36.19	10.6033	1.77107	2.31295e-09	3.1208e-08	up	E5491_RS09960	hypothetical protein	-	-	-
E5491_RS02070	21.0533	9.36667	1.16844	0.0191942	0.0538248	-	E5491_RS02070	DUF1304 domain-containing protein	GO:0016021	-	COG3759-Predicted membrane protein[S]
E5491_RS02075	58.4567	27.26	1.10058	0.000408079	0.00194104	up	E5491_RS02075	SDR family oxidoreductase	GO:0016655;GO:0005829;GO:0003955	-	COG0702-Predicted nucleoside-diphosphate-sugar epimerases[MG]
E5491_RS07515	165.037	263.353	-0.674213	2.90357e-11	5.0401e-10	-	E5491_RS07515	class I SAM-dependent RNA methyltransferase	GO:0008168;GO:0003723	-	COG0116-Predicted N6-adenine-specific DNA methylase[L]
E5491_RS04590	21.5067	16.7933	0.356895	0.830023	0.899943	-	E5491_RS04590	TVP38/TMEM64 family protein	GO:0016021;GO:0005886	-	COG0398-Uncharacterized conserved protein[S]
E5491_RS09745	0.876667	0.22	1.99452	0.647862	0.775602	-	E5491_RS09745	hypothetical protein	-	-	-
E5491_RS04595	180.157	170.19	0.0821058	0.0484209	0.117805	-	lepB	signal peptidase I	GO:0016021;GO:0008236;GO:0005886	K03100-ko03060 Protein export;ko02024 Quorum sensing	COG0681-Signal peptidase I[U]
E5491_RS13610	16.9467	12.0367	0.493566	0.829459	0.899943	-	gtxA	flippase GtxA	GO:0016021;GO:0006810;GO:0000271	-	COG2246-Predicted membrane protein[S]
E5491_RS09740	2.11333	4.63667	-1.13357	0.000661185	0.00290081	down	splF	serine protease SplF	GO:0005576;GO:0008236	K01318-ko02024 Quorum sensing	COG3591-V8-like Glu-specific endopeptidase[E]
E5491_RS09985	53.5033	16.6433	1.68468	2.29904e-06	1.9697e-05	up	E5491_RS09985	Rho termination factor N-terminal domain-containing protein	GO:0006353	-	-
E5491_RS09980	41.5533	9.92333	2.06607	1.0015e-07	1.07173e-06	up	E5491_RS09980	phage head-tail connector protein	-	-	-
E5491_RS05265	386.627	457.627	-0.24323	0.000923654	0.00389859	-	E5491_RS05265	peptide deformylase	GO:0005506;GO:0006412;GO:0042586	-	COG0242-N-formylmethionyl-tRNA deformylase[J]
E5491_RS06510	520.413	621.2	-0.2554	0.000462818	0.00216162	-	frr	ribosome recycling factor	GO:0005737;GO:0006415	-	COG0233-Ribosome recycling factor[J]
E5491_RS05260	1.52667	2.04	-0.418184	0.492591	0.6539	-	E5491_RS05260	hypothetical protein	-	-	-
E5491_RS06515	171.54	254.427	-0.568705	1.32231e-07	1.40962e-06	-	E5491_RS06515	isoprenyl transferase	GO:0000287;GO:0004659	K00806-ko00900 Terpenoid backbone biosynthesis	COG0020-Undecaprenyl pyrophosphate synthase[I]
E5491_RS01215	499.473	255.823	0.96526	0.000400951	0.00191102	-	tarS	poly(ribitol-phosphate) beta-N-acetylglucosaminyltransferase	GO:0000271;GO:0016757	-	COG0463-Glycosyltransferases involved in cell wall biogenesis[M]
E5491_RS14620	45.4333	25.12	0.854915	0.254724	0.414353	-	E5491_RS14620	GbsR/MarR family transcriptional regulator	GO:0006355;GO:0006351;GO:0003677	-	COG1510-Predicted transcriptional regulators[K]
E5491_RS01210	723.587	325.673	1.15174	0.000352726	0.00170149	up	E5491_RS01210	CDP-glycerol glycerophosphotransferase family protein	GO:0071555;GO:0016020;GO:0019350;GO:0047356;GO:0047355;GO:0016757	-	COG1887-Putative glycosyl/glycerophosphate transferases involved in teichoic acid biosynthesis TagF/TagB/EpsJ/RodC[M]
E5491_RS14625	457.553	34.9633	3.71003	3.92364e-80	4.21489e-78	up	E5491_RS14625	BCCT family transporter	GO:0071705;GO:0005215;GO:0015077;GO:0016021;GO:0005886	-	COG1292-Choline-glycine betaine transporter[M]
E5491_RS12720	88.6733	49.75	0.833804	0.0906509	0.19125	-	mobA	molybdenum cofactor guanylyltransferase MobA	GO:0005737;GO:0006777;GO:0061603;GO:0046872;GO:0005525	-	COG0746-Molybdopterin-guanine dinucleotide biosynthesis protein A[H]
E5491_RS12725	41.4867	16.5933	1.32204	0.0673788	0.151156	-	moaD	molybdopterin converting factor subunit 1	GO:0006777;GO:0000166	K03636-ko00790 Folate biosynthesis;ko04122 Sulfur relay system	-
E5491_RS13820	9.21333	3.35	1.45956	0.000489426	0.00226319	up	cntM	staphylopine dehydrogenase CntM	GO:0016491	-	COG4408-Uncharacterized protein conserved in bacteria[S]
E5491_RS11950	84.4167	60.0133	0.492245	0.962098	0.978565	-	E5491_RS11950	DNA-directed RNA polymerase subunit delta	GO:0003899;GO:0006351;GO:0006355	K03048-ko00230 Purine metabolism;ko00240 Pyrimidine metabolism;ko03020 RNA polymerase	COG3343-DNA-directed RNA polymerase, delta subunit[K]
E5491_RS13750	32.2667	18.9167	0.770387	0.234697	0.391817	-	E5491_RS13750	ATP-binding cassette domain-containing protein	GO:0006811;GO:0006879;GO:0016887;GO:0005524;GO:0005886	-	COG4619-ABC-type uncharacterized transport system, ATPase component[R]
E5491_RS07445	45.0167	40.3033	0.15956	0.255034	0.414616	-	E5491_RS07445	NifU N-terminal domain-containing protein	-	-	-
E5491_RS11260	35.33	9.06333	1.96278	1.16395e-11	2.15292e-10	up	E5491_RS11260	recombinase RecT	GO:0032508;GO:0043150;GO:0003697;GO:0032993;GO:0003677	-	COG3723-Recombinational DNA repair protein (RecE pathway)[L]
E5491_RS12465	192.473	192.46	9.99442e-05	0.0348214	0.0890624	-	E5491_RS12465	energy-coupling factor transporter transmembrane protein EcfT	GO:0005215;GO:0016021;GO:0005886	K16785-ko02010 ABC transporters	COG0619-ABC-type cobalt transport system, permease component CbiQ and related transporters[P]
E5491_RS11265	32.0767	9.42667	1.7667	2.60326e-09	3.46234e-08	up	E5491_RS11265	AAA family ATPase	-	-	-
E5491_RS13470	20.2167	17.1367	0.238459	0.291688	0.460014	-	fmhA	FemA/FemB family glycyltransferase FmhA	GO:0005737;GO:0000166;GO:0071555;GO:0008360;GO:0016755;GO:0009252	-	COG2348-Uncharacterized protein involved in methicillin resistance[V]
E5491_RS01170	0.89	0.0001	13.1196	0.295751	0.463543	-	E5491_RS01170	hypothetical protein	GO:0016021	-	-
E5491_RS01175	26.3933	10.6633	1.30752	0.000946485	0.00398723	up	E5491_RS01175	galactitol-1-phosphate 5-dehydrogenase	-	-	-
E5491_RS04930	6.97333	6.9	0.0152521	0.57301	0.71824	-	E5491_RS04930	putative holin-like toxin	-	-	-
E5491_RS04935	0.0001	0.0001	0	1	1	-	E5491_RS04935	hypothetical protein	-	-	-
E5491_RS14190	7.83333	4.76333	0.717655	0.636041	0.766377	-	E5491_RS14190	hypothetical protein	GO:0016021	-	-
E5491_RS10195	3.65333	5.62	-0.621357	0.159344	0.294567	-	E5491_RS10195	hypothetical protein	GO:0006310;GO:0003677	-	-
E5491_RS01375	19.9167	5.10333	1.96446	0.000240956	0.00121919	up	esxB	WXG100 family type VII secretion effector EsxB	GO:0005576;GO:0009405	-	-
E5491_RS10190	18.7633	15.06	0.317194	0.663163	0.786503	-	E5491_RS10190	hypothetical protein	-	-	-
E5491_RS14195	68.1967	43.2467	0.657112	0.315354	0.486237	-	E5491_RS14195	EamA family transporter	GO:0016021;GO:0006810;GO:0005886	-	-
E5491_RS01370	9.35667	4.62667	1.01602	0.14129	0.27029	-	esaC	type VII secretion substrate EsaC	GO:0005576;GO:0009405	-	-
E5491_RS09790	1.13667	1.75	-0.622546	0.136534	0.26263	-	E5491_RS09790	DUF1828 domain-containing protein	-	-	-
E5491_RS09340	0.0001	0.0001	0	1	1	-	E5491_RS09340	hypothetical protein	-	-	-
E5491_RS14480	276.91	294.417	-0.0884422	0.00217217	0.00823184	-	E5491_RS14480	quinone-dependent dihydroorotate dehydrogenase	GO:0005737;GO:0006207;GO:0004152;GO:0044205;GO:0005886	K00226-ko00240 Pyrimidine metabolism	COG0167-Dihydroorotate dehydrogenase[F]
E5491_RS09345	2.81333	2.85667	-0.0220522	0.0625507	0.142383	-	harA	haptoglobin-binding heme uptake protein HarA	GO:0005618;GO:0016020;GO:0005576	-	-
E5491_RS07915	6.56667	1.85	1.82764	0.000280166	0.00138988	up	E5491_RS07915	DEAD/DEAH box helicase	GO:0005524	-	COG0553-Superfamily II DNA/RNA helicases, SNF2 family[KL]
E5491_RS08615	227.643	200.277	0.184781	0.367732	0.539467	-	E5491_RS08615	class I SAM-dependent methyltransferase	GO:0008168	-	COG4976-Predicted methyltransferase (contains TPR repeat)[R]
E5491_RS07910	6.31667	1.77667	1.82999	0.0130321	0.0390126	up	E5491_RS07910	transcriptional regulator	-	-	-
E5491_RS14750	81.4733	101.303	-0.314282	4.08091e-06	3.31337e-05	-	arcC	carbamate kinase	GO:0005737;GO:0008804;GO:0035975;GO:0006525;GO:0005524	K00926-ko00230 Purine metabolism;ko00220 Arginine biosynthesis;ko01200 Carbon metabolism;ko00910 Nitrogen metabolism	COG0549-Carbamate kinase[E]
E5491_RS06995	14.05	8.73	0.686517	0.174431	0.316561	-	E5491_RS06995	SMC family ATPase	GO:0006310;GO:0006281;GO:0004519;GO:0004527;GO:0006260;GO:0005524	-	COG0419-ATPase involved in DNA repair[L]
E5491_RS12430	3.86	1.41667	1.4461	0.0696859	0.154962	-	E5491_RS12430	ATP-binding protein	-	-	-
E5491_RS06990	40.5033	31.1533	0.378654	0.737694	0.840972	-	E5491_RS06990	exonuclease SbcCD subunit D	GO:0006310;GO:0004519;GO:0008408;GO:0006260	-	COG0420-DNA repair exonuclease[L]
E5491_RS08610	20.01	13.7267	0.54374	0.750728	0.85036	-	E5491_RS08610	ComEA family DNA-binding protein	GO:0030420;GO:0006281;GO:0005886;GO:0016021;GO:0003677	-	COG1555-DNA uptake protein and related DNA-binding proteins[L]
E5491_RS14175	140.823	128.377	0.133503	0.119782	0.238794	-	sdaAA	L-serine ammonia-lyase, iron-sulfur-dependent, subunit alpha	GO:0046872;GO:0003941;GO:0051539;GO:0006094	K01752-ko00260 Glycine, serine and threonine metabolism;ko01230 Biosynthesis of amino acids;ko01200 Carbon metabolism;ko00270 Cysteine and methionine metabolism	COG1760-L-serine deaminase[E]
E5491_RS14170	1.01333	0.503333	1.00952	0.799678	0.881761	-	E5491_RS14170	hypothetical protein	-	-	-
E5491_RS05675	1.66667	3.10333	-0.896853	0.137909	0.264547	-	E5491_RS05675	hypothetical protein	-	-	-
E5491_RS05670	0.206667	0.33	-0.67516	0.767288	1	-	E5491_RS05670	hypothetical protein	GO:0016021	-	-
E5491_RS05075	233.173	167.167	0.480116	0.826263	0.898308	-	E5491_RS05075	polyisoprenyl-teichoic acid--peptidoglycan teichoic acid transferase	-	-	COG1316-Transcriptional regulator[K]
E5491_RS03850	0.0001	0.0001	0	1	1	-	E5491_RS03850	hypothetical protein	-	-	-
E5491_RS10440	375.31	960.423	-1.35559	9.76682e-14	2.06657e-12	down	E5491_RS10440	tRNA-Trp	-	-	-
E5491_RS03855	7.63667	6.28667	0.280648	0.577702	0.721934	-	E5491_RS03855	ABC transporter permease	GO:0005215;GO:0016021;GO:0005886	K02015-ko02010 ABC transporters	COG4606-ABC-type enterochelin transport system, permease component[P]
E5491_RS05070	152.607	87.7033	0.799114	0.154147	0.287981	-	E5491_RS05070	osmotic stress response protein	-	-	-
E5491_RS10445	1743.73	6104.69	-1.80774	1.29544e-20	4.02017e-19	down	E5491_RS10445	tRNA-Tyr	-	-	-
E5491_RS14285	9.78333	6.28333	0.638796	0.429144	0.596319	-	farE	fatty acid efflux MMPL transporter FarE	GO:0016021;GO:0005886	-	COG2409-Predicted drug exporters of the RND superfamily[R]
E5491_RS14280	2.73333	1.73	0.659889	0.8468	0.910359	-	E5491_RS14280	ferrous iron transport protein A	GO:0046914	-	COG1918-Fe2+ transport system protein A[P]
E5491_RS13250	11.1167	5.17333	1.10356	0.0600975	0.138264	-	E5491_RS13250	GNAT family N-acetyltransferase	GO:0008080	-	-
E5491_RS13255	112.127	50.9867	1.13694	0.0106538	0.032735	up	E5491_RS13255	oxidoreductase	GO:0005737;GO:0008270;GO:0016491	-	COG1064-Zn-dependent alcohol dehydrogenases[R]
E5491_RS07000	180.467	84.47	1.09522	0.0308297	0.0798771	-	mscL	large conductance mechanosensitive channel protein MscL	GO:0005216;GO:0016021;GO:0005886	-	COG1970-Large-conductance mechanosensitive channel[M]
E5491_RS12080	46.0667	18.4967	1.31646	4.9668e-06	3.92982e-05	up	E5491_RS12080	ABC transporter ATP-binding protein	GO:0006810;GO:0016887;GO:0005524	K02013-ko02010 ABC transporters	COG1119-ABC-type molybdenum transport system, ATPase component/photorepair protein PhrA[P]
E5491_RS07005	1060.41	646.567	0.713756	0.157522	0.292332	-	E5491_RS07005	BCCT family transporter	GO:0031460;GO:0005215;GO:0015077;GO:0016021;GO:0005886	-	COG1292-Choline-glycine betaine transporter[M]
E5491_RS10505	1176.12	2700.71	-1.1993	3.01843e-06	2.50907e-05	down	E5491_RS10505	tRNA-Arg	-	-	-
E5491_RS10610	50.71	34.7	0.547335	0.587336	0.729627	-	E5491_RS10610	metal-dependent hydrolase	GO:0016021;GO:0005886	-	-
E5491_RS10500	1542.29	3109.22	-1.01148	6.78302e-06	5.2919e-05	down	E5491_RS10500	tRNA-Pro	-	-	-
E5491_RS03930	22.6333	20.6533	0.132074	0.210645	0.360974	-	E5491_RS03930	YigZ family protein	-	-	COG1739-Uncharacterized conserved protein[S]
E5491_RS03935	97.91	79.1033	0.307718	0.533782	0.690209	-	E5491_RS03935	fatty acid kinase binding subunit FakB1	GO:0008289	-	COG1307-Uncharacterized protein conserved in bacteria[S]
E5491_RS11000	292.85	226.33	0.371734	0.741119	0.843843	-	E5491_RS11000	aminotransferase class I/II-fold pyridoxal phosphate-dependent enzyme	GO:0045471;GO:0015908;GO:0004069;GO:0080130;GO:0070062;GO:0016212;GO:0006533;GO:0009058;GO:0005739;GO:0003824;GO:0006536;GO:0006531;GO:0006103;GO:0005886;GO:0005759;GO:0030170	-	COG1448-Aspartate/tyrosine/aromatic aminotransferase[E]
E5491_RS11005	2.12667	2.09667	0.0204964	0.627197	0.759984	-	E5491_RS11005	MAP domain-containing protein	GO:0005576;GO:0009405;GO:0005886	-	-
E5491_RS10540	277.163	437.107	-0.657249	0.000223446	0.00114301	-	rrf	5S ribosomal RNA	-	-	-
E5491_RS05180	157.267	169.87	-0.111218	0.00562914	0.0191244	-	E5491_RS05180	ABC transporter ATP-binding protein	GO:0006810;GO:0016887;GO:0005524;GO:0005886	-	COG4172-ABC-type uncharacterized transport system, duplicated ATPase component[R]
E5491_RS00350	0.45	0.866667	-0.945552	0.402615	0.573727	-	E5491_RS00350	hypothetical protein	GO:0016021	-	-
E5491_RS05185	70.5833	80.79	-0.194849	0.00388296	0.013728	-	E5491_RS05185	ECF transporter S component	GO:0016021;GO:0006810;GO:0005886	-	COG4721-Predicted membrane protein[S]
E5491_RS00355	12.94	10.9667	0.238713	0.698116	0.811622	-	E5491_RS00355	TfoX/Sxy family protein	-	-	-
E5491_RS14370	9.95333	6.05667	0.716656	0.571578	0.717695	-	E5491_RS14370	GNAT family N-acetyltransferase	GO:0016747;GO:0008080	-	-
E5491_RS08165	45.5033	32.18	0.499808	0.691475	0.807057	-	E5491_RS08165	SDR family oxidoreductase	GO:0016491	-	COG0300-Short-chain dehydrogenases of various substrate specificities[R]
E5491_RS01195	116.43	55.17	1.07751	6.08226e-05	0.000363745	up	E5491_RS01195	CDP-glycerol glycerophosphotransferase family protein	GO:0019350;GO:0071555;GO:0047355;GO:0016757;GO:0005886	-	COG1887-Putative glycosyl/glycerophosphate transferases involved in teichoic acid biosynthesis TagF/TagB/EpsJ/RodC[M]
E5491_RS08160	20.5867	15.74	0.387275	0.926261	0.95621	-	E5491_RS08160	hypothetical protein	-	-	-
E5491_RS14375	8375.82	4834.38	0.792901	0.0468768	0.114747	-	isaA	lytic transglycosylase IsaA	GO:0005576;GO:0016798;GO:0008152	-	-
E5491_RS01190	70.7033	50.3367	0.490169	0.690727	0.806522	-	E5491_RS01190	CDP-glycerol glycerophosphotransferase family protein	GO:0071555;GO:0016020;GO:0019350;GO:0047356;GO:0047355;GO:0016757	-	COG1887-Putative glycosyl/glycerophosphate transferases involved in teichoic acid biosynthesis TagF/TagB/EpsJ/RodC[M]
E5491_RS09165	344.88	254.517	0.438334	0.93419	0.960321	-	E5491_RS09165	acetyl-CoA carboxylase carboxyltransferase subunit beta	GO:0006633;GO:0009317;GO:0016740;GO:0008270;GO:0003989;GO:0005524;GO:2001295	K01963-ko00620 Pyruvate metabolism;ko00253 Tetracycline biosynthesis;ko00640 Propanoate metabolism;ko01200 Carbon metabolism;ko00720 Carbon fixation pathways in prokaryotes;ko01212 Fatty acid metabolism;ko00061 Fatty acid biosynthesis	COG0777-Acetyl-CoA carboxylase beta subunit[I]
E5491_RS14485	32.5567	30.0033	0.11783	0.18951	0.334143	-	E5491_RS14485	hypothetical protein	GO:0016021	-	-
E5491_RS08585	141.557	131.157	0.110089	0.0295865	0.0769844	-	lepA	elongation factor 4	GO:0043022;GO:0003924;GO:0005886;GO:0003746;GO:0045727;GO:0005525	K03596-ko05134 Legionellosis	COG0481-Membrane GTPase LepA[M]
E5491_RS08580	18.81	19.22	-0.0311085	0.0245768	0.0660029	-	E5491_RS08580	oxygen-independent coproporphyrinogen III oxidase	GO:0005737;GO:0051539;GO:0006782;GO:0004109;GO:0006779;GO:0051989;GO:0046872;GO:0051536	-	COG0635-Coproporphyrinogen III oxidase and related Fe-S oxidoreductases[H]
E5491_RS08545	476.96	346.44	0.461263	0.859201	0.9178	-	mtaB	tRNA (N(6)-L-threonylcarbamoyladenosine(37)-C(2))- methylthiotransferase MtaB	GO:0005737;GO:0035600;GO:0051539;GO:0009451;GO:0016740;GO:0035598;GO:0046872;GO:0061712	-	COG0621-2-methylthioadenine synthetase[J]
E5491_RS12290	115.51	76.47	0.595052	0.454433	0.618232	-	E5491_RS12290	zinc-binding alcohol dehydrogenase family protein	GO:0008270;GO:0016491	-	COG0604-NADPH:quinone reductase and related Zn-dependent oxidoreductases[CR]
E5491_RS12925	94.1667	52.73	0.836592	0.0537873	0.127312	-	E5491_RS12925	DUF1641 domain-containing protein	-	-	COG2427-Uncharacterized conserved protein[S]
E5491_RS12295	102.73	57.9033	0.827139	0.0523061	0.124545	-	E5491_RS12295	NADP-dependent oxidoreductase	GO:0019439;GO:0009636;GO:0008270;GO:0016491	-	COG2130-Putative NADP-dependent oxidoreductases[R]
E5491_RS15025	0.0001	0.0001	0	1	1	-	lip1	YSIRK domain-containing triacylglycerol lipase Lip1	-	-	-
E5491_RS12920	7.36333	7.34333	0.00392392	0.380345	0.551075	-	E5491_RS12920	hypothetical protein	GO:0016021	-	-
E5491_RS08345	48.0967	34.6833	0.471694	0.817246	0.89178	-	gcvT	glycine cleavage system aminomethyltransferase GcvT	GO:0004047;GO:0019464;GO:0008483	K00605-ko00260 Glycine, serine and threonine metabolism;ko00670 One carbon pool by folate;ko01200 Carbon metabolism;ko00630 Glyoxylate and dicarboxylate metabolism	COG0404-Glycine cleavage system T protein (aminomethyltransferase)[E]
E5491_RS07135	9.35333	1.03667	3.17353	1.10621e-14	2.5119e-13	up	trpB	tryptophan synthase subunit beta	GO:0004834	K01696-ko00260 Glycine, serine and threonine metabolism;ko01230 Biosynthesis of amino acids;ko00400 Phenylalanine, tyrosine and tryptophan biosynthesis	COG0133-Tryptophan synthase beta chain[E]
E5491_RS08340	187.933	143.413	0.390042	0.863172	0.9206	-	gcvPA	aminomethyl-transferring glycine dehydrogenase subunit GcvPA	GO:0019464;GO:0004375;GO:0009116	K00282-ko00260 Glycine, serine and threonine metabolism;ko01200 Carbon metabolism;ko00630 Glyoxylate and dicarboxylate metabolism	COG0403-Glycine cleavage system protein P (pyridoxal-binding), N-terminal domain[E]
E5491_RS07130	11.47	1.08	3.40876	5.89241e-09	7.41329e-08	up	E5491_RS07130	phosphoribosylanthranilate isomerase	GO:0004640;GO:0000162	K01817-ko01230 Biosynthesis of amino acids;ko00400 Phenylalanine, tyrosine and tryptophan biosynthesis	COG0135-Phosphoribosylanthranilate isomerase[E]
E5491_RS05450	4408.98	6694.51	-0.602535	5.8257e-12	1.0994e-10	-	E5491_RS05450	DUF177 domain-containing protein	-	-	COG1399-Predicted metal-binding, possibly nucleic acid-binding protein[R]
E5491_RS01150	0.74	0.05	3.88753	0.0929818	0.195851	-	E5491_RS01150	PTS sugar transporter subunit IIA	GO:0005351;GO:0022877;GO:0005215;GO:0016021;GO:0009401;GO:0005886	K02773-ko02060 Phosphotransferase system (PTS);ko00052 Galactose metabolism	COG1762-Phosphotransferase system mannitol/fructose-specific IIA domain (Ntr-type)[GT]
E5491_RS03730	28.2533	37.2833	-0.40011	0.000270782	0.00135052	-	E5491_RS03730	aminodeoxychorismate/anthranilate synthase component II	GO:0004425;GO:0000162;GO:0006541;GO:0004049;GO:0016740;GO:0008152	K01664-ko00790 Folate biosynthesis	COG0512-Anthranilate/para-aminobenzoate synthases component II[EH]
E5491_RS04105	229.967	395.703	-0.782994	0.000456917	0.00213764	-	secG	preprotein translocase subunit SecG	GO:0009306;GO:0016021;GO:0015450;GO:0005886	K03075-ko03060 Protein export;ko02024 Quorum sensing;ko03070 Bacterial secretion system	COG1314-Preprotein translocase subunit SecG[U]
E5491_RS03735	31.5833	28.5633	0.144999	0.268651	0.431728	-	E5491_RS03735	anthranilate synthase component I family protein	GO:0000287;GO:0016833;GO:0009058;GO:0046820;GO:0046654;GO:0046656	K01665-ko00790 Folate biosynthesis	COG0147-Anthranilate/para-aminobenzoate synthases component I[EH]
E5491_RS04100	25.6167	20.8133	0.299575	0.625667	0.758854	-	E5491_RS04100	hypothetical protein	GO:0016021	-	-
E5491_RS11715	20.1767	12.1	0.737681	0.529635	0.687074	-	E5491_RS11715	heavy-metal-associated domain-containing protein	GO:0046872;GO:0030001	-	-
E5491_RS00135	26.3367	35.8333	-0.444229	1.89933e-05	0.000131308	-	adsA	LPXTG-anchored adenosine synthase AdsA	GO:0016021;GO:0008253;GO:0016788;GO:0000166;GO:0009166;GO:0005886;GO:0046872;GO:0031225	-	COG0737-5'-nucleotidase/2',3'-cyclic phosphodiesterase and related esterases[F]
E5491_RS11710	213.54	424.617	-0.991655	0.0356568	0.0907834	-	E5491_RS11710	hypothetical protein	-	-	-
E5491_RS00130	63.4033	66.01	-0.0581259	0.00948719	0.0296727	-	E5491_RS00130	MBL fold metallo-hydrolase	GO:0016787;GO:0046872	-	COG1235-Metal-dependent hydrolases of the beta-lactamase superfamily I[R]
E5491_RS01995	125.26	79.4	0.657715	0.334514	0.504481	-	E5491_RS01995	NADPH-dependent oxidoreductase	GO:0016491	K19285-ko00740 Riboflavin metabolism	COG0778-Nitroreductase[C]
E5491_RS01990	1167.91	767.45	0.605789	0.249854	0.409621	-	ahpC	peroxiredoxin	GO:0051920;GO:0004601;GO:0006979	-	COG0450-Peroxiredoxin[O]
E5491_RS05695	2.22333	1.65667	0.424441	0.980826	0.990042	-	E5491_RS05695	superantigen-like protein SSL14	GO:0005576;GO:0009405	-	-
E5491_RS08290	140.927	113.733	0.309289	0.407308	0.576882	-	E5491_RS08290	Asp23/Gls24 family envelope stress response protein	-	-	COG1302-Uncharacterized protein conserved in bacteria[S]
E5491_RS01155	0.33	0.0001	11.6883	0.544229	1	-	E5491_RS01155	PTS sugar transporter subunit IIB	GO:0008982;GO:0005829;GO:0103111;GO:0009401;GO:0015796;GO:0019402;GO:0090584	K02774-ko02060 Phosphotransferase system (PTS);ko00052 Galactose metabolism	COG3414-Phosphotransferase system, galactitol-specific IIB component[G]
E5491_RS05690	1.09333	0.863333	0.340744	0.901634	0.94148	-	E5491_RS05690	superantigen-like protein SSL13	GO:0005576;GO:0009405	-	-
E5491_RS08295	694.8	727.42	-0.0661908	0.00259264	0.00971978	-	accC	acetyl-CoA carboxylase biotin carboxylase subunit	GO:0006633;GO:0003989;GO:0004075;GO:0046872;GO:0005524;GO:2001295	K01961-ko00620 Pyruvate metabolism;ko00253 Tetracycline biosynthesis;ko00640 Propanoate metabolism;ko01200 Carbon metabolism;ko00720 Carbon fixation pathways in prokaryotes;ko01212 Fatty acid metabolism;ko00061 Fatty acid biosynthesis	COG0439-Biotin carboxylase[I]
E5491_RS00640	1.59	0.84	0.920566	0.544142	0.697533	-	E5491_RS00640	hypothetical protein	-	-	-
E5491_RS06195	0.0001	0.0001	0	1	1	-	E5491_RS06195	hypothetical protein	-	-	-
E5491_RS00645	30.9933	20.16	0.620462	0.553021	0.702725	-	E5491_RS00645	ImmA/IrrE family metallo-endopeptidase	GO:0043565	-	COG2856-Predicted Zn peptidase[E]
E5491_RS15090	24.0533	2.76667	3.12002	2.99311e-18	8.35975e-17	up	E5491_RS15090	energy-coupling factor transporter transmembrane protein EcfT	GO:0016021;GO:0006810;GO:0005886	K16785-ko02010 ABC transporters	COG0619-ABC-type cobalt transport system, permease component CbiQ and related transporters[P]
E5491_RS06190	1.88667	0.37	2.35024	0.125105	0.246243	-	E5491_RS06190	hypothetical protein	-	-	-
E5491_RS10545	0.0633333	0.116667	-0.881356	0.294012	0.462895	-	E5491_RS10545	23S ribosomal RNA	-	-	-
E5491_RS06355	1.53333	0.576667	1.41086	0.0976955	0.203478	-	E5491_RS06355	BppU family phage baseplate upper protein	-	-	-
E5491_RS02865	10927.7	13286.6	-0.28198	3.64904e-05	0.000232158	-	rpsL	30S ribosomal protein S12	GO:0003735;GO:0019843;GO:0000049;GO:0006412;GO:0015935	K02950-ko03010 Ribosome	COG0048-Ribosomal protein S12[J]
E5491_RS14580	1976.73	2661.41	-0.429073	2.25719e-06	1.9398e-05	-	mqo	malate dehydrogenase (quinone)	GO:0008924;GO:0006099;GO:0052589	K00116-ko00020 Citrate cycle (TCA cycle);ko01200 Carbon metabolism;ko00620 Pyruvate metabolism	COG0579-Predicted dehydrogenase[R]
E5491_RS06350	5.57667	1.92667	1.5333	0.00599082	0.0200633	up	E5491_RS06350	glucosaminidase domain-containing protein	GO:0004040;GO:0008745;GO:0033925;GO:0071555;GO:0005576;GO:0009253	-	COG4193-Beta- N-acetylglucosaminidase[G]
E5491_RS02860	1130.74	1119.56	0.0143439	0.0812685	0.175683	-	E5491_RS02860	ribosomal L7Ae/L30e/S12e/Gadd45 family protein	GO:0005840	K07590-ko03010 Ribosome	-
E5491_RS03595	1505.94	1477.14	0.0278513	0.054437	0.128523	-	E5491_RS03595	HTH-type transcriptional regulator MgrA	GO:0003700;GO:0005737;GO:0009405;GO:0006351;GO:0003677	-	COG1846-Transcriptional regulators[K]
E5491_RS09515	62.5667	63.3433	-0.0177985	0.013877	0.0411886	-	E5491_RS09515	MarR family transcriptional regulator	GO:0003700;GO:0009405;GO:0006351;GO:0003677	K20338-ko02024 Quorum sensing	-
E5491_RS03590	167.05	86.3667	0.951733	0.00458408	0.0159335	-	E5491_RS03590	amino acid ABC transporter ATP-binding/permease protein	GO:0043190;GO:0042626;GO:0034775;GO:0016021;GO:0033228;GO:0016887;GO:0005887;GO:0070453;GO:0005524	K16012-ko02010 ABC transporters	COG4987-ABC-type transport system involved in cytochrome bd biosynthesis, fused ATPase and permease components[CO]
E5491_RS12990	68.17	10.1167	2.7524	1.87272e-34	9.51e-33	up	E5491_RS12990	bile acid:sodium symporter family protein	GO:0016021;GO:0005342;GO:0015293;GO:0005887;GO:0006814	-	COG0385-Predicted Na+-dependent transporter[R]
E5491_RS11900	291.983	330.263	-0.177731	0.000434316	0.00205253	-	E5491_RS11900	thymidine kinase	GO:0005737;GO:0004797;GO:0008270;GO:0005524;GO:0071897	K00857-ko00983 Drug metabolism - other enzymes;ko00240 Pyrimidine metabolism	COG1435-Thymidine kinase[F]
E5491_RS02515	1639.57	1178.61	0.476235	0.927403	0.956298	-	E5491_RS02515	RidA family protein	GO:0005737;GO:0016787;GO:0009636;GO:0046360;GO:0019239;GO:0009097	-	COG0251-Putative translation initiation inhibitor, yjgF family[J]
E5491_RS11675	0.0001	0.45	-12.1357	0.636361	1	-	kdpF	K(+)-transporting ATPase subunit F	GO:0016021;GO:0043462;GO:0008556;GO:0005886	-	-
E5491_RS14585	1.22333	0.143333	3.09337	0.113046	0.227969	-	E5491_RS14585	hypothetical protein	GO:0016021	-	-
E5491_RS11670	2.97	1.74667	0.765859	0.363265	0.535975	-	kdpA	potassium-transporting ATPase subunit A	GO:0030955;GO:0008556;GO:0005887	K01546-ko02020 Two-component system	COG2060-K+-transporting ATPase, A chain[P]
E5491_RS02510	340.873	315.253	0.112724	0.0617055	0.141102	-	purR	pur operon repressor	GO:0009116;GO:0045892;GO:0006351;GO:0045982;GO:0003677	-	COG0503-Adenine/guanine phosphoribosyltransferases and related PRPP-binding proteins[F]
E5491_RS03025	57.5	80.9667	-0.493766	0.000207868	0.00107315	-	E5491_RS03025	thiolase family protein	GO:0003985;GO:0016747;GO:0008152	K00626-ko00380 Tryptophan metabolism;ko00362 Benzoate degradation;ko00900 Terpenoid backbone biosynthesis;ko00071 Fatty acid degradation;ko00280 Valine, leucine and isoleucine degradation;ko00620 Pyruvate metabolism;ko00630 Glyoxylate and dicarboxylate metabolism;ko00640 Propanoate metabolism;ko01200 Carbon metabolism;ko02020 Two-component system;ko01212 Fatty acid metabolism;ko00720 Carbon fixat…	COG0183-Acetyl-CoA acetyltransferase[I]
E5491_RS03020	14.2767	21.5167	-0.591795	1.35759e-07	1.43627e-06	-	E5491_RS03020	long-chain fatty acid--CoA ligase	GO:0006631;GO:0016874;GO:0008152	-	COG0318-Acyl-CoA synthetases (AMP-forming)/AMP-acid ligases II[IQ]
E5491_RS13715	3.38667	4.66667	-0.462526	0.294643	0.463366	-	E5491_RS13715	hypothetical protein	-	-	-
E5491_RS09365	10.3333	2.18	2.24491	2.10119e-05	0.000144192	up	E5491_RS09365	hypothetical protein	GO:0034078;GO:0031669;GO:0019152;GO:0008080;GO:0043894;GO:0042149;GO:0045150	-	-
E5491_RS04030	32.85	17.8567	0.879431	0.15732	0.292151	-	rapZ	RNase adapter RapZ	GO:0005524;GO:0005525	-	COG1660-Predicted P-loop-containing kinase[R]
E5491_RS14445	6.25333	5.03333	0.313111	0.687671	0.805261	-	E5491_RS14445	ferrous iron transporter B	GO:0015093;GO:0016021;GO:0005886;GO:0055072;GO:0005525	-	COG0370-Fe2+ transport system protein B[P]
E5491_RS04035	74.7067	36.4367	1.03585	0.000568106	0.00255306	up	E5491_RS04035	YvcK family protein	GO:0005737;GO:0008360	-	COG0391-Uncharacterized conserved protein[S]
E5491_RS05520	160.41	138.293	0.214032	0.101248	0.20947	-	E5491_RS05520	phenylalanine--tRNA ligase subunit beta	GO:0005737;GO:0004826;GO:0000049;GO:0008033;GO:0006432;GO:0000287;GO:0005524	K01890-ko00970 Aminoacyl-tRNA biosynthesis	COG0072-Phenylalanyl-tRNA synthetase beta subunit[J]
E5491_RS07315	35.8533	15.5667	1.20365	0.0620732	0.141527	-	E5491_RS07315	5-bromo-4-chloroindolyl phosphate hydrolysis family protein	GO:0016787;GO:0016021	-	COG4915-5-bromo-4-chloroindolyl phosphate hydrolysis protein[R]
E5491_RS00005	219.38	204.35	0.10239	0.0205174	0.0571906	-	dnaA	chromosomal replication initiator protein DnaA	GO:0005737;GO:0003688;GO:0006270;GO:0006275;GO:0005524	K02313-ko02020 Two-component system;ko04112 Cell cycle - Caulobacter	COG0593-ATPase involved in DNA replication initiation[L]
E5491_RS03205	2.87333	1.74667	0.718121	0.620426	0.756166	-	E5491_RS03205	endonuclease III domain-containing protein	GO:0003906;GO:0006284;GO:0046872;GO:0016798;GO:0051539	-	COG2231-Uncharacterized protein related to Endonuclease III[L]
E5491_RS03200	108.69	66.09	0.717715	0.0504267	0.120977	-	E5491_RS03200	arginine--tRNA ligase	GO:0005737;GO:0006420;GO:0004814;GO:0005524	K01887-ko00970 Aminoacyl-tRNA biosynthesis	COG0018-Arginyl-tRNA synthetase[J]
E5491_RS01770	237.93	218.843	0.120639	0.0689217	0.15363	-	ychF	redox-regulated ATPase YchF	GO:0043022;GO:0016887;GO:0043023;GO:0046872;GO:0005524;GO:0005525	-	COG0012-Predicted GTPase, probable translation factor[J]
E5491_RS13710	53.2867	4.72667	3.49488	2.93188e-39	1.63775e-37	up	E5491_RS13710	ABC transporter ATP-binding protein	GO:0031460;GO:0016020;GO:0016887;GO:0005524;GO:0015418	K05847-ko02010 ABC transporters	COG1125-ABC-type proline/glycine betaine transport systems, ATPase components[E]
E5491_RS01775	87.19	88.3267	-0.0186864	0.135344	0.261241	-	E5491_RS01775	hypothetical protein	-	-	-
E5491_RS09160	364.507	244.63	0.575344	0.432951	0.599817	-	E5491_RS09160	acetyl-CoA carboxylase carboxyltransferase subunit alpha	GO:0006633;GO:0009317;GO:0016740;GO:0003989;GO:0005524;GO:2001295	K01962-ko00620 Pyruvate metabolism;ko00253 Tetracycline biosynthesis;ko00640 Propanoate metabolism;ko01200 Carbon metabolism;ko00720 Carbon fixation pathways in prokaryotes;ko01212 Fatty acid metabolism;ko00061 Fatty acid biosynthesis	COG0825-Acetyl-CoA carboxylase alpha subunit[I]
E5491_RS13520	104.437	256.34	-1.29543	1.37458e-18	3.95794e-17	down	sbi	immunoglobulin-binding protein Sbi	GO:0005576;GO:0009405	K14197-ko05150 Staphylococcus aureus infection	-
E5491_RS09470	85.22	55.5467	0.617492	0.33361	0.503645	-	E5491_RS09470	rRNA pseudouridine synthase	GO:0000455;GO:0005829;GO:0001522;GO:0003723;GO:0009982	-	COG1187-16S rRNA uridine-516 pseudouridylate synthase and related pseudouridylate synthases[J]
E5491_RS11875	1258.67	1306.2	-0.0534756	0.00327585	0.011821	-	E5491_RS11875	TIGR01440 family protein	-	-	COG4475-Uncharacterized protein conserved in bacteria[S]
E5491_RS07355	97.07	82.1167	0.24135	0.278885	0.445101	-	E5491_RS07355	2-oxoglutarate dehydrogenase E1 component	GO:0004591;GO:0006099;GO:0030976;GO:0006096	K00164-ko00020 Citrate cycle (TCA cycle);ko01200 Carbon metabolism;ko00380 Tryptophan metabolism;ko00310 Lysine degradation	COG0567-2-oxoglutarate dehydrogenase complex, dehydrogenase (E1) component, and related enzymes[C]
E5491_RS11870	718.747	727.103	-0.016677	0.00529956	0.0181839	-	E5491_RS11870	serine hydroxymethyltransferase	GO:0005737;GO:0004372;GO:0006730;GO:0035999;GO:0019264;GO:0030170;GO:0008168	K00600-ko00260 Glycine, serine and threonine metabolism;ko00460 Cyanoamino acid metabolism;ko00670 One carbon pool by folate;ko01230 Biosynthesis of amino acids;ko01200 Carbon metabolism;ko00630 Glyoxylate and dicarboxylate metabolism;ko00680 Methane metabolism	COG0112-Glycine/serine hydroxymethyltransferase[E]
E5491_RS07350	82.4533	59.2233	0.477412	0.847812	0.911096	-	sucB	dihydrolipoyllysine-residue succinyltransferase	GO:0006099;GO:0033512;GO:0045252;GO:0004149	K00658-ko00020 Citrate cycle (TCA cycle);ko01200 Carbon metabolism;ko00310 Lysine degradation	COG0508-Pyruvate/2-oxoglutarate dehydrogenase complex, dihydrolipoamide acyltransferase (E2) component, and related enzymes[C]
E5491_RS02460	72.1667	66.2633	0.123122	0.169504	0.309631	-	yabA	DNA replication initiation control protein YabA	GO:0006260	-	COG4467-Uncharacterized protein conserved in bacteria[S]
E5491_RS02465	27.9067	48.84	-0.807453	2.0975e-07	2.13807e-06	-	E5491_RS02465	tRNA1(Val) (adenine(37)-N6)-methyltransferase	GO:0008168	-	COG4123-Predicted O-methyltransferase[R]
E5491_RS03110	155.893	162.59	-0.0606793	0.000261379	0.00131301	-	E5491_RS03110	phosphomevalonate kinase	GO:0005737;GO:0016773;GO:0016301;GO:0004631;GO:0019287;GO:0005524	K00938-ko00900 Terpenoid backbone biosynthesis	COG1577-Mevalonate kinase[I]
E5491_RS04325	1243.63	756.837	0.716507	0.127094	0.249279	-	sufD	Fe-S cluster assembly protein SufD	GO:0016226	-	COG0719-ABC-type transport system involved in Fe-S cluster assembly, permease component[O]
E5491_RS03115	74.2967	86.21	-0.214558	0.0223557	0.0613958	-	E5491_RS03115	DUF1450 domain-containing protein	-	-	-
E5491_RS03440	20.8367	10.9767	0.924684	0.184205	0.327489	-	E5491_RS03440	hypothetical protein	-	-	-
E5491_RS09400	1292.21	582.74	1.14892	3.3359e-05	0.000214188	up	E5491_RS09400	DUF948 domain-containing protein	GO:0016021;GO:0005886	-	COG4768-Uncharacterized protein containing a divergent version of the methyl-accepting chemotaxis-like domain[R]
E5491_RS09405	213.153	202.673	0.0727353	0.00776086	0.0249724	-	E5491_RS09405	UDP-N-acetylmuramate--L-alanine ligase	GO:0005737;GO:0008763;GO:0051301;GO:0071555;GO:0008360;GO:0005524;GO:0009252;GO:0007049	K01924-ko00550 Peptidoglycan biosynthesis;ko00471 D-Glutamine and D-glutamate metabolism	COG0773-UDP-N-acetylmuramate-alanine ligase[M]
E5491_RS00910	5.13667	5.36667	-0.0631938	0.0874462	0.186726	-	E5491_RS00910	ABC transporter permease	-	-	-
E5491_RS02240	0.0001	0.0001	0	1	1	-	E5491_RS02240	phenol-soluble modulin PSM-alpha-3	GO:0019835;GO:0009405	-	-
E5491_RS00915	8.11333	7.42	0.128876	0.552302	0.702482	-	E5491_RS00915	putative cyclic bacteriocin	GO:0016021	-	-
E5491_RS02245	18.37	2.66	2.78785	0.0144784	0.0427918	up	E5491_RS02245	phenol-soluble modulin PSM-alpha-2	GO:0019835;GO:0009405	-	-
E5491_RS12110	4.53	3.01	0.589748	0.549937	0.701038	-	E5491_RS12110	DUF1542 domain-containing protein	GO:0016020;GO:0016021;GO:0005576;GO:0009405;GO:0005886	-	-
E5491_RS06770	1.92667	1.8	0.0981101	0.723089	0.829059	-	E5491_RS06770	hypothetical protein	GO:0003677	-	-
E5491_RS11470	189.163	213.94	-0.177574	0.00660844	0.0217658	-	E5491_RS11470	redox-sensing transcriptional repressor Rex	GO:0005737;GO:0050662;GO:0003700;GO:0045892;GO:0006351;GO:0003677;GO:0051775	-	COG2344-AT-rich DNA-binding protein[R]
E5491_RS13410	0.376667	0.403333	-0.0986843	0.644809	0.772941	-	E5491_RS13410	sirohydrochlorin chelatase	GO:0009236;GO:0019354;GO:0051266;GO:0046872;GO:0016852	-	COG2138-Uncharacterized conserved protein[S]
E5491_RS12490	6074.09	6499.73	-0.09771	0.00067755	0.00296614	-	rpsK	30S ribosomal protein S11	GO:0003735;GO:0019843;GO:0005840;GO:0006412	K02948-ko03010 Ribosome	COG0100-Ribosomal protein S11[J]
E5491_RS06175	48.4233	15.1033	1.68084	0.0230521	0.0629041	-	E5491_RS06175	DUF3310 domain-containing protein	-	-	-
E5491_RS02645	113.823	164.903	-0.534824	0.0447485	0.110311	-	E5491_RS02645	tRNA-Thr	-	-	-
E5491_RS06170	14.7833	6.28	1.23514	0.123012	0.243299	-	E5491_RS06170	phage protein	-	-	-
E5491_RS02640	226.57	417.02	-0.88016	3.18004e-05	0.000205599	-	E5491_RS02640	tRNA-Val	-	-	-
E5491_RS13180	79.3233	71.27	0.15445	0.126128	0.247732	-	E5491_RS13180	zinc ribbon domain-containing protein	GO:0016021;GO:0046872;GO:0046677;GO:0005886	-	COG4640-Predicted membrane protein[S]
E5491_RS02885	92.3833	34.4367	1.42369	2.28749e-05	0.000155078	up	E5491_RS02885	amidohydrolase	GO:0016787;GO:0046872;GO:0008152	-	COG1473-Metal-dependent amidase/aminoacylase/carboxypeptidase[R]
E5491_RS13720	1.09333	3.66	-1.74311	0.0574491	0.134048	-	E5491_RS13720	hypothetical protein	-	-	-
E5491_RS11495	113.39	124.04	-0.129512	0.00458665	0.0159335	-	rimI	ribosomal protein S18-alanine N-acetyltransferase	GO:0005737;GO:0031248;GO:0008080;GO:0008999;GO:0006474;GO:0004596	-	COG0456-Acetyltransferases[R]
E5491_RS02880	28761.9	28080.8	0.0345783	0.0718598	0.15866	-	tuf	elongation factor Tu	GO:0005737;GO:0003746;GO:0003924;GO:0005525	-	COG0050-GTPases - translation elongation factors[J]
E5491_RS11490	440.81	2425.78	-2.46022	2.90604e-67	2.61825e-65	down	tsaD	tRNA (adenosine(37)-N6)-threonylcarbamoyltransferase complex transferase subunit TsaD	GO:0005737;GO:0004222;GO:0005506;GO:0002949;GO:0061711	-	COG0533-Metal-dependent proteases with possible chaperone activity[O]
E5491_RS11475	30.5167	20.25	0.591675	0.414833	0.585045	-	abc-f	ABC-F type ribosomal protection protein	GO:0006810;GO:0016887;GO:0005524;GO:0003677	-	COG0488-ATPase components of ABC transporters with duplicated ATPase domains[R]
E5491_RS04855	244.157	190.13	0.360821	0.611314	0.750934	-	E5491_RS04855	diglucosyl diacylglycerol synthase	GO:0070395;GO:0047228;GO:0009247;GO:0009246;GO:0005886	K03429-ko00561 Glycerolipid metabolism	COG0707-UDP-N-acetylglucosamine:LPS N-acetylglucosamine transferase[M]
E5491_RS04850	158.75	124.557	0.349954	0.637682	0.767075	-	E5491_RS04850	MFS transporter	GO:0016021;GO:0009405;GO:0055085;GO:0005886	-	-
E5491_RS06610	147.14	145.96	0.0116164	0.00852543	0.0270278	-	E5491_RS06610	GntR family transcriptional regulator	GO:0003700;GO:0006351;GO:0003677	-	COG2188-Transcriptional regulators[K]
E5491_RS00820	41.64	19.07	1.12667	0.00193044	0.00744714	up	argB	acetylglutamate kinase	GO:0005737;GO:0003991;GO:0006526;GO:0005524	K00930-ko01230 Biosynthesis of amino acids;ko00220 Arginine biosynthesis;ko01210 2-Oxocarboxylic acid metabolism	COG0548-Acetylglutamate kinase[E]
E5491_RS11570	0.0001	0.0001	0	1	1	-	E5491_RS11570	16S ribosomal RNA	-	-	-
E5491_RS07740	112.747	69.4033	0.700008	0.397653	0.568105	-	E5491_RS07740	ferredoxin	GO:0005506;GO:0051539;GO:0055114;GO:0009055	-	COG1141-Ferredoxin[C]
E5491_RS05850	0.0001	0.226667	-11.1464	0.640437	1	-	E5491_RS05850	transposase	-	-	-
E5491_RS07745	109.81	120.28	-0.131387	0.060224	0.138441	-	E5491_RS07745	ECF transporter S component	GO:0032217;GO:0016021;GO:0005886	-	COG3601-Predicted membrane protein[S]
E5491_RS01510	2.16333	2.34	-0.113253	0.196375	0.343012	-	E5491_RS01510	sodium:solute symporter	GO:0005887;GO:0055085;GO:0005215;GO:0008523;GO:0015887;GO:0031526;GO:0012506;GO:0016021;GO:0015878	-	COG4146-Predicted symporter[R]
E5491_RS12605	1992.13	2420.59	-0.281047	0.000280086	0.00138988	-	rplW	50S ribosomal protein L23	GO:0003735;GO:0019843;GO:0006412;GO:0005840;GO:0000166	K02892-ko03010 Ribosome	COG0089-Ribosomal protein L23[J]
E5491_RS12600	15014	17327.6	-0.206763	5.46529e-06	4.31202e-05	-	rplB	50S ribosomal protein L2	GO:0003735;GO:0016740;GO:0015934;GO:0006412;GO:0019843	K02886-ko03010 Ribosome	COG0090-Ribosomal protein L2[J]
E5491_RS01515	1.76	2.24	-0.347923	0.158005	0.292839	-	E5491_RS01515	N-acetylneuraminate lyase	GO:0005737;GO:0008747;GO:0005975;GO:0019262	K01639-ko00520 Amino sugar and nucleotide sugar metabolism	COG0329-Dihydrodipicolinate synthase/N-acetylneuraminate lyase[EM]
E5491_RS11575	182.763	137.85	0.406877	0.980582	0.990042	-	E5491_RS11575	tRNA-Gly	-	-	-
E5491_RS07585	47.7333	42.8833	0.15458	0.146995	0.277591	-	E5491_RS07585	biotin--[acetyl-CoA-carboxylase] ligase	GO:0009305;GO:0006355;GO:0006351;GO:0003677;GO:0004077;GO:0005524	K03524-ko00780 Biotin metabolism	COG0340-Biotin-(acetyl-CoA carboxylase) ligase[H]
E5491_RS07580	59.5833	55.6533	0.0984407	0.136329	0.262418	-	E5491_RS07580	ATP-dependent helicase DinG	GO:0006310;GO:0008026;GO:0006281;GO:0004527;GO:0003887;GO:0006260;GO:0003677;GO:0005524	-	COG1199-Rad3-related DNA helicases[KL]
E5491_RS02085	0.283333	0.183333	0.628031	0.886735	0.932815	-	E5491_RS02085	superantigen-like protein SSL2	GO:0005576;GO:0009405	-	-
E5491_RS10235	72.11	98.3467	-0.447677	0.00130833	0.00524271	-	E5491_RS10235	tRNA-Asp	-	-	-
E5491_RS02080	5.96333	8.54	-0.518117	0.120603	0.240088	-	E5491_RS02080	superantigen-like protein SSL1	GO:0005576;GO:0009405	-	-
E5491_RS09055	2329.88	3958.95	-0.764861	1.23627e-08	1.49281e-07	-	rpmI	50S ribosomal protein L35	GO:0003735;GO:0005840;GO:0006412	K02916-ko03010 Ribosome	COG0291-Ribosomal protein L35[J]
E5491_RS05980	742.527	600.487	0.306311	0.372719	0.545039	-	pknB	serine/threonine protein kinase Stk1	GO:0006468;GO:0016021;GO:0071224;GO:0004674;GO:0007165;GO:0009847;GO:0005886;GO:0042834;GO:0005524	-	COG0515-Serine/threonine protein kinase[RTKL]
E5491_RS05985	52.59	39.3533	0.418303	0.960523	0.977319	-	rsgA	ribosome small subunit-dependent GTPase A	GO:0046872;GO:0003924;GO:0005525	-	COG1162-Predicted GTPases[R]
E5491_RS10295	1523.33	644.943	1.23999	8.00892e-06	6.07851e-05	up	E5491_RS10295	YtxH domain-containing protein	-	-	COG4980-Gas vesicle protein[R]
E5491_RS14420	70.7267	47.93	0.561325	0.57502	0.719548	-	E5491_RS14420	TetR/AcrR family transcriptional regulator	GO:0006355;GO:0006351;GO:0003677	-	-
E5491_RS10290	82.8833	44.57	0.895009	0.513563	0.672472	-	E5491_RS10290	HIT family protein	GO:0003824	-	COG0537-Diadenosine tetraphosphate (Ap4A) hydrolase and other HIT family hydrolases[FGR]
E5491_RS09750	0.78	2.61	-1.7425	0.00117077	0.00476942	down	splD	serine protease SplD	GO:0005576;GO:0008236	-	COG3591-V8-like Glu-specific endopeptidase[E]
E5491_RS04580	23.35	6.92	1.75458	5.45256e-08	6.06733e-07	up	E5491_RS04580	argininosuccinate synthase	GO:0004055;GO:0005737;GO:0006526;GO:0005524	K01940-ko01230 Biosynthesis of amino acids;ko00220 Arginine biosynthesis;ko00250 Alanine, aspartate and glutamate metabolism	COG0137-Argininosuccinate synthase[E]
E5491_RS07220	19.7333	6.99667	1.4959	1.09233e-05	7.97006e-05	up	pstC	phosphate ABC transporter permease subunit PstC	GO:0005315;GO:0016021;GO:0006817;GO:0005887;GO:0005886;GO:0015415	K02037-ko02010 ABC transporters	COG0573-ABC-type phosphate transport system, permease component[P]
E5491_RS04585	240.393	164.163	0.550265	0.45889	0.623081	-	E5491_RS04585	glucose-6-phosphate isomerase	GO:0005737;GO:0004347;GO:0006096;GO:0006094	K01810-ko00030 Pentose phosphate pathway;ko00010 Glycolysis / Gluconeogenesis;ko00520 Amino sugar and nucleotide sugar metabolism;ko01200 Carbon metabolism;ko00500 Starch and sucrose metabolism	COG0166-Glucose-6-phosphate isomerase[G]
E5491_RS10055	0.0001	0.0001	0	1	1	-	E5491_RS10055	DUF1024 family protein	-	-	-
E5491_RS13085	0.163333	0.0001	10.6736	0.839363	1	-	E5491_RS13085	hypothetical protein	GO:0016021	-	-
E5491_RS10050	6.08	2.46667	1.30151	0.0955073	0.199665	-	E5491_RS10050	dUTP pyrophosphatase	GO:0046080;GO:0016787;GO:0000287;GO:0006226;GO:0004170	K01520-ko00240 Pyrimidine metabolism	COG0756-dUTPase[F]
E5491_RS13080	61.7267	56.66	0.123563	0.32	0.49027	-	E5491_RS13080	YnfA family protein	GO:0016021;GO:0005886	-	COG1742-Uncharacterized conserved protein[S]
E5491_RS06505	689.017	747.963	-0.118429	0.000445553	0.002095	-	E5491_RS06505	UMP kinase	GO:0005737;GO:0033862;GO:0044210;GO:0005524	K09903-ko00240 Pyrimidine metabolism	COG0528-Uridylate kinase[F]
E5491_RS09995	11.0967	3.37667	1.71645	0.000240787	0.00121919	up	E5491_RS09995	phage scaffolding protein	GO:0019076;GO:0005198	-	-
E5491_RS06500	1666.29	2074.89	-0.316398	4.89826e-08	5.5388e-07	-	E5491_RS06500	elongation factor Ts	GO:0005737;GO:0003746	-	COG0264-Translation elongation factor Ts[J]
E5491_RS09990	36.49	10.4533	1.80354	5.03655e-09	6.3652e-08	up	E5491_RS09990	N4-gp56 family major capsid protein	GO:0019028	-	-
E5491_RS13645	10.7267	12.8533	-0.260941	0.00534261	0.0183091	-	E5491_RS13645	amino acid permease	GO:0015297;GO:0042891;GO:0042945;GO:0016021;GO:0015816;GO:0015171;GO:0001761;GO:0001762;GO:0005887;GO:0005886;GO:0042941;GO:0042944;GO:0015187;GO:0042942;GO:0015808;GO:0015180;GO:0042895	-	COG1113-Gamma-aminobutyrate permease and related permeases[E]
E5491_RS05210	81.76	87.3267	-0.0950271	0.000827532	0.00355584	-	E5491_RS05210	class I SAM-dependent rRNA methyltransferase	GO:0005737;GO:0008168;GO:0003723;GO:0006364	-	COG1092-Predicted SAM-dependent methyltransferases[R]
E5491_RS14615	0.0001	0.0001	0	1	1	-	E5491_RS14615	hypothetical protein	-	-	-
E5491_RS05215	53.17	22.1167	1.26548	0.000878969	0.00375376	up	E5491_RS05215	hypothetical protein	-	-	-
E5491_RS13640	28.1733	19.5333	0.528392	0.675066	0.794882	-	E5491_RS13640	metallophosphoesterase	-	-	-
E5491_RS14610	1155.57	14.83	6.28394	1.02295e-264	3.57137e-262	up	betB	betaine-aldehyde dehydrogenase	GO:0046872;GO:0008802;GO:0004029;GO:0019285	K00130-ko00260 Glycine, serine and threonine metabolism	COG1012-NAD-dependent aldehyde dehydrogenases[C]
E5491_RS01205	328.723	163.377	1.00867	0.00582193	0.019686	up	E5491_RS01205	alcohol dehydrogenase catalytic domain-containing protein	GO:0019350;GO:0050256;GO:0008270;GO:0071555;GO:0016491	K05352-ko00040 Pentose and glucuronate interconversions	-
E5491_RS01200	137.797	65.75	1.06748	0.000184572	0.000974497	up	E5491_RS01200	D-ribitol-5-phosphate cytidylyltransferase	GO:0019288;GO:0016114;GO:0050518	-	COG1211-4-diphosphocytidyl-2-methyl-D-erithritol synthase[I]
E5491_RS12730	89.8833	60.38	0.573983	0.472985	0.638187	-	E5491_RS12730	molybdenum cofactor biosynthesis protein MoaE	GO:0006777;GO:0030366	K03635-ko00790 Folate biosynthesis;ko04122 Sulfur relay system	COG0314-Molybdopterin converting factor, large subunit[H]
E5491_RS12735	151.67	86.9067	0.803397	0.024951	0.0668158	-	mobB	molybdopterin-guanine dinucleotide biosynthesis protein B	GO:0006777;GO:0005525	-	COG1763-Molybdopterin-guanine dinucleotide biosynthesis protein[H]
E5491_RS07690	0.0001	0.466667	-12.1882	0.444722	0.609474	-	E5491_RS07690	hypothetical protein	-	-	-
E5491_RS13695	476.587	69.94	2.76855	9.45529e-16	2.32849e-14	up	E5491_RS13695	ABC transporter permease	GO:0016021;GO:0006810;GO:0005886	K05846-ko02010 ABC transporters	COG1174-ABC-type proline/glycine betaine transport systems, permease component[E]
E5491_RS11270	17.8467	3.95667	2.1733	0.00037317	0.00179391	up	E5491_RS11270	hypothetical protein	-	-	-
E5491_RS11275	58.0533	16.0433	1.8554	7.18242e-05	0.000423217	up	E5491_RS11275	DUF1108 family protein	-	-	-
E5491_RS04925	47.07	39.5367	0.251617	0.591163	0.732853	-	E5491_RS04925	CPBP family intramembrane metalloprotease	GO:0016021	-	-
E5491_RS09195	258.71	146.977	0.815749	0.0128574	0.0385723	-	E5491_RS09195	universal stress protein	GO:0005737;GO:0006950;GO:0005524	-	-
E5491_RS04920	136.553	92.2433	0.565948	0.735245	0.838521	-	E5491_RS04920	YkvS family protein	-	-	COG4873-Uncharacterized protein conserved in bacteria[S]
E5491_RS09190	40.0167	43.7733	-0.129451	0.00309397	0.0112666	-	E5491_RS09190	CBS domain-containing protein	GO:0003700	-	COG4109-Predicted transcriptional regulator containing CBS domains[K]
E5491_RS11510	0.0001	0.19	-10.8918	0.788163	1	-	E5491_RS11510	hypothetical protein	-	-	-
E5491_RS09355	91.64	58.2733	0.653142	0.431381	0.598533	-	E5491_RS09355	formate--tetrahydrofolate ligase	GO:0004329;GO:0009396;GO:0035999;GO:0005524	K01938-ko00720 Carbon fixation pathways in prokaryotes;ko01200 Carbon metabolism;ko00670 One carbon pool by folate	COG2759-Formyltetrahydrofolate synthetase[F]
E5491_RS01340	381.677	192.183	0.989868	0.0134579	0.0401153	-	esxA	WXG100 family type VII secretion effector EsxA	GO:0005576;GO:0009405	-	COG4842-Uncharacterized protein conserved in bacteria[S]
E5491_RS09350	0.0001	0.0001	0	1	1	-	E5491_RS09350	hypothetical protein	-	-	-
E5491_RS01345	27.4533	20.9433	0.39049	0.761837	0.859374	-	esaA	type VII secretion protein EsaA	GO:0016021;GO:0009405;GO:0005886	-	COG1511-Predicted membrane protein[S]
E5491_RS05325	284.243	228.323	0.316048	0.422442	0.592019	-	E5491_RS05325	DUF4064 domain-containing protein	GO:0016021	-	-
E5491_RS05320	88.9033	86.9333	0.032328	0.0673675	0.151156	-	E5491_RS05320	spermidine/putrescine ABC transporter substrate-binding protein	GO:0019808;GO:0042597;GO:0015846	K11069-ko02010 ABC transporters	COG0687-Spermidine/putrescine-binding periplasmic protein[E]
E5491_RS11965	86.5	57.7367	0.583212	0.42668	0.594461	-	E5491_RS11965	DUF2750 domain-containing protein	-	-	-
E5491_RS07960	0.0001	0.0001	0	1	1	-	E5491_RS07960	DUF1024 family protein	-	-	-
E5491_RS07225	4.53	2.26667	0.998939	0.183145	0.326435	-	E5491_RS07225	phosphate ABC transporter substrate-binding protein PstS	GO:0006817;GO:0005886	K02040-ko02020 Two-component system;ko02010 ABC transporters;ko05152 Tuberculosis	COG0226-ABC-type phosphate transport system, periplasmic component[P]
E5491_RS07965	0.0001	0.0001	0	1	1	-	E5491_RS07965	hypothetical protein	-	-	-
E5491_RS14765	3.81	4.72	-0.308996	0.0391659	0.098108	-	arcA	arginine deiminase	GO:0005737;GO:0019547;GO:0016990	K01478-ko00220 Arginine biosynthesis	COG2235-Arginine deiminase[E]
E5491_RS06980	0.0001	0.0001	0	1	1	-	E5491_RS06980	hypothetical protein	-	-	-
E5491_RS11110	11.66	6.15333	0.922128	0.0209173	0.0581315	-	E5491_RS11110	phage tail family protein	-	-	-
E5491_RS06985	160.76	117.84	0.448079	0.875376	0.925407	-	E5491_RS06985	CcdC family protein	GO:0016021;GO:0005886	-	COG4846-Membrane protein involved in cytochrome C biogenesis[O]
E5491_RS12420	1.19	1.16	0.0368368	0.589166	0.731027	-	E5491_RS12420	hypothetical protein	-	-	-
E5491_RS14140	10.5233	11.3433	-0.108253	0.0559215	0.130921	-	E5491_RS14140	HAD family hydrolase	GO:0005737;GO:0016787;GO:0000287;GO:0050308;GO:0044283	-	COG0561-Predicted hydrolases of the HAD superfamily[R]
E5491_RS09050	3893.44	7461.32	-0.938386	2.35273e-15	5.6164e-14	-	rplT	50S ribosomal protein L20	GO:0003735;GO:0019843;GO:0006412;GO:0005840;GO:0000027	K02887-ko03010 Ribosome	COG0292-Ribosomal protein L20[J]
E5491_RS14145	0.206667	0.173333	0.253757	0.952152	0.971988	-	E5491_RS14145	ATP-binding cassette domain-containing protein	GO:0006810;GO:0016887;GO:0005524	K16917-ko02010 ABC transporters	COG4619-ABC-type uncharacterized transport system, ATPase component[R]
E5491_RS05660	0.0001	0.0166667	-7.38082	0.788163	1	-	E5491_RS05660	ISL3 family transposase	-	-	-
E5491_RS05665	47.43	60.98	-0.362536	1.50696e-05	0.000107371	-	hyl	alpha-hemolysin	GO:0051715;GO:0005576;GO:0009405;GO:0044179	-	-
E5491_RS10475	1230.3	2293.62	-0.898618	1.51026e-06	1.35198e-05	-	E5491_RS10475	tRNA-Asp	-	-	-
E5491_RS10175	3.63	0.323333	3.48888	0.0201655	0.0563223	-	E5491_RS10175	helix-turn-helix transcriptional regulator	GO:0043565	-	-
E5491_RS10470	1290.25	2402.43	-0.896838	1.71992e-08	2.0269e-07	-	E5491_RS10470	tRNA-Ser	-	-	-
E5491_RS03840	543.563	215.11	1.33737	2.1998e-06	1.89631e-05	up	nrdE	class 1b ribonucleoside-diphosphate reductase subunit alpha	GO:0005971;GO:0004748;GO:0009263;GO:0006260;GO:0005524	K00525-ko00230 Purine metabolism;ko00240 Pyrimidine metabolism	COG0209-Ribonucleotide reductase, alpha subunit[F]
E5491_RS05065	44.93	13.07	1.78142	6.25036e-07	5.93784e-06	up	E5491_RS05065	GNAT family N-acetyltransferase	GO:0016747;GO:0008080	-	COG2153-Predicted acyltransferase[R]
E5491_RS05060	517.74	315.673	0.713795	0.267659	0.430629	-	E5491_RS05060	bifunctional autolysin	GO:0004040;GO:0008745;GO:0033925;GO:0071555;GO:0005576;GO:0009253	-	COG4193-Beta- N-acetylglucosaminidase[G]
E5491_RS03845	264.243	126.4	1.06387	0.0507552	0.121577	-	nrdF	class 1b ribonucleoside-diphosphate reductase subunit beta	GO:0005971;GO:0009186;GO:0004748;GO:0009263;GO:0006260;GO:0046872	K00526-ko00230 Purine metabolism;ko00240 Pyrimidine metabolism	COG0208-Ribonucleotide reductase, beta subunit[F]
E5491_RS10275	663.77	672.927	-0.0197659	0.00337575	0.0121658	-	traP	signal transduction protein TRAP	GO:0016020;GO:0009405	-	-
E5491_RS13265	28.8733	22.1733	0.380912	0.817385	0.89178	-	E5491_RS13265	NAD(P)/FAD-dependent oxidoreductase	GO:0050661;GO:0050660;GO:0004324	-	COG0492-Thioredoxin reductase[O]
E5491_RS10270	4.27	1.87667	1.18606	0.491912	0.653309	-	E5491_RS10270	hypothetical protein	-	-	-
E5491_RS13260	58.48	41.9733	0.47847	0.792337	0.878522	-	E5491_RS13260	GNAT family N-acetyltransferase	GO:0008080	-	-
E5491_RS11515	2168.24	2.23333	9.92311	0	0	up	ilvD	dihydroxy-acid dehydratase	GO:0009097;GO:0051539;GO:0046872;GO:0004160;GO:0009099	K01687-ko00290 Valine, leucine and isoleucine biosynthesis;ko01230 Biosynthesis of amino acids;ko00770 Pantothenate and CoA biosynthesis;ko01210 2-Oxocarboxylic acid metabolism	COG0129-Dihydroxyacid dehydratase/phosphogluconate dehydratase[EG]
E5491_RS10070	11.9667	3.89333	1.61994	0.00245608	0.00924506	up	E5491_RS10070	hypothetical protein	-	-	-
E5491_RS13065	18.67	18.3167	0.0275649	0.0618442	0.141235	-	E5491_RS13065	ribose 5-phosphate isomerase A	GO:0009052;GO:0004751	K01807-ko00030 Pentose phosphate pathway;ko00710 Carbon fixation in photosynthetic organisms;ko01230 Biosynthesis of amino acids;ko01200 Carbon metabolism	COG0120-Ribose 5-phosphate isomerase[G]
E5491_RS12455	7592.11	10638.4	-0.486703	3.65982e-06	2.98886e-05	-	rplM	50S ribosomal protein L13	GO:0003735;GO:0005840;GO:0006412	K02871-ko03010 Ribosome	COG0102-Ribosomal protein L13[J]
E5491_RS13060	201.39	129.77	0.634035	0.280456	0.44674	-	sdpC	CPBP family intramembrane metalloprotease SdpC	GO:0008233;GO:0016021;GO:0005886	-	-
E5491_RS08025	1.46	0.546667	1.41724	0.405523	0.574937	-	E5491_RS08025	hypothetical protein	-	-	-
E5491_RS07035	96.9433	102.083	-0.0745337	0.0338535	0.0866662	-	plsY	glycerol-3-phosphate 1-O-acyltransferase PlsY	GO:0016021;GO:0008654;GO:0043772;GO:0005886	K08591-ko00561 Glycerolipid metabolism;ko00564 Glycerophospholipid metabolism	COG0344-Predicted membrane protein[S]
E5491_RS08020	12.81	4.96	1.36886	0.000216118	0.00110959	up	E5491_RS08020	DUF2800 domain-containing protein	-	-	-
E5491_RS07030	26.88	14.15	0.925731	0.103871	0.21379	-	E5491_RS07030	HesB/YadR/YfhF family protein	-	-	COG4841-Uncharacterized protein conserved in bacteria[S]
E5491_RS10510	3096.68	7054.1	-1.18774	1.41115e-11	2.55931e-10	down	E5491_RS10510	tRNA-Leu	-	-	-
E5491_RS03905	238.997	172.43	0.47098	0.768555	0.863879	-	pepT	peptidase T	GO:0005737;GO:0045148;GO:0043171;GO:0008270;GO:0008237	-	COG2195-Di- and tripeptidases[E]
E5491_RS10515	658.043	1487.98	-1.1771	4.4791e-09	5.71238e-08	down	E5491_RS10515	tRNA-Gly	-	-	-
E5491_RS03900	73.8667	81.78	-0.146825	0.0499371	0.12034	-	E5491_RS03900	glycerate kinase	GO:0008887;GO:0031388;GO:0005524	K00865-ko00260 Glycine, serine and threonine metabolism;ko00561 Glycerolipid metabolism;ko00630 Glyoxylate and dicarboxylate metabolism	COG1929-Glycerate kinase[G]
E5491_RS05235	52.6333	36.3933	0.532303	0.664816	0.78727	-	E5491_RS05235	cytochrome ubiquinol oxidase subunit I	GO:0016021;GO:0019646;GO:0070069;GO:0030435;GO:0005886;GO:0046872;GO:0016682;GO:0009055	K00425-ko02020 Two-component system;ko00190 Oxidative phosphorylation	COG1271-Cytochrome bd-type quinol oxidase, subunit 1[C]
E5491_RS11010	4.14333	3.44333	0.266986	0.62539	0.758854	-	E5491_RS11010	extracellular adherence protein Eap/Map	-	K14204-ko05150 Staphylococcus aureus infection	-
E5491_RS11015	9.25667	6.68333	0.469925	0.923658	0.955507	-	E5491_RS11015	sphingomyelin phosphodiesterase	-	-	-
E5491_RS00345	174.793	185.61	-0.0866243	0.00521379	0.0179116	-	E5491_RS00345	tRNA-dihydrouridine synthase	GO:0017150;GO:0000049;GO:0050660	-	COG0042-tRNA-dihydrouridine synthase[J]
E5491_RS14385	0.736667	0.57	0.37005	0.962611	0.97873	-	E5491_RS14385	hypothetical protein	-	-	-
E5491_RS08960	234.75	230.747	0.0248154	0.0134758	0.0401257	-	E5491_RS08960	bifunctional folylpolyglutamate synthase/dihydrofolate synthase	GO:0006730;GO:0004326;GO:0005524	K11754-ko00790 Folate biosynthesis	COG0285-Folylpolyglutamate synthase[H]
E5491_RS05195	0.703333	0.35	1.00685	0.841813	0.907249	-	E5491_RS05195	glycopeptide resistance-associated protein GraF	-	-	-
E5491_RS08110	92.6233	78.57	0.237397	0.180294	0.323209	-	srrB	two-component system sensor histidine kinase SrrB	GO:0000155;GO:0016021;GO:0005886;GO:0005524;GO:0005622	K07651-ko02020 Two-component system	COG5002-Signal transduction histidine kinase[T]
E5491_RS05230	3.45	1.27	1.44177	0.322163	0.491963	-	nrdH	glutaredoxin-like protein NrdH	GO:0045454;GO:0015035;GO:0005623;GO:0009055	-	-
E5491_RS08115	247.843	246.363	0.0086409	0.00367494	0.0130753	-	srrA	two-component system response regulator SrrA	GO:0005737;GO:0000160;GO:0005622;GO:0006355;GO:0006351;GO:0003677	K07775-ko02020 Two-component system	COG0745-Response regulators consisting of a CheY-like receiver domain and a winged-helix DNA-binding domain[TK]
E5491_RS15035	0.0001	0.0001	0	1	1	-	E5491_RS15035	bifunctional phosphoribosyl-AMP cyclohydrolase/phosphoribosyl-ATP diphosphatase HisIE	GO:0005737;GO:0000105;GO:0004635;GO:0005524;GO:0004636	K11755-ko01230 Biosynthesis of amino acids;ko00340 Histidine metabolism	COG0139-Phosphoribosyl-AMP cyclohydrolase[E]
E5491_RS15030	0.0001	0.0001	0	1	1	-	E5491_RS15030	hypothetical protein	GO:0016021	-	-
E5491_RS01835	1.34667	0.0733333	4.19878	0.0495834	0.119798	-	E5491_RS01835	DUF1474 family protein	-	-	-
E5491_RS12280	1691.46	300.46	2.49303	4.13414e-13	8.30694e-12	up	amaP	alkaline shock response membrane anchor protein AmaP	GO:0016021	-	-
E5491_RS01830	0.443333	0.95	-1.09954	0.346602	0.517678	-	E5491_RS01830	hypothetical protein	-	-	-
E5491_RS12285	341.887	38.0367	3.16806	1.0079e-19	2.99475e-18	up	E5491_RS12285	BCCT family transporter	GO:0031460;GO:0005215;GO:0015077;GO:0016021;GO:0005886	-	COG1292-Choline-glycine betaine transporter[M]
E5491_RS08330	184.603	136.04	0.440398	0.900365	0.941028	-	E5491_RS08330	rhodanese-like domain-containing protein	GO:0016021;GO:0005886	-	COG0607-Rhodanese-related sulfurtransferase[P]
E5491_RS07100	67.3567	16.27	2.04961	3.05513e-20	9.27497e-19	up	E5491_RS07100	prephenate dehydrogenase	GO:0006571;GO:0004665;GO:0016597;GO:0008977	K04517-ko01230 Biosynthesis of amino acids;ko00401 Novobiocin biosynthesis;ko00400 Phenylalanine, tyrosine and tryptophan biosynthesis	COG0287-Prephenate dehydrogenase[E]
E5491_RS08335	194.397	142.05	0.452605	0.867711	0.921489	-	gcvPB	aminomethyl-transferring glycine dehydrogenase subunit GcvPB	GO:0019464;GO:0004375	K00283-ko00260 Glycine, serine and threonine metabolism;ko01200 Carbon metabolism;ko00630 Glyoxylate and dicarboxylate metabolism	COG1003-Glycine cleavage system protein P (pyridoxal-binding), C-terminal domain[E]
E5491_RS07105	49.3067	39.2767	0.32811	0.600773	0.741804	-	E5491_RS07105	M42 family metallopeptidase	GO:0004177;GO:0046872;GO:0008237;GO:0008152;GO:0016798	-	COG1363-Cellulase M and related proteins[G]
E5491_RS10605	41.8433	29.9667	0.481639	0.835242	0.903848	-	mutY	A/G-specific adenine glycosylase	GO:0051539;GO:0006284;GO:0046872;GO:0019104;GO:0003677	K03575-ko03410 Base excision repair	COG1194-A/G-specific DNA glycosylase[L]
E5491_RS10600	75.1933	69.5633	0.112278	0.0732938	0.161316	-	E5491_RS10600	DUF402 domain-containing protein	-	-	COG3557-Uncharacterized domain/protein associated with RNAses G and E[J]
E5491_RS12495	8361.37	8408.82	-0.00816459	0.0222201	0.0611278	-	rpsM	30S ribosomal protein S13	GO:0003735;GO:0019843;GO:0000049;GO:0005840;GO:0006412	K02952-ko03010 Ribosome	COG0099-Ribosomal protein S13[J]
E5491_RS04135	7.42333	1.23	2.59341	0.000661589	0.00290081	up	E5491_RS04135	hypothetical protein	-	-	-
E5491_RS00120	550.25	410.303	0.423396	0.949114	0.969951	-	E5491_RS00120	hypothetical protein	GO:0016021	-	COG4863-Uncharacterized protein conserved in bacteria[S]
E5491_RS11705	142.913	119.93	0.252948	0.556612	0.706002	-	E5491_RS11705	rod shape-determining protein RodA	GO:0016021;GO:0008360;GO:0051301;GO:0007049;GO:0005886	-	COG0772-Bacterial cell division membrane protein[D]
E5491_RS05445	25.2167	14.34	0.814333	0.0586318	0.135899	-	E5491_RS05445	nucleotidyltransferase	-	-	COG1323-Predicted nucleotidyltransferase[R]
E5491_RS11700	122.057	104.47	0.224462	0.221534	0.374769	-	E5491_RS11700	D-alanine--D-alanine ligase	GO:0005737;GO:0000287;GO:0030145;GO:0071555;GO:0008360;GO:0008716;GO:0009252;GO:0005524	K01921-ko00550 Peptidoglycan biosynthesis;ko00473 D-Alanine metabolism;ko01502 Vancomycin resistance	COG1181-D-alanine-D-alanine ligase and related ATP-grasp enzymes[M]
E5491_RS14450	11.5933	5.99667	0.951063	0.0393779	0.0984624	-	E5491_RS14450	NAD(P)-binding domain-containing protein	GO:0004497;GO:0071949;GO:0016491	-	COG2072-Predicted flavoprotein involved in K+ transport[P]
E5491_RS13780	40.7933	32.6667	0.320514	0.658773	0.783032	-	E5491_RS13780	FMN-binding glutamate synthase family protein	GO:0005737;GO:0015930;GO:0016021;GO:0006537;GO:0005886;GO:0016491	-	COG0069-Glutamate synthase domain 2[E]
E5491_RS13480	1017.68	1121.46	-0.140098	0.00181391	0.00706591	-	E5491_RS13480	amino acid ABC transporter permease	GO:0005215;GO:0016021;GO:0015171;GO:0005886	K10009-ko02010 ABC transporters	COG0765-ABC-type amino acid transport system, permease component[E]
E5491_RS15140	19.9833	7.65667	1.38401	0.00137535	0.00549549	up	bstA	bacillithiol transferase BstA	-	-	-
E5491_RS05685	1.85	1.97667	-0.0955443	0.381935	0.552055	-	E5491_RS05685	superantigen-like protein SSL12	GO:0005576;GO:0009405	-	-
E5491_RS15145	71.2867	76.81	-0.107662	0.00825351	0.0263452	-	E5491_RS15145	anion permease	GO:0005215;GO:0016021;GO:0006814;GO:0005886;GO:0098656;GO:0055085	-	COG0471-Di- and tricarboxylate transporters[P]
E5491_RS14265	112.557	12.9067	3.12446	1.17574e-34	6.0812e-33	up	clpL	ATP-dependent Clp protease ATP-binding subunit ClpL	GO:0005524	-	COG0542-ATPases with chaperone activity, ATP-binding subunit[O]
E5491_RS06180	16.08	4.10667	1.96923	0.0111422	0.0339369	up	E5491_RS06180	hypothetical protein	-	-	-
E5491_RS00650	7.88333	4.91667	0.681125	0.298995	0.466678	-	adhE	bifunctional acetaldehyde-CoA/alcohol dehydrogenase	GO:0006066;GO:0015976;GO:0046872;GO:0008774;GO:0004022	K04072-ko00626 Naphthalene degradation;ko00071 Fatty acid degradation;ko00620 Pyruvate metabolism;ko00010 Glycolysis / Gluconeogenesis;ko00625 Chloroalkane and chloroalkene degradation;ko01220 Degradation of aromatic compounds;ko00650 Butanoate metabolism;ko00350 Tyrosine metabolism	COG1454-Alcohol dehydrogenase, class IV[C]
E5491_RS06185	24.77	3.61333	2.77719	2.90532e-11	5.0401e-10	up	E5491_RS06185	hypothetical protein	-	-	-
E5491_RS00655	20.6633	0.606667	5.09003	1.7204e-23	6.16035e-22	up	capA	capsular polysaccharide type 5/8 biosynthesis protein CapA	GO:0016021;GO:0006859;GO:0005576;GO:0009405;GO:0005886;GO:0009103	-	COG3944-Capsular polysaccharide biosynthesis protein[M]
E5491_RS13785	17.3	20.4433	-0.240858	0.0127383	0.0382699	-	E5491_RS13785	CPBP family intramembrane metalloprotease	-	-	-
E5491_RS02870	7333.05	8534.33	-0.218866	8.74303e-06	6.54673e-05	-	rpsG	30S ribosomal protein S7	GO:0003735;GO:0019843;GO:0000049;GO:0006412;GO:0015935	K02992-ko03010 Ribosome	COG0049-Ribosomal protein S7[J]
E5491_RS06345	0.0001	0.0001	0	1	1	-	E5491_RS06345	DUF2951 domain-containing protein	-	-	-
E5491_RS13730	79.45	19.8067	2.00406	8.33519e-09	1.03468e-07	up	E5491_RS13730	APC family permease	GO:0015297;GO:0015293;GO:0016021;GO:0015179;GO:0005887;GO:0015171	-	COG1113-Gamma-aminobutyrate permease and related permeases[E]
E5491_RS02875	15022.2	15915.8	-0.0833634	0.00138398	0.00552209	-	fusA	elongation factor G	GO:0005737;GO:0003746;GO:0003924;GO:0005525	-	COG0480-Translation elongation factors (GTPases)[J]
E5491_RS06340	2.50333	0.306667	3.02911	0.118661	0.237237	-	E5491_RS06340	XkdX family protein	-	-	-
E5491_RS08245	406.727	392.09	0.0528747	0.150193	0.282294	-	E5491_RS08245	alpha-ketoacid dehydrogenase subunit beta	GO:0003824;GO:0003863;GO:0008152	K00167-ko00280 Valine, leucine and isoleucine degradation;ko00640 Propanoate metabolism	COG0022-Pyruvate/2-oxoglutarate dehydrogenase complex, dehydrogenase (E1) component, eukaryotic type, beta subunit[C]
E5491_RS15175	4.49667	2.95	0.608141	0.649283	0.776638	-	vraD	peptide resistance ABC transporter ATP-binding subunit VraD	GO:0006810;GO:0046677;GO:0016887;GO:0005524	K11631-ko02020 Two-component system;ko02010 ABC transporters	COG1136-ABC-type antimicrobial peptide transport system, ATPase component[V]
E5491_RS07215	15.5567	5.69667	1.44934	0.000322118	0.00157012	up	pstA	phosphate ABC transporter permease PstA	GO:0015415;GO:0005315;GO:0035435;GO:0005887	K02038-ko02010 ABC transporters	COG0581-ABC-type phosphate transport system, permease component[P]
E5491_RS08240	345.4	351.63	-0.0257901	0.0011493	0.00473357	-	E5491_RS08240	2-oxo acid dehydrogenase subunit E2	GO:0043754;GO:0016746;GO:0006096;GO:0008152	K09699-ko00280 Valine, leucine and isoleucine degradation;ko00640 Propanoate metabolism	COG0508-Pyruvate/2-oxoglutarate dehydrogenase complex, dihydrolipoamide acyltransferase (E2) component, and related enzymes[C]
E5491_RS07210	8.06333	2.53	1.67224	0.00104024	0.00432351	up	E5491_RS07210	phosphate ABC transporter ATP-binding protein	GO:0043190;GO:0015415;GO:0005315;GO:0005524	K02036-ko02010 ABC transporters	COG1117-ABC-type phosphate transport system, ATPase component[P]
E5491_RS02500	1221.82	1381.23	-0.176929	0.0614154	0.140601	-	E5491_RS02500	Veg family protein	GO:0005737;GO:0030435	-	COG4466-Uncharacterized protein conserved in bacteria[S]
E5491_RS11640	78.4433	45.67	0.780404	0.0613241	0.140507	-	E5491_RS11640	holo-ACP synthase	GO:0005737;GO:0006633;GO:0008897;GO:0000287	K00997-ko00770 Pantothenate and CoA biosynthesis	COG0736-Phosphopantetheinyl transferase (holo-ACP synthase)[I]
E5491_RS02505	268.857	267.71	0.00616622	0.0894979	0.189657	-	E5491_RS02505	4-(cytidine 5'-diphospho)-2-C-methyl-D-erythritol kinase	GO:0050515;GO:0019288;GO:0016114;GO:0005524	K00919-ko00900 Terpenoid backbone biosynthesis	COG1947-4-diphosphocytidyl-2C-methyl-D-erythritol 2-phosphate synthase[I]
E5491_RS11645	176.083	110.997	0.665742	0.236279	0.393752	-	E5491_RS11645	PH domain-containing protein	GO:0016021;GO:0005886	-	COG3402-Uncharacterized conserved protein[S]
E5491_RS03050	287.36	283.497	0.0195275	0.0183765	0.0522663	-	E5491_RS03050	uracil-DNA glycosylase	GO:0005737;GO:0004844;GO:0006284	K03648-ko03410 Base excision repair;ko05340 Primary immunodeficiency	COG0692-Uracil DNA glycosylase[L]
E5491_RS04005	128.063	85.4467	0.583761	0.354394	0.526222	-	E5491_RS04005	prolipoprotein diacylglyceryl transferase	GO:0008961;GO:0009249;GO:0016021;GO:0042158;GO:0005886	-	COG0682-Prolipoprotein diacylglyceryltransferase[M]
E5491_RS08660	0.223333	0.11	1.0217	0.872768	1	-	E5491_RS08660	hypothetical protein	GO:0016021	-	-
E5491_RS03055	314.3	323.6	-0.0420693	0.0639482	0.145049	-	E5491_RS03055	DUF5327 family protein	-	-	-
E5491_RS09755	1.44333	3.28333	-1.18576	0.00119312	0.00483654	down	splC	serine protease SplC	GO:0004252;GO:0005576	-	COG3591-V8-like Glu-specific endopeptidase[E]
E5491_RS04000	133.34	94.51	0.496571	0.846434	0.910316	-	E5491_RS04000	HPr kinase/phosphorylase	GO:0016787;GO:0005975;GO:0000155;GO:0000287;GO:0005622;GO:0004674;GO:0004712;GO:0006109;GO:0005524	-	COG1493-Serine kinase of the HPr protein, regulates carbohydrate metabolism[T]
E5491_RS00015	140.967	127.227	0.147953	0.188999	0.333464	-	yaaA	S4 domain-containing protein YaaA	GO:0003723	-	COG2501-Uncharacterized conserved protein[S]
E5491_RS00010	527.347	439.83	0.261806	0.324044	0.494026	-	dnaN	DNA polymerase III subunit beta	GO:0005737;GO:0008408;GO:0003887;GO:0009360;GO:0003677;GO:0006260	K02338-ko00230 Purine metabolism;ko03030 DNA replication;ko00240 Pyrimidine metabolism;ko03430 Mismatch repair;ko03440 Homologous recombination	COG0592-DNA polymerase sliding clamp subunit (PCNA homolog)[L]
E5491_RS08705	103.42	40.9733	1.33576	0.0103828	0.0319374	up	E5491_RS08705	acetyl-CoA carboxylase biotin carboxyl carrier protein subunit	GO:0006633;GO:0009317;GO:0003989	K02160-ko00620 Pyruvate metabolism;ko00253 Tetracycline biosynthesis;ko00640 Propanoate metabolism;ko01200 Carbon metabolism;ko00720 Carbon fixation pathways in prokaryotes;ko01212 Fatty acid metabolism;ko00061 Fatty acid biosynthesis	COG0511-Biotin carboxyl carrier protein[I]
E5491_RS03695	101.843	123.8	-0.28166	0.000302269	0.00147594	-	E5491_RS03695	response regulator transcription factor	GO:0005737;GO:0000160;GO:0005622;GO:0006355;GO:0009405;GO:0006351;GO:0003677	K10682-ko02020 Two-component system	COG0745-Response regulators consisting of a CheY-like receiver domain and a winged-helix DNA-binding domain[TK]
E5491_RS03690	123.157	115.27	0.0954776	0.058454	0.135795	-	saeS	two-component system sensor histidine kinase SaeS	GO:0000155;GO:0016021;GO:0005622;GO:0009405;GO:0005886;GO:0005524	K10681-ko02020 Two-component system	COG5002-Signal transduction histidine kinase[T]
E5491_RS03270	72.8467	25.1	1.53718	0.000558839	0.00252155	up	E5491_RS03270	Na+/H+ antiporter Mnh2 subunit A	GO:0006811;GO:0016021;GO:0015297;GO:0005886	-	COG1009-NADH:ubiquinone oxidoreductase subunit 5 (chain L)/Multisubunit Na+/H+ antiporter, MnhA subunit[CP]
[truncated: 933 more rows]

## Sheet: gcp_05_vs_gcp05.DE
Gene id	MeanTPM (gcp_05)	MeanTPM (gcp05)	log2FoldChange	pValue	qValue	result	Name	Des.	GO	KEGG	COG
E5491_RS11195	0.803333	0.903333	-0.16926	0.906511	1	-	E5491_RS11195	DUF1514 family protein	-	-	-
E5491_RS08625	268.59	399.997	-0.574582	0.445312	0.657118	-	E5491_RS08625	bis(5'-nucleosyl)-tetraphosphatase (symmetrical) YqeK	GO:0016787	-	COG1713-Predicted HD superfamily hydrolase involved in NAD metabolism[H]
E5491_RS11190	8.38	7.67667	0.12647	0.351236	0.575831	-	E5491_RS11190	hypothetical protein	-	-	-
E5491_RS11355	0.533333	2.83	-2.40769	0.0131467	0.0764975	-	lukG	bi-component leukocidin LukGH subunit G	GO:0051715;GO:0005576;GO:0009405	K11038-ko05150 Staphylococcus aureus infection	-
E5491_RS05015	100.08	111.873	-0.160712	0.368926	0.591925	-	menH	2-succinyl-6-hydroxy-2, 4-cyclohexadiene-1-carboxylate synthase	GO:0004177;GO:0009234;GO:0070205;GO:0016787	K08680-ko00130 Ubiquinone and other terpenoid-quinone biosynthesis	-
E5491_RS11350	20.9267	44.0367	-1.07336	0.0521727	0.186924	-	sph	sphingomyelin phosphodiesterase	-	-	-
E5491_RS05010	192.923	180.653	0.0948038	0.116381	0.315198	-	menD	2-succinyl-5-enolpyruvyl-6-hydroxy-3- cyclohexene-1-carboxylic-acid synthase	GO:0009234;GO:0000287;GO:0030145;GO:0070204;GO:0030976	K02551-ko00130 Ubiquinone and other terpenoid-quinone biosynthesis	COG1165-2-succinyl-6-hydroxy-2,4-cyclohexadiene-1-carboxylate synthase[H]
E5491_RS01005	11.5333	8.57333	0.427881	0.0702946	0.228736	-	E5491_RS01005	Gfo/Idh/MocA family oxidoreductase	GO:0055114;GO:0016491	-	COG0673-Predicted dehydrogenases and related proteins[R]
E5491_RS01000	14.1767	7.41667	0.934676	0.000866169	0.00994974	-	E5491_RS01000	Gfo/Idh/MocA family oxidoreductase	GO:0055114;GO:0016491	-	COG0673-Predicted dehydrogenases and related proteins[R]
E5491_RS13775	1.05333	2.72	-1.36864	0.265961	0.498444	-	E5491_RS13775	DUF1307 domain-containing protein	GO:0005886	-	COG4808-Uncharacterized protein conserved in bacteria[S]
E5491_RS04510	361.153	443.11	-0.295053	0.894395	0.943116	-	E5491_RS04510	Na+/H+ antiporter Mnh1 subunit F	GO:0015075;GO:0015297;GO:0006814;GO:0016021;GO:0005886	-	COG2212-Multisubunit Na+/H+ antiporter, MnhF subunit[P]
E5491_RS10220	153.253	398.227	-1.37767	0.0224739	0.109493	-	E5491_RS10220	tRNA-Gly	-	-	-
E5491_RS04515	168.75	220.923	-0.388658	0.796697	0.892738	-	E5491_RS04515	Na+/H+ antiporter Mnh1 subunit E	GO:0008324;GO:0006814;GO:0016021;GO:0015297;GO:0005886	-	COG1863-Multisubunit Na+/H+ antiporter, MnhE subunit[P]
E5491_RS10225	222.057	344.833	-0.634971	0.438164	0.650533	-	E5491_RS10225	tRNA-His	-	-	-
E5491_RS14025	44.7	53.6767	-0.26402	0.841064	0.920508	-	E5491_RS14025	gluconate permease	GO:0046177;GO:0005887;GO:0015128	-	COG2610-H+/gluconate symporter and related permeases[GE]
E5491_RS08630	88.5033	131.993	-0.576661	0.785477	0.886989	-	nadD	nicotinate (nicotinamide) nucleotide adenylyltransferase	GO:0009435;GO:0004515;GO:0005524	K00969-ko00760 Nicotinate and nicotinamide metabolism	COG1057-Nicotinic acid mononucleotide adenylyltransferase[H]
E5491_RS06845	0.04	0.12	-1.58496	0.773632	1	-	E5491_RS06845	ABC transporter ATP-binding protein	GO:0006810;GO:0016887;GO:0005524	-	COG1131-ABC-type multidrug transport system, ATPase component[V]
E5491_RS13030	92.1033	15.92	2.53241	2.40447e-14	1.60198e-12	up	E5491_RS13030	amidohydrolase	GO:0016787;GO:0008152	-	COG1473-Metal-dependent amidase/aminoacylase/carboxypeptidase[R]
E5491_RS06840	23.53	22.01	0.0963422	0.232643	0.465112	-	cls	cardiolipin synthase	GO:0016021;GO:0032049;GO:0008808;GO:0005886	K06131-ko00564 Glycerophospholipid metabolism	COG1502-Phosphatidylserine/phosphatidylglycerophosphate/cardiolipin synthases and related enzymes[I]
E5491_RS13035	10.9467	13.1667	-0.266399	0.910841	0.951918	-	E5491_RS13035	imidazolonepropionase	GO:0005737;GO:0050480;GO:0019556;GO:0008270;GO:0005506;GO:0019557	K01468-ko00340 Histidine metabolism	COG1228-Imidazolonepropionase and related amidohydrolases[Q]
E5491_RS06590	771.68	822.743	-0.0924397	0.617933	0.78143	-	pnp	polyribonucleotide nucleotidyltransferase	GO:0005737;GO:0000287;GO:0004654;GO:0000175;GO:0003723;GO:0006402;GO:0006396	K00962-ko00230 Purine metabolism;ko00240 Pyrimidine metabolism;ko03018 RNA degradation	COG1185-Polyribonucleotide nucleotidyltransferase (polynucleotide phosphorylase)[J]
E5491_RS12525	14242.3	11955.9	0.252455	0.0535197	0.190173	-	rpmD	50S ribosomal protein L30	GO:0003735;GO:0015934;GO:0006412	K02907-ko03010 Ribosome	COG1841-Ribosomal protein L30/L7E[J]
E5491_RS14205	16.4367	19.7467	-0.264691	0.851074	0.925005	-	E5491_RS14205	thioredoxin family protein	GO:0006662;GO:0015035;GO:0045454;GO:0005623	-	-
E5491_RS14200	135.33	131.62	0.040103	0.296325	0.527824	-	E5491_RS14200	alpha/beta hydrolase	GO:0016787;GO:0005576;GO:0052689;GO:0008152	-	COG0657-Esterase/lipase[I]
[truncated: 2,908 more rows]

## Sheet: gcp_10_vs_gcp10_DE
Gene id	MeanTPM (gcp_10)	MeanTPM (gcp10)	log2FoldChange	pValue	qValue	result	Name	Des.	GO	KEGG	COG
[truncated: 2,932 more rows]

[truncated: 3 more sheets: C_02_vs_C02.DE, C_05_vs_C05_DE, C_10_vs_C10_DE]
